# Supplementary material for: Comparison of Global DNA Methylation Patterns in Human Melanoma Tissues and Their Derivative Cell Lines
Source: Cancers (Basel). 2021 Apr 28;13(9):2123. doi: 10.3390/cancers13092123 (PMC8124222; doi:10.3390/cancers13092123)
Supplement: Supplementary file 1 [file cancers-13-02123-s001.zip]

Archive with 2 entries (2 files):
- cancers-1115462 supplementary tables.xlsx
- cancers-1115462-supplementary figures.pdf
