# Supplementary material for: Comparison of Global DNA Methylation Patterns in Human Melanoma Tissues and Their Derivative Cell Lines
Source: Cancers (Basel). 2021 Apr 28;13(9):2123. doi: 10.3390/cancers13092123 (PMC8124222; doi:10.3390/cancers13092123)
Supplement: Supplementary file 1 [file cancers-13-02123-s001.zip › cancers-1115462 supplementary tables.xlsx]

## Sheet: Sheet1
Supplementary Tables for:
Comparison of global DNA methylation patterns in human melanoma tissues and their derivative cell lines
Euan J Rodger1,2*, Suzan Al Momani1, Jackie L Ludgate1, Peter A Stockwell1, Bruce C Baguley2, Michael R Eccles1,2*#, Aniruddha Chatterjee1,2*#
1Department of Pathology, Otago Medical School – Dunedin Campus, University of Otago, Dunedin, New Zealand
2Maurice Wilkins Centre for Molecular Biodiscovery, Auckland, New Zealand
* Correspondence:
Euan Rodger	euan.rodger@otago.ac.nz
Michael Eccles	michael.eccles@otago.ac.nz
Aniruddha Chatterjee	aniruddha.chatterjee@otago.ac.nz

## Sheet: Table S1
Supplementary Table S1: Sequencing and mapping details of the four RRBS libraries
Sample ID	Sequenced reads	Unique reads and mapping efficiency (%)	Multiple mapping (%)	Total CpG meth (%)	Total non-CpG meth (%)
53T	14179628	4,458,828 (31.4)	9.9	45	1.5
53C	8411654	3,018,744 (35.9)	10.5	39.7	1.4
60T	23130209	8,868,220 (38.3)	11.5	31.6	2.4
60C	55672812	14,934,195 (26.8)	16.6	40.2	1.3

## Sheet: Table S2
Supplementary Table S2: Details of analysed fragments and CpG sites in tissue and cell lines
Sample ID	Number of MspI fragments1	CpG site contained in these fragments2
53T	124452	707368
53C	79813	541502
60T	174989	974929
60C	247060	1458233
1At least 2 CpG sites needed to have 10 or more reads to be included in further analysis
2Total Number of CpG sites contained within the qualified fragments

## Sheet: Table S3
Supplementary Table S3: Details of global methylation correlation in tissue and cell lines
Comparison	Pearson’s correlation coefficient	Spearman’s rho	P value
53T vs 53C	0.9559	0.9127	< 2.2e-16
60T vs 60C	0.8689	0.8189	< 2.2e-16

## Sheet: Table S4
Supplementary Table S4: Details of global methylation distribution in tissue and cell lines
Sample ID	Minimum	1st Quartile	Median	Mean	3rd Quartile	Maximum
Global methylation distribution
53T	0	0.01	0.27	0.4	0.81	1
53C	0	0.01	0.37	0.44	0.91	1
60T	0	0.03	0.11	0.32	0.64	1
60C	0	0.07	0.21	0.39	0.79	1
Promoter methylation distribution
53T	0	0.01	0.02	0.23	0.46	1
53C	0	0.01	0.03	0.29	0.63	1
60T	0	0.02	0.04	0.14	0.12	1
60C	0	0.05	0.1	0.22	0.24	1
Exon methylation distribution
53T	0	0.01	0.46	0.46	0.88	1
53C	0	0.02	0.58	0.5	0.95	1
60T	0	0.03	0.08	0.3	0.59	1
60C	0	0.07	0.18	0.38	0.8	1
Intron methylation distribution
53T	0	0.01	0.23	0.39	0.82	1
53C	0	0.01	0.33	0.44	0.91	1
60T	0	0.03	0.11	0.33	0.69	1
60C	0	0.07	0.2	0.39	0.82	1
Intergenic methylation distribution
53T	0	0.02	0.4	0.43	0.8	1
53C	0	0.03	0.5	0.47	0.89	1
60T	0	0.05	0.37	0.42	0.76	1
60C	0	0.11	0.46	0.49	0.87	1

## Sheet: Table S5
Supplementary Table S5: Differentially methylated fragments between 53C and 53T
Chr	Start	End	Len	CpGs	Pr	Test	Bonf	53C_meth	53T_meth	Methdiff	Enddist	Overlap	CpGIs_range	CpGIs_dist	CpGI_relation	Strand	Closest_gene
1	858979	859028	50	6	8.04e-15	FE	3.69735e-10	0.7719	0.25	0.5219	1233	-	858971-861632	9	CpGI_core	5'	SAMD11
1	968333	968387	55	7	1.03e-10	FE	4.73666e-06	0.98	0.6583	0.3217	-12883	on_intron	954769-956343	13565	-	5'	AGRN
1	968388	968438	51	5	1.15e-07	FE	0.0052885	1	0.7222	0.2778	-12934	on_intron	954769-956343	13620	-	5'	AGRN
1	1003888	1004002	115	7	7.68e-08	FE	0.0035318	0.9851	0.6479	0.3372	68337	-	933388-937410	-66591	-	3'	HES4
1	1142532	1142631	100	8	5.22e-11	FE	2.40052e-06	0.9429	0.5912	0.3517	462	-	1141671-1142150	-480	CpGI_shore	3'	TNFRSF18
1	1181803	1181882	80	8	4.75e-10	FE	2.18438e-05	0.7619	0.3333	0.4286	-298	on_intron	1181757-1182470	589	CpGI_core	3'	FAM132A
1	1371225	1371291	67	9	5.78e-14	FE	2.65805e-09	0.9091	0.5707	0.3384	-1049	on_intron	1362897-1363338	8329	-	5'	VWA1
1	1475785	1475862	78	12	1.34e-27	FE	6.16226e-23	0.7416	0.2273	0.5143	-47	-	1474963-1476846	985	CpGI_core	3'	C1orf70
1	1475941	1476019	79	16	2.11e-24	FE	9.70326e-20	0.5511	0.219	0.3321	109	-	1474963-1476846	828	CpGI_core	3'	C1orf70
1	1566687	1566745	59	8	9.44e-09	FE	0.000434117	0.9524	0.6518	0.3006	730	-	1562050-1570006	4638	CpGI_core	5'	MMP23B
1	1566765	1566824	60	6	2.35e-15	FE	1.08069e-10	0.9935	0.6695	0.324	651	-	1562050-1570006	4716	CpGI_core	5'	MMP23B
1	1935191	1935239	49	8	1.69e-08	FE	0.00077718	0.9068	0.6391	0.2677	15542	-	1950412-1951479	-15220	CpGI_shore	5'	GABRD
1	1950415	1950519	105	14	4.35e-10	FE	2.00043e-05	0.8289	0.4959	0.333	262	-	1950412-1951479	4	CpGI_core	5'	GABRD
1	1951162	1951219	58	7	1.68e-08	FE	0.000772582	0.5106	0.1354	0.3752	-438	on_intron	1950412-1951479	751	CpGI_core	5'	GABRD
1	2895813	2895882	70	8	1.47e-10	FE	6.76009e-06	0	0.3636	-0.3636	42165	-	2827786-2828294	68028	-	5'	ACTRT2
1	3328728	3328827	100	11	7.41e-19	FE	3.40764e-14	0.02	0.5154	-0.4954	-343094	on_exon	2983926-2987962	344803	-	5'	PRDM16
1	3663612	3663680	69	8	3.1e-11	FE	1.4256e-06	0.65	0.2733	0.3767	5283	-	3662964-3664085	649	CpGI_core	5'	CCDC27
1	6266128	6266213	86	8	3.87e-11	FE	1.7797e-06	0.9429	0.6544	0.2885	-677	exon_intron_boundary	6259179-6259883	6950	-	5'	RNF207
1	6266239	6266285	47	9	3.91e-15	FE	1.79809e-10	0.9881	0.7238	0.2643	-749	intron_exon_boundary	6259179-6259883	7061	-	5'	RNF207
1	6266334	6266415	82	7	6.74e-10	FE	3.09952e-05	0.9789	0.6	0.3789	-879	exon_intron_boundary	6259179-6259883	7156	-	5'	RNF207
1	6309251	6309348	98	12	4.63e-15	FE	2.1292e-10	0.9583	0.6387	0.3196	-11783	on_exon	6320138-6321468	12121	CpGI_shore	3'	GPR153
1	6511938	6512019	82	8	4.36e-10	FE	2.00503e-05	0.373	0.7519	-0.3789	-27170	on_exon	6484209-6485327	27730	-	5'	ESPN
1	6545539	6545608	70	13	3.04e-23	FE	1.398e-18	0.6914	0.2461	0.4453	-34581	on_intron	6614137-6614835	69228	CpGI_shore	3'	PLEKHG5
1	7764068	7764122	55	9	5.93e-10	FE	2.72703e-05	0.6667	0.3365	0.3302	-918737	on_intron	6844314-6846366	919755	-	5'	CAMTA1
1	7764669	7764724	56	8	7.07e-09	FE	0.000325128	0.3506	0.0354	0.3152	-919339	on_intron	6844314-6846366	920356	-	5'	CAMTA1
1	7765148	7765223	76	12	4.3e-13	FE	1.97744e-08	0.7683	0.45	0.3183	-919838	on_intron	6844314-6846366	920835	-	5'	CAMTA1
1	7844853	7844963	111	12	3e-24	FE	1.37961e-19	0.0074	0.4709	-0.4635	-582	on_exon	7843461-7845104	1393	CpGI_core	5'	PER3
1	8277217	8277314	98	13	1.45e-09	FE	6.66812e-05	0.2787	0.0274	0.2513	100573	-	8377773-8378447	-100555	CpGI_shore	5'	SLC45A1
1	8277627	8277683	57	10	3.15e-11	FE	1.44859e-06	0.4902	0.1333	0.3569	100204	-	8377773-8378447	-100145	CpGI_shore	5'	SLC45A1
1	9712822	9712898	77	7	2.64e-08	FE	0.00121406	0.9307	0.625	0.3057	-1821	on_exon	9747441-9748193	35296	CpGI_shore	3'	C1orf200
1	10057661	10057764	104	15	1.06e-19	FE	4.87462e-15	0.9587	0.6667	0.292	-499	on_intron	10057122-10058212	540	CpGI_core	5'	RBP7
1	10948702	10948753	52	8	3.44e-11	FE	1.58195e-06	0.9357	0.631	0.3047	123662	-	11072320-11073245	-123617	CpGI_shore	5'	TARDBP
1	11540180	11540241	62	5	6.04e-09	FE	0.000277761	0.7344	0.1667	0.5677	-1017	on_intron	11538670-11540611	1511	CpGI_core	5'	PTCHD2
1	11540242	11540309	68	8	8.63e-10	FE	3.96868e-05	0.7857	0.4286	0.3571	-1085	on_intron	11538670-11540611	1573	CpGI_core	5'	PTCHD2
1	11752311	11752381	71	5	1.18e-08	FE	0.000542647	0.8333	0.4643	0.369	605	-	11750702-11752651	271	CpGI_core	3'	MAD2L2
1	12227585	12227637	53	7	2.72e-11	FE	1.25085e-06	0.9623	0.6812	0.2811	-576	on_intron	12226877-12227712	709	CpGI_core	5'	TNFRSF1B
1	12656086	12656186	101	9	1.24e-09	FE	5.70239e-05	0.9459	0.694	0.2519	-21650	on_intron	12676984-12678642	22457	CpGI_shore	3'	DHRS3
1	16164062	16164121	60	8	6.66e-08	FE	0.00306273	0.9664	0.7143	0.2521	10239	-	16173890-16175396	-9827	CpGI_shore	5'	SPEN
1	16826501	16826568	68	5	2.75e-09	FE	0.000126464	0.0357	0.5179	-0.4822	35688	-	16860874-16862296	-34372	CpGI_shore	5'	AL355149.1
1	17216030	17216088	59	6	1.44e-07	FE	0.00662213	0.8	0.384	0.416	17363	-	17198627-17200049	-16038	-	3'	BX284668.1
1	17287451	17287543	93	13	1.2e-20	FE	5.51844e-16	0.9833	0.5139	0.4694	-65310	on_intron	17215422-17216245	72030	-	5'	CROCC
1	17287544	17287593	50	9	3.74e-28	FE	1.71991e-23	0.8797	0.3446	0.5351	-65360	on_intron	17215422-17216245	72123	-	5'	CROCC
1	18436641	18436756	116	15	6.7e-10	FE	3.08113e-05	0.7062	0.3867	0.3195	-2515	on_intron	18434106-18437673	2536	CpGI_core	5'	IGSF21
1	21767179	21767260	82	8	1.99e-12	FE	9.15141e-08	0.5982	0.119	0.4792	-638	on_intron	21766273-21767224	907	CpGI_coreshore	5'	NBPF3
1	24648388	24648434	47	7	2.44e-09	FE	0.000112208	0.8072	0.422	0.3852	-2621	on_intron	24513541-24514477	134848	-	5'	GRHL3
1	24648477	24648530	54	9	2.53e-22	FE	1.16347e-17	0.8802	0.4375	0.4427	-2717	on_intron	24513541-24514477	134937	-	5'	GRHL3
1	24882402	24882493	92	7	1.79e-10	FE	8.23167e-06	0.881	0.4028	0.4782	110	-	24828866-24829878	53537	-	5'	C1orf130
1	24968486	24968555	70	7	5.65e-10	FE	2.59827e-05	0.6042	0.2045	0.3997	-10347	on_intron	24828866-24829878	139621	-	5'	SRRM1
1	26249725	26249807	83	7	3.57e-08	FE	0.00164174	0.9244	0.6667	0.2577	16244	-	26231951-26233624	-16182	-	3'	STMN1
1	26372407	26372461	55	11	9.73e-22	FE	4.47454e-17	0.975	0.6848	0.2902	-216	on_exon	26372282-26373313	853	CpGI_core	3'	SLC30A2
1	27676548	27676603	56	10	2.92e-29	FE	1.34282e-24	0	0.5344	-0.5344	-8089	on_exon	27648454-27649006	28095	-	5'	SYTL1
1	28286799	28286888	90	9	2.48e-09	FE	0.000114048	0.9554	0.6442	0.3112	-914	exon_intron_boundary	28285698-28286838	1102	CpGI_coreshore	5'	XKR8
1	28919203	28919267	65	9	1.18e-07	FE	0.00542647	0.7905	0.456	0.3345	-554	on_intron	28908070-28908799	11134	-	5'	RAB42
1	29138727	29138776	50	10	2.62e-16	FE	1.20486e-11	0.9907	0.6138	0.3769	-121	on_exon	29138502-29139348	226	CpGI_core	5'	OPRD1
1	29448841	29448901	61	6	4.57e-08	FE	0.00210161	1	0.7059	0.2941	-1605	on_intron	29447700-29451847	2947	CpGI_core	3'	TMEM200B
1	31158165	31158259	95	13	1.07e-09	FE	4.92061e-05	0.3496	0.0745	0.2751	611584	-	31769247-31769978	-611081	CpGI_shore	5'	ZCCHC17
1	31280122	31280211	90	10	9.31e-10	FE	4.28139e-05	0.9333	0.6	0.3333	49456	-	31380845-31381966	101756	CpGI_shore	3'	LAPTM5
1	31280323	31280379	57	7	1.93e-07	FE	0.00887549	0.7785	0.5057	0.2728	49657	-	31380845-31381966	101588	CpGI_shore	3'	LAPTM5
1	31380871	31380920	50	7	1.08e-12	FE	4.9666e-08	0.8455	0.5419	0.3036	-736	on_intron	31380845-31381966	1047	CpGI_core	3'	SDC3
1	32226152	32226204	53	5	6.42e-11	FE	2.95237e-06	0.9853	0.5595	0.4258	-4341	on_intron	32237537-32238661	12458	CpGI_shore	3'	BAI2
1	33267759	33267842	84	10	0	FE	0	0.0933	0.494	-0.4007	-15994	on_intron	33282676-33283906	16065	CpGI_shore	3'	YARS
1	35351263	35351354	92	13	9.43e-15	FE	4.33657e-10	0.5449	0.1792	0.3657	-43922	on_exon	35394748-35396206	44853	CpGI_shore	3'	DLGAP3
1	35395444	35395518	75	8	2.49e-09	FE	0.000114508	0.8644	0.4762	0.3882	259	-	35394748-35396206	689	CpGI_core	3'	DLGAP3
1	37499981	37500029	49	10	1.07e-09	FE	4.92061e-05	0.2685	0.0085	0.26	252	-	37498378-37500624	596	CpGI_core	3'	GRIK3
1	38100494	38100541	48	8	1.08e-09	FE	4.9666e-05	0.3462	0.022	0.3242	-100	on_intron	38099678-38100864	324	CpGI_core	3'	RSPO1
1	38259160	38259210	51	8	8.32e-09	FE	0.000382612	0.7041	0.3377	0.3664	265	-	38259096-38260427	65	CpGI_core	5'	MANEAL
1	39546732	39546797	66	6	8.05e-09	FE	0.000370195	0.9538	0.584	0.3698	139262	-	39456656-39457271	-89525	-	3'	RHBDL2
1	40105377	40105438	62	9	3.55e-10	FE	1.63254e-05	0.8935	0.6226	0.2709	-239	on_exon	40105011-40105707	270	CpGI_core	3'	HEYL
1	40137200	40137287	88	10	4.21e-11	FE	1.93605e-06	0.9458	0.6834	0.2624	-509	on_intron	40136989-40138087	801	CpGI_core	3'	NT5C1A
1	40253982	40254032	51	8	2.11e-18	FE	9.70326e-14	0.9771	0.6286	0.3485	16963	-	40235768-40237190	-16841	-	3'	OXCT2
1	40254088	40254141	54	8	7.92e-11	FE	3.64217e-06	0.7857	0.3143	0.4714	17069	-	40235768-40237190	-16950	-	3'	OXCT2
1	40254391	40254453	63	9	1.59e-24	FE	7.31193e-20	0.6335	0.0956	0.5379	17372	-	40235768-40237190	-17262	-	3'	OXCT2
1	40366802	40366879	78	8	6.26e-12	FE	2.87879e-07	0.9583	0.6327	0.3256	-1125	on_exon	40366596-40368218	1340	CpGI_core	3'	MYCL1
1	41327711	41327809	99	14	1.98e-11	FE	9.10543e-07	0.6667	0.3762	0.2905	-306	on_exon	41326950-41328285	477	CpGI_core	3'	CITED4
1	42128502	42128568	67	7	4.06e-09	FE	0.000186707	0.987	0.6724	0.3146	-373093	on_intron	42500856-42501980	373413	CpGI_shore	3'	HIVEP3
1	43533984	43534033	50	8	4.33e-10	FE	1.99124e-05	0.9143	0.4874	0.4269	75997	-	43533891-43534379	94	CpGI_core	5'	FAM183A
1	44399415	44399464	50	6	6.56e-08	FE	0.00301675	0.7333	0.3712	0.3621	-471	on_exon	44172669-44173763	226747	-	5'	ARTN
1	44402106	44402165	60	11	4.46e-09	FE	0.000205102	0.3431	0.0643	0.2788	-3172	on_exon	44172669-44173763	229438	-	5'	ARTN
1	44402166	44402286	121	19	3.11e-10	FE	1.4302e-05	0.5789	0.242	0.3369	-3293	on_exon	44172669-44173763	229498	-	5'	ARTN
1	44873174	44873274	101	16	8e-11	FE	3.67896e-06	0.4539	0.1855	0.2684	52243	-	44820658-44821113	-52160	-	3'	ERI3
1	45279570	45279642	73	9	1.08e-09	FE	4.9666e-05	0.9773	0.6786	0.2987	-5487	exon_intron_boundary	45271680-45272318	7891	-	5'	BTBD19
1	46860062	46860115	54	8	9.75e-16	FE	4.48373e-11	0.5143	0.0577	0.4566	-177	on_exon	46859725-46860291	338	CpGI_core	5'	FAAH
1	46860224	46860280	57	8	3.66e-15	FE	1.68312e-10	0.4762	0.0455	0.4307	-342	on_intron	46859725-46860291	500	CpGI_core	5'	FAAH
1	46955466	46955537	72	12	1.26e-08	FE	0.000579436	0.5657	0.3017	0.264	17132	-	46954794-46957121	673	CpGI_core	5'	DMBX1
1	47904847	47904934	88	11	2.72e-12	FE	1.25085e-07	0.962	0.7087	0.2533	-3244	on_exon	47899662-47900385	5186	-	5'	FOXD2
1	47905111	47905179	69	7	1.76e-13	FE	8.09371e-09	0.971	0.625	0.346	-3489	on_exon	47899662-47900385	5450	-	5'	FOXD2
1	48175259	48175338	80	10	1.67e-12	FE	7.67983e-08	0.9352	0.6471	0.2881	395441	-	47779708-47780211	-395126	-	3'	STIL
1	50888980	50889040	61	11	2.08e-19	FE	9.5653e-15	0.8542	0.4696	0.3846	-191	on_exon	50884229-50891471	2432	CpGI_core	3'	DMRTA2
1	51796444	51796500	57	5	9.7e-14	FE	4.46074e-09	0.9844	0.6452	0.3392	-14343	on_intron	51810328-51810850	14351	CpGI_shore	3'	TTC39A
1	54203423	54203484	62	6	7.24e-11	FE	3.32946e-06	0.9783	0.6909	0.2874	153429	-	54355108-54355656	-151684	CpGI_shore	5'	DIO1
1	54204237	54204384	148	16	4.18e-15	FE	1.92226e-10	0.9475	0.6934	0.2541	152529	-	54355108-54355656	-150870	CpGI_shore	5'	DIO1
1	59042753	59042812	60	10	3.83e-18	FE	1.7613e-13	0.8547	0.4444	0.4103	-412	on_exon	59041758-59043295	484	CpGI_core	3'	TACSTD2
1	61509159	61509218	60	6	4.31e-09	FE	0.000198204	1	0.6462	0.3538	-178286	on_intron	60280088-60281048	1229072	-	5'	NFIA
1	63787235	63787317	83	7	1.22e-12	FE	5.61041e-08	0.9928	0.7299	0.2629	1414	-	63782395-63790471	4841	CpGI_core	5'	FOXD3
1	64937190	64937236	47	7	2.04e-10	FE	9.38135e-06	0.9889	0.6746	0.3143	-807	on_intron	64935555-64937238	1636	CpGI_core	5'	CACHD1
1	65468441	65468502	62	9	1.55e-21	FE	7.12798e-17	0.9479	0.5756	0.3723	36255	-	65431456-65432614	-35887	-	3'	JAK1
1	71512937	71513021	85	7	2.05e-10	FE	9.42733e-06	0.9444	0.5926	0.3518	-553	on_exon	71512225-71513804	784	CpGI_core	3'	PTGER3
1	77333925	77333992	68	11	4.26e-24	FE	1.95905e-19	0.5316	0.9276	-0.396	-865	on_intron	77333112-77334534	814	CpGI_core	5'	ST6GALNAC5
1	85358627	85358683	57	8	4.86e-17	FE	2.23497e-12	0.96	0.5918	0.3682	-268	on_intron	85358360-85359187	505	CpGI_core	3'	LPAR3
1	91183197	91183249	53	12	4.18e-25	FE	1.92226e-20	0.6891	0.2554	0.4337	404	-	91182098-91185577	2329	CpGI_core	3'	BARHL2
1	91183502	91183577	76	17	2.1e-13	FE	9.65727e-09	0.4595	0.1187	0.3408	709	-	91182098-91185577	2001	CpGI_core	3'	BARHL2
1	92948727	92948787	61	5	1.81e-08	FE	0.000832365	0.9667	0.59	0.3767	-3705	on_intron	92945867-92952609	3823	CpGI_core	3'	GFI1
1	92948946	92949051	106	8	8.31e-09	FE	0.000382152	0.9709	0.7034	0.2675	-3486	on_exon	92945867-92952609	3559	CpGI_core	3'	GFI1
1	92949374	92949451	78	5	2.6e-10	FE	1.19566e-05	0.9667	0.5253	0.4414	-3058	on_exon	92945867-92952609	3159	CpGI_core	3'	GFI1
1	95007102	95007169	68	12	1.8e-10	FE	8.27766e-06	0.6705	0.371	0.2995	-253	on_exon	95006838-95008051	883	CpGI_core	3'	F3
1	98519883	98519942	60	12	2.09e-10	FE	9.61128e-06	0.4719	0.1718	0.3001	607295	-	99126873-99127711	-606989	CpGI_shore	5'	SNX7
1	101004561	101004609	49	6	2.11e-08	FE	0.000970326	0.9286	0.5077	0.4209	-915	on_exon	100817710-100818899	186852	-	5'	GPR88
1	101701858	101701932	75	8	1.13e-13	FE	5.19653e-09	0.8613	0.4539	0.4074	513	-	101004472-101005885	697387	-	5'	S1PR1
1	101702618	101702697	80	13	1.85e-17	FE	8.5076e-13	0.9611	0.6553	0.3058	-252	exon_intron_boundary	101004472-101005885	698147	-	5'	S1PR1
1	110613189	110613236	48	7	2.85e-09	FE	0.000131063	0.9771	0.725	0.2521	-44	-	110610266-110613466	231	CpGI_core	3'	ALX3
1	112533218	112533270	53	6	3.61e-09	FE	0.000166013	0.5054	0.0857	0.4197	1442	-	112531560-112533773	504	CpGI_core	3'	KCND3
1	112533599	112533672	74	12	3.84e-08	FE	0.0017659	0.5411	0.2555	0.2856	1823	-	112531560-112533773	102	CpGI_core	3'	KCND3
1	113051984	113052041	58	5	5.39e-08	FE	0.0024787	0.9785	0.6875	0.291	-42877	on_intron	112938496-112939113	113489	-	5'	WNT2B
1	113052042	113052115	74	7	5.55e-10	FE	2.55228e-05	0.9608	0.6111	0.3497	-42951	on_intron	112938496-112939113	113547	-	5'	WNT2B
1	113257175	113257272	98	7	5.06e-09	FE	0.000232694	0.83	0.4672	0.3628	-923	on_intron	113256886-113258149	878	CpGI_core	3'	PPM1J
1	113286686	113286756	71	8	2.73e-08	FE	0.00125545	0.9658	0.7054	0.2604	28588	-	113256886-113258149	-28606	-	3'	PPM1J
1	113286817	113286879	63	9	2.22e-08	FE	0.00102091	0.8242	0.5536	0.2706	28719	-	113256886-113258149	-28729	-	3'	PPM1J
1	114696324	114696372	49	9	6.17e-08	FE	0.0028374	0.7716	0.5125	0.2591	-216	on_exon	114695137-114697185	814	CpGI_core	3'	SYT6
1	116380874	116380930	57	7	2.79e-10	FE	1.28304e-05	0.5372	0.1354	0.4018	-5663	on_exon	116518758-116519537	138608	CpGI_shore	3'	NHLH2
1	116381130	116381206	77	16	2.51e-23	FE	1.15427e-18	0.4663	0.1059	0.3604	-5407	on_intron	116518758-116519537	138332	CpGI_shore	3'	NHLH2
1	118149262	118149325	64	10	3.86e-08	FE	0.0017751	0.5289	0.2517	0.2772	-768	on_intron	118147959-118149670	1304	CpGI_core	5'	FAM46C
1	119526396	119526448	53	7	2.09e-08	FE	0.000961128	0.7424	0.349	0.3934	-5782	on_intron	119543822-119544339	17892	CpGI_shore	3'	TBX15
1	119530150	119530214	65	12	4.26e-08	FE	0.00195905	0.4056	0.1483	0.2573	-2028	on_intron	119543822-119544339	14126	CpGI_shore	3'	TBX15
1	119532044	119532171	128	12	7.02e-08	FE	0.00322829	0.4519	0.1188	0.3331	-134	on_exon	119543822-119544339	12169	CpGI_shore	3'	TBX15
1	119532966	119533027	62	5	5.88e-10	FE	2.70404e-05	0.5682	0.0455	0.5227	788	-	119543822-119544339	11313	CpGI_shore	3'	TBX15
1	119542277	119542337	61	5	2.3e-08	FE	0.0010577	0.45	0.0263	0.4237	10099	-	119543822-119544339	2003	CpGI_shore	3'	TBX15
1	119543216	119543307	92	7	2.95e-08	FE	0.00135662	0.5082	0.0952	0.413	11038	-	119543822-119544339	1033	CpGI_shore	3'	TBX15
1	145075518	145075594	77	10	1.93e-25	FE	8.87549e-21	0.7056	0.3127	0.3929	133526	-	145208882-145210075	-133363	CpGI_shore	5'	NOTCH2NL
1	145075595	145075690	96	6	2.24e-21	FE	1.03011e-16	0.4335	0.1061	0.3274	133430	-	145208882-145210075	-133286	CpGI_shore	5'	NOTCH2NL
1	145075717	145075762	46	8	9.04e-23	FE	4.15722e-18	0.8278	0.303	0.5248	133358	-	145208882-145210075	-133164	CpGI_shore	5'	NOTCH2NL
1	145075789	145075926	138	12	3.08e-18	FE	1.4164e-13	0.7879	0.35	0.4379	133194	-	145208882-145210075	-133092	CpGI_shore	5'	NOTCH2NL
1	148891082	148891148	67	6	4.97e-30	FE	2.28555e-25	0.0227	0.7134	-0.6907	543577	-	148555641-148556626	-334521	-	3'	NBPF20
1	151118338	151118446	109	10	6.62e-12	FE	3.04434e-07	0.9508	0.6368	0.314	10660	-	151118050-151119373	289	CpGI_core	5'	TNFAIP8L2
1	154474275	154474327	53	10	2.24e-09	FE	0.000103011	0.4841	0.2267	0.2574	-313	on_intron	154474108-154475835	1509	CpGI_core	3'	SHE
1	154474409	154474564	156	21	9.89e-14	FE	4.54811e-09	0.824	0.4248	0.3992	-179	on_intron	154474108-154475835	1272	CpGI_core	3'	SHE
1	154474586	154474644	59	9	2.09e-13	FE	9.61128e-09	0.8292	0.4881	0.3411	-2	-	154474108-154475835	1192	CpGI_core	3'	SHE
1	155052149	155052205	57	8	2.66e-08	FE	0.00122325	0.6825	0.3824	0.3001	-15980	on_intron	155034926-155036578	17224	-	5'	RP11-540D14.8
1	156215418	156215530	113	12	4.22e-09	FE	0.000194065	0.7245	0.3276	0.3969	-2462	exon_intron_boundary	156252240-156252715	37186	CpGI_shore	3'	PAQR6
1	156406010	156406062	53	6	9.92e-08	FE	0.00456191	0.8678	0.6106	0.2572	5518	-	156405161-156406350	289	CpGI_core	3'	C1orf61
1	156406063	156406116	54	8	6.45e-11	FE	2.96616e-06	0.5968	0.2956	0.3012	5571	-	156405161-156406350	235	CpGI_core	3'	C1orf61
1	156783915	156783973	59	7	1.58e-08	FE	0.000726595	0.7121	0.2986	0.4135	-2738	on_intron	156814882-156815792	31820	CpGI_shore	3'	SH2D2A
1	164545762	164545842	81	9	1.04e-17	FE	4.78265e-13	0.0504	0.4602	-0.4098	-21020	on_intron	163615327-163615753	930436	-	5'	PBX1
1	166890559	166890647	89	11	4.51e-23	FE	2.07401e-18	0.9793	0.699	0.2803	-54159	exon_intron_boundary	166944570-166945169	54523	CpGI_shore	3'	ILDR2
1	168806559	168806674	116	12	1.13e-11	FE	5.19653e-07	0.4615	0.8702	-0.4087	108058	-	168806136-168806801	128	CpGI_core	3'	DPT
1	171810806	171810921	116	13	6.39e-24	FE	2.93857e-19	0.8918	0.5123	0.3795	99420	-	171710846-171711607	-99313	-	3'	VAMP4
1	173794797	173794901	105	9	5.85e-09	FE	0.000269024	0.0563	0.4535	-0.3972	940	-	173793289-173794095	-805	CpGI_shore	3'	CENPL
1	176318568	176318646	79	8	2.31e-12	FE	1.0623e-07	0.3113	0.79	-0.4787	141940	-	176175712-176176811	-141834	-	3'	RFWD2
1	179713274	179713328	55	7	7.93e-22	FE	3.64677e-17	0.8372	0.431	0.4062	-1029	on_intron	179711948-179713951	1327	CpGI_core	5'	FAM163A
1	180198461	180198527	67	7	5.21e-10	FE	2.39592e-05	0.8294	0.5306	0.2988	895	-	180198120-180204975	342	CpGI_core	5'	LHX4
1	182360683	182360793	111	15	8.74e-11	FE	4.01926e-06	0.4379	0.1264	0.3115	-657	on_intron	182359698-182361563	771	CpGI_core	3'	GLUL
1	182361207	182361269	63	9	1.36e-19	FE	6.25423e-15	0.9437	0.5391	0.4046	-133	on_exon	182359698-182361563	295	CpGI_core	3'	GLUL
1	184006069	184006157	89	11	1.9e-20	FE	8.73753e-16	0.7233	0.2438	0.4795	14655	-	184005360-184006766	710	CpGI_core	5'	TSEN15
1	184943345	184943416	72	8	1.56e-16	FE	7.17397e-12	0.9741	0.7093	0.2648	71081	-	185014370-185015220	-71024	CpGI_shore	5'	RNF2
1	197744384	197744451	68	8	6.3e-08	FE	0.00289718	0.5042	0.1825	0.3217	127327	-	197871589-197872299	-127204	CpGI_shore	5'	C1orf53
1	201253196	201253286	91	12	5.47e-10	FE	2.51549e-05	0.8788	0.6256	0.2532	-705	on_intron	201252453-201253648	744	CpGI_core	5'	PKP1
1	204654817	204654879	63	8	1.04e-14	FE	4.78265e-10	0.6649	0.3019	0.363	-43	-	204654133-204654885	7	CpGI_core	3'	LRRN2
1	205312971	205313043	73	10	7.83e-14	FE	3.60078e-09	0.7148	0.3357	0.3791	-13194	on_intron	205424830-205426556	113514	CpGI_shore	3'	KLHDC8A
1	205313347	205313447	101	10	6.23e-08	FE	0.00286499	0.7861	0.5	0.2861	-12818	on_intron	205424830-205426556	113110	CpGI_shore	3'	KLHDC8A
1	205424985	205425060	76	6	1.9e-08	FE	0.000873753	0.9333	0.5896	0.3437	-96	on_intron	205424830-205426556	1497	CpGI_core	3'	LEMD1
1	207627578	207627636	59	8	1.03e-08	FE	0.000473666	0.3486	0.0857	0.2629	-60	on_exon	207627532-207628280	47	CpGI_core	5'	CR2
1	208132505	208132574	70	12	1.42e-19	FE	6.53015e-15	0.8932	0.625	0.2682	47759	-	208132328-208133117	544	CpGI_core	3'	CD34
1	209848465	209848549	85	12	1.79e-10	FE	8.23167e-06	0.6358	0.3203	0.3155	217	-	209848444-209849428	22	CpGI_core	5'	G0S2
1	211589743	211589813	71	12	9.71e-08	FE	0.00446534	0.5725	0.3152	0.2573	619107	-	212208838-212209364	-619094	CpGI_shore	5'	DTL
1	212873617	212873669	53	8	3e-16	FE	1.37961e-11	0.9567	0.6899	0.2668	291	-	212872461-212874048	380	CpGI_core	3'	BATF3
1	218098336	218098397	62	13	6.91e-09	FE	0.00031777	0.4257	0.1754	0.2503	360233	-	218458020-218458684	-359683	CpGI_shore	5'	RRP15
1	218337986	218338077	92	11	6.88e-08	FE	0.00316391	0.3867	0.1	0.2867	120553	-	218458020-218458684	-120033	CpGI_shore	5'	RRP15
1	218338211	218338294	84	11	1.46e-14	FE	6.7141e-10	0.4222	0.0667	0.3555	120336	-	218458020-218458684	-119808	CpGI_shore	5'	RRP15
1	218338374	218338424	51	9	2.04e-15	FE	9.38135e-11	0.3319	0.0544	0.2775	120206	-	218458020-218458684	-119645	CpGI_shore	5'	RRP15
1	218338524	218338652	129	14	5.1e-16	FE	2.34534e-11	0.5859	0.2131	0.3728	119978	-	218458020-218458684	-119495	CpGI_shore	5'	RRP15
1	218519454	218519572	119	10	2.07e-16	FE	9.51931e-12	0.9626	0.6447	0.3179	6	-	218519058-218519674	397	CpGI_core	5'	TGFB2
1	220101202	220101289	88	16	3.66e-20	FE	1.68312e-15	0.681	0.3429	0.3381	166156	-	220267315-220267934	-166112	CpGI_shore	5'	IARS2
1	220101346	220101465	120	14	1.12e-11	FE	5.15054e-07	0.851	0.5353	0.3157	165980	-	220267315-220267934	-165968	CpGI_shore	5'	IARS2
1	220101466	220101585	120	17	1.63e-13	FE	7.49588e-09	0.8378	0.5804	0.2574	165860	-	220267315-220267934	-165848	CpGI_shore	5'	IARS2
1	220101611	220101697	87	9	3.54e-20	FE	1.62794e-15	0.8452	0.5145	0.3307	165748	-	220267315-220267934	-165703	CpGI_shore	5'	IARS2
1	220863533	220863613	81	11	9.32e-10	FE	4.28599e-05	0.6871	0.4267	0.2604	-425	on_exon	220701306-220702348	162228	-	5'	C1orf115
1	220863665	220863735	71	8	2.99e-11	FE	1.37501e-06	0.494	0.1562	0.3378	-547	on_exon	220701306-220702348	162360	-	5'	C1orf115
1	220863934	220863994	61	9	9.69e-12	FE	4.45614e-07	0.5578	0.246	0.3118	-806	on_exon	220701306-220702348	162629	-	5'	C1orf115
1	223537792	223537883	92	16	2.67e-38	FE	1.22785e-33	0.4894	0.0744	0.415	28833	-	223566643-223567268	-28850	CpGI_shore	5'	C1orf65
1	223537983	223538076	94	17	4.26e-13	FE	1.95905e-08	0.7511	0.4356	0.3155	28640	-	223566643-223567268	-28659	CpGI_shore	5'	C1orf65
1	224803660	224803762	103	10	1.21e-09	FE	5.56443e-05	0.5152	0.1212	0.394	-181399	on_intron	224621507-224622818	182154	-	5'	CNIH3
1	224804338	224804406	69	8	9.75e-09	FE	0.000448373	0.5476	0.2286	0.319	-182043	on_intron	224621507-224622818	182832	-	5'	CNIH3
1	225842495	225842550	56	5	5.27e-11	FE	2.42351e-06	0.2353	0.7619	-0.5266	122982	-	225965247-225965734	-122751	CpGI_shore	5'	SRP9
1	226924951	226925008	58	6	8.85e-10	FE	4.06985e-05	0.519	0.0714	0.4476	-2072	on_exon	227058046-227058906	133899	CpGI_shore	3'	ITPKB
1	226925027	226925081	55	6	7.91e-09	FE	0.000363757	0.27	0.0095	0.2605	-1996	on_exon	227058046-227058906	133826	CpGI_shore	3'	ITPKB
1	228463593	228463691	99	13	9.12e-09	FE	0.000419401	0.2197	0.4949	-0.2752	62229	-	228399472-228402037	-61653	-	3'	C1orf145
1	228652290	228652337	48	8	9.28e-10	FE	4.26759e-05	0.9154	0.6439	0.2715	6731	-	228645108-228646434	-5902	-	3'	HIST3H2A
1	228763908	228764050	143	13	1.63e-07	FE	0.00749588	0.587	0.85	-0.263	63905	-	228742687-228784168	20119	CpGI_core	3'	RP5-915N17.9
1	228783246	228783327	82	7	4.68e-08	FE	0.00215219	0.4167	0.0548	0.3619	83243	-	228742687-228784168	842	CpGI_core	3'	RP5-915N17.9
1	228786073	228786151	79	5	9.06e-13	FE	4.16642e-08	0.8904	0.2931	0.5973	86070	-	228742687-228784168	-1982	CpGI_shore	3'	RP5-915N17.9
1	228870821	228870894	74	8	3.73e-10	FE	1.71532e-05	0.5165	0.1622	0.3543	-69	-	228870811-228872297	11	CpGI_core	5'	RHOU
1	228871296	228871350	55	8	7.02e-11	FE	3.22829e-06	0.4008	0.133	0.2678	-525	on_exon	228870811-228872297	486	CpGI_core	5'	RHOU
1	228871446	228871541	96	17	1.37e-17	FE	6.30022e-13	0.4454	0.0904	0.355	-716	on_exon	228870811-228872297	636	CpGI_core	5'	RHOU
1	230561347	230561403	57	12	3.24e-22	FE	1.48998e-17	0.8595	0.5572	0.3023	-127	on_exon	230561104-230562702	1300	CpGI_core	3'	PGBD5
1	230561566	230561635	70	14	9.11e-19	FE	4.18942e-14	0.6785	0.3996	0.2789	92	-	230561104-230562702	1068	CpGI_core	3'	PGBD5
1	232941447	232941513	67	7	6.19e-09	FE	0.00028466	0.3333	0.0581	0.2752	-869	on_exon	232765089-232766530	176359	-	5'	KIAA1383
1	235813055	235813121	67	14	2.99e-26	FE	1.37501e-21	0.8934	0.5605	0.3329	-998	on_intron	235811842-235814066	946	CpGI_core	3'	GNG4
1	235813122	235813198	77	13	4.14e-17	FE	1.90386e-12	0.8442	0.5042	0.34	-931	on_intron	235811842-235814066	869	CpGI_core	3'	GNG4
1	235813269	235813334	66	13	5.28e-15	FE	2.42811e-10	0.7649	0.4839	0.281	-784	on_intron	235811842-235814066	733	CpGI_core	3'	GNG4
1	235813812	235813883	72	14	3.33e-28	FE	1.53137e-23	0.9584	0.7011	0.2573	-241	intron_exon_boundary	235811842-235814066	184	CpGI_core	3'	GNG4
1	236558879	236558939	61	8	1.06e-10	FE	4.87462e-06	0.3661	0.0737	0.2924	-47376	on_intron	236511354-236511777	47526	-	5'	EDARADD
1	236849584	236849652	69	8	2.41e-18	FE	1.10829e-13	0.5325	0.1058	0.4267	103	-	236849473-236850323	112	CpGI_core	5'	ACTN2
1	245848540	245848654	115	12	6.8e-11	FE	3.12712e-06	0.7748	0.3741	0.4007	-530366	on_intron	245316548-245320247	531993	-	5'	KIF26B
1	245848655	245848723	69	5	5.86e-14	FE	2.69484e-09	0.7065	0.15	0.5565	-530435	intron_exon_boundary	245316548-245320247	532108	-	5'	KIF26B
1	248854936	248855051	116	7	4.29e-11	FE	1.97284e-06	0.0506	0.5224	-0.4718	9308	-	248855031-248855470	420	CpGI_coreshore	3'	OR14I1
2	46230	46292	63	11	2.85e-17	FE	1.31063e-12	0.6329	0.2603	0.3726	-639	on_exon	45511-47196	905	CpGI_core	3'	FAM110C
2	46333	46406	74	13	1.62e-15	FE	7.44989e-11	0.3241	0.0441	0.28	-536	exon_intron_boundary	45511-47196	791	CpGI_core	3'	FAM110C
2	46415	46464	50	6	2.03e-08	FE	0.000933536	0.7333	0.2857	0.4476	-454	on_intron	45511-47196	733	CpGI_core	3'	FAM110C
2	288259	288329	71	16	1.76e-33	FE	8.09371e-29	0.8007	0.25	0.5507	-591	exon_intron_boundary	287354-290099	1771	CpGI_core	3'	FAM150B
2	288336	288382	47	10	9.56e-17	FE	4.39636e-12	0.6508	0.267	0.3838	-514	on_intron	287354-290099	1718	CpGI_core	3'	FAM150B
2	288563	288627	65	11	2.87e-26	FE	1.31983e-21	0.9118	0.5759	0.3359	-287	on_intron	287354-290099	1473	CpGI_core	3'	FAM150B
2	288628	288701	74	15	2.96e-11	FE	1.36122e-06	0.431	0.1509	0.2801	-222	on_intron	287354-290099	1399	CpGI_core	3'	FAM150B
2	1480696	1480782	87	8	8.28e-09	FE	0.000380772	0.0602	0.4416	-0.3814	-102786	on_intron	1051967-1052730	428730	-	5'	TPO
2	1480877	1480931	55	9	7.6e-12	FE	3.49501e-07	0.0417	0.4444	-0.4027	-102935	on_intron	1051967-1052730	428911	-	5'	TPO
2	2189218	2189271	54	6	1.35e-10	FE	6.20824e-06	0.0575	0.4061	-0.3486	-145813	on_intron	3174395-3174851	985581	CpGI_shore	3'	MYT1L
2	5832594	5832654	61	12	2.89e-10	FE	1.32902e-05	0.3227	0.0649	0.2578	146	-	5831188-5834208	1407	CpGI_core	5'	SOX11
2	10219981	10220063	83	13	1.31e-19	FE	6.0243e-15	0.8042	0.2917	0.5125	3846	-	10219649-10221016	333	CpGI_core	5'	AC104794.4
2	10220667	10220740	74	8	4.27e-12	FE	1.96364e-07	0.9027	0.6041	0.2986	3169	-	10219649-10221016	1019	CpGI_core	5'	AC104794.4
2	18766072	18766122	51	7	3.37e-08	FE	0.00154976	0.0625	0.3577	-0.2952	-4765	on_exon	19547483-19548292	782171	CpGI_shore	3'	NT5C1B
2	18766219	18766293	75	5	5.69e-08	FE	0.00261666	0.0208	0.4792	-0.4584	-4618	exon_intron_boundary	19547483-19548292	782000	CpGI_shore	3'	NT5C1B
2	19561322	19561390	69	13	5.61e-13	FE	2.57987e-08	0.7917	0.4148	0.3769	2909	-	19555790-19558716	-2673	CpGI_shelf	3'	OSR1
2	23609989	23610117	129	14	1.73e-10	FE	7.95575e-06	0.9187	0.6458	0.2729	-2028	on_intron	23607730-23610124	2260	CpGI_core	5'	KLHL29
2	25438924	25438999	76	13	7.74e-18	FE	3.55939e-13	0.8361	0.4479	0.3882	47153	-	25390735-25391875	-47123	-	3'	POMC
2	25500348	25500415	68	7	1.42e-07	FE	0.00653015	0.9762	0.6795	0.2967	-65110	on_intron	25563310-25565604	65190	CpGI_shore	3'	DNMT3A
2	26395675	26395722	48	8	7.62e-09	FE	0.000350421	0.8	0.4615	0.3385	239	-	26395417-26397204	259	CpGI_core	5'	FAM59B
2	26624694	26624759	66	9	1.29e-25	FE	5.93232e-21	0.5926	0.0552	0.5374	26	-	26624604-26625193	91	CpGI_core	5'	CCDC164
2	27485090	27485148	59	7	2.37e-13	FE	1.08989e-08	0.7333	0.298	0.4353	-13594	on_intron	27529084-27531465	46318	CpGI_shore	3'	SLC30A3
2	29033676	29033779	104	14	1.25e-08	FE	0.000574837	0.8452	0.5864	0.2588	-28395	on_intron	28974213-28975388	59464	-	5'	SPDYA
2	33172511	33172597	87	15	2.81e-15	FE	1.29223e-10	0.4286	0.05	0.3786	-557	on_exon	33171449-33173164	1063	CpGI_core	5'	LTBP1
2	33172660	33172707	48	11	4.39e-08	FE	0.00201883	0.7177	0.3939	0.3238	-667	on_exon	33171449-33173164	1212	CpGI_core	5'	LTBP1
2	36583079	36583137	59	9	1.9e-08	FE	0.000873753	0.6375	0.3359	0.3016	-67	on_exon	36582398-36584260	682	CpGI_core	5'	CRIM1
2	38301676	38301772	97	10	2.19e-08	FE	0.00100712	0.892	0.6312	0.2608	-35367	on_intron	38603570-38604692	302921	CpGI_shore	3'	CYP1B1
2	38302895	38302959	65	8	8.22e-12	FE	3.78013e-07	0.9746	0.6541	0.3205	-34148	on_intron	38603570-38604692	301734	CpGI_shore	3'	CYP1B1
2	38763303	38763363	61	9	2.04e-08	FE	0.000938135	0.746	0.4879	0.2581	129690	-	38829104-38830804	-65800	CpGI_shore	5'	GALM
2	39893223	39893271	49	10	7.35e-22	FE	3.38004e-17	0.8691	0.5085	0.3606	-1148	on_intron	39855237-39856203	37987	-	5'	TMEM178
2	39893272	39893339	68	10	5.23e-26	FE	2.40512e-21	0.88	0.3279	0.5521	-1216	on_intron	39855237-39856203	38036	-	5'	TMEM178
2	39893809	39893927	119	7	2.94e-09	FE	0.000135202	0.91	0.4727	0.4373	-1804	on_intron	39855237-39856203	38573	-	5'	TMEM178
2	43328270	43328335	66	10	4.88e-12	FE	2.24417e-07	0	0.2963	-0.2963	308538	-	43019666-43020509	-307825	-	3'	HAAO
2	44059135	44059186	52	6	2.97e-08	FE	0.00136581	0.9833	0.625	0.3583	-6868	on_exon	44222742-44223732	164547	CpGI_shore	3'	ABCG5
2	45029780	45029844	65	12	1.38e-23	FE	6.34621e-19	0.5508	0.0856	0.4652	139059	-	45164562-45166567	-134781	CpGI_shore	5'	SIX3
2	45156676	45156732	57	8	2.45e-10	FE	1.12668e-05	0.7449	0.2571	0.4878	12171	-	45164562-45166567	-7885	CpGI_shore	5'	SIX3
2	45164609	45164705	97	9	4.86e-08	FE	0.00223497	0.767	0.3981	0.3689	4198	-	45164562-45166567	48	CpGI_core	5'	SIX3
2	45169509	45169599	91	11	7.04e-09	FE	0.000323748	0.8421	0.5888	0.2533	-696	on_exon	45164562-45166567	4948	CpGI_shelf	5'	SIX3
2	45171758	45171847	90	14	8.86e-12	FE	4.07445e-07	0.8155	0.4864	0.3291	-2944	on_exon	45164562-45166567	7197	-	5'	SIX3
2	45235652	45235710	59	7	7.06e-09	FE	0.000324668	0.8456	0.5591	0.2865	-916	intron_exon_boundary	45235512-45237792	2083	CpGI_core	3'	SIX2
2	47596494	47596555	62	11	4.55e-12	FE	2.09241e-07	0.9263	0.6641	0.2622	-24257	on_intron	47402810-47404105	193685	-	5'	EPCAM
2	56411774	56411823	50	10	3.05e-12	FE	1.4026e-07	0.4518	0.1176	0.3342	-564	on_exon	56410866-56412539	909	CpGI_core	5'	CCDC85A
2	59294032	59294120	89	14	9.01e-27	FE	4.14343e-22	0.0513	0.5691	-0.5178	825526	-	58468114-58468632	-825487	-	3'	FANCL
2	60688220	60688272	53	8	9.76e-20	FE	4.48833e-15	0.0879	0.68	-0.5921	-92481	on_exon	60776597-60782779	94508	CpGI_shore	3'	BCL11A
2	60779537	60779601	65	13	5.18e-10	FE	2.38213e-05	0.7817	0.5265	0.2552	-1164	on_intron	60776597-60782779	3179	CpGI_core	3'	BCL11A
2	66672432	66672488	57	8	1.46e-07	FE	0.0067141	0.9398	0.6224	0.3174	-11903	on_intron	66652692-66654218	19741	-	5'	MEIS1
2	69533766	69533891	126	9	5.32e-10	FE	2.44651e-05	0.931	0.5128	0.4182	353665	-	69240084-69241004	-292886	-	3'	GKN2
2	70994869	70994936	68	10	3.97e-15	FE	1.82568e-10	0.9317	0.5299	0.4018	-487	on_intron	70994448-70995546	611	CpGI_core	3'	ADD2
2	71017900	71017982	83	9	5.63e-09	FE	0.000258907	0.9375	0.6875	0.25	126	-	71017029-71018011	30	CpGI_core	3'	FIGLA
2	71680807	71680889	83	9	1.24e-09	FE	5.70239e-05	0.9189	0.6574	0.2615	-36	-	71680559-71681276	249	CpGI_core	5'	DYSF
2	72370961	72371047	87	7	3.54e-14	FE	1.62794e-09	0.95	0.5476	0.4024	-4205	on_intron	72370297-72377175	6129	CpGI_core	3'	CYP26B1
2	72374730	72374776	47	6	2.48e-10	FE	1.14048e-05	0.9882	0.6545	0.3337	-436	intron_exon_boundary	72370297-72377175	2400	CpGI_core	3'	CYP26B1
2	73143056	73143143	88	10	4.72e-12	FE	2.17059e-07	0.5407	0.1538	0.3869	34	-	73143056-73148260	1	CpGI_core	5'	EMX1
2	73147529	73147619	91	12	1.07e-16	FE	4.92061e-12	0.8413	0.5163	0.325	-4442	on_intron	73143056-73148260	4474	CpGI_core	5'	EMX1
2	73402820	73402911	92	14	8.04e-09	FE	0.000369735	0.5	0.2385	0.2615	26476	-	73429284-73431279	-26463	CpGI_shore	5'	NOTO
2	73429712	73429777	66	6	7.98e-10	FE	3.66976e-05	0.8609	0.5251	0.3358	-390	on_exon	73429284-73431279	429	CpGI_core	5'	NOTO
2	73429778	73429876	99	15	4.49e-13	FE	2.06482e-08	0.7796	0.5	0.2796	-489	on_exon	73429284-73431279	495	CpGI_core	5'	NOTO
2	73429920	73429981	62	10	1.6e-14	FE	7.35792e-10	0.8889	0.5556	0.3333	-594	on_exon	73429284-73431279	637	CpGI_core	5'	NOTO
2	73430189	73430243	55	8	7.74e-11	FE	3.55939e-06	0.989	0.661	0.328	-856	on_intron	73429284-73431279	906	CpGI_core	5'	NOTO
2	73430244	73430370	127	8	6.7e-08	FE	0.00308113	0.7838	0.3647	0.4191	-983	on_intron	73429284-73431279	961	CpGI_core	5'	NOTO
2	73520354	73520455	102	14	1.75e-11	FE	8.04772e-07	0.5489	0.2562	0.2927	-478	on_exon	73518365-73520986	532	CpGI_core	3'	EGR4
2	74347397	74347458	62	10	7.2e-09	FE	0.000331106	0.719	0.4213	0.2977	14142	-	74357575-74358014	-10177	CpGI_shore	5'	AC073263.1
2	74741162	74741220	59	6	1.75e-10	FE	8.04772e-06	0.9808	0.6903	0.2905	-629	on_exon	74740325-74743795	838	CpGI_core	5'	TLX2
2	74743295	74743345	51	11	5.56e-14	FE	2.55688e-09	0.9435	0.6612	0.2823	-2754	on_intron	74740325-74743795	2971	CpGI_core	5'	TLX2
2	74743352	74743399	48	7	1.34e-08	FE	0.000616226	0.9889	0.7355	0.2534	-2808	on_intron	74740325-74743795	3028	CpGI_core	5'	TLX2
2	75427489	75427540	52	5	2.53e-11	FE	1.16347e-06	0.9667	0.4762	0.4905	664	-	75426593-75428030	491	CpGI_core	3'	TACR1
2	79006087	79006137	51	6	1.04e-10	FE	4.78265e-06	0	0.3696	-0.3696	246676	-	79220193-79220592	-214105	CpGI_shore	5'	REG3G
2	79006375	79006429	55	9	1.18e-33	FE	5.42647e-29	0.0069	0.5987	-0.5918	246384	-	79220193-79220592	-213817	CpGI_shore	5'	REG3G
2	83745352	83745435	84	10	1.2e-24	FE	5.51844e-20	0	0.4603	-0.4603	998145	-	84686006-84686751	-940653	CpGI_shore	5'	DNAH6
2	83745436	83745510	75	10	8.53e-14	FE	3.92269e-09	0.0148	0.3037	-0.2889	998070	-	84686006-84686751	-940569	CpGI_shore	5'	DNAH6
2	85981182	85981272	91	12	7.91e-35	FE	3.63757e-30	0.9654	0.5135	0.4519	-2804	on_intron	85842693-85844117	138490	-	5'	ATOH8
2	85981326	85981409	84	9	1.54e-20	FE	7.082e-16	0.8988	0.4811	0.4177	-2941	on_intron	85842693-85844117	138634	-	5'	ATOH8
2	85981755	85981835	81	14	5.52e-08	FE	0.00253848	0.391	0.1154	0.2756	-3367	on_intron	85842693-85844117	139063	-	5'	ATOH8
2	87017019	87017069	51	8	2.3e-11	FE	1.0577e-06	0.7143	0.2286	0.4857	-18499	on_intron	87036601-87037001	19933	CpGI_shore	3'	CD8A
2	88752275	88752348	74	12	5.26e-09	FE	0.000241892	0.5833	0.2424	0.3409	71822	-	88802539-88803015	-50263	CpGI_shore	5'	C2orf51
2	88802676	88802754	79	15	1.62e-07	FE	0.00744989	0.4759	0.7273	-0.2514	21416	-	88802539-88803015	138	CpGI_core	5'	C2orf51
2	91670537	91670622	86	14	4.5e-15	FE	2.06941e-10	0.7172	0.4542	0.263	1132175	-	91634539-91636111	-34510	-	3'	AC233263.1
2	91776876	91776994	119	10	8e-15	FE	3.67896e-10	0.1162	0.4082	-0.292	1238514	-	91634539-91636111	-140882	-	3'	AC233263.1
2	91776995	91777040	46	5	6.45e-22	FE	2.96616e-17	0.0324	0.3272	-0.2948	1238633	-	91634539-91636111	-140928	-	3'	AC233263.1
2	91777106	91777203	98	15	1.72e-20	FE	7.90976e-16	0.1226	0.4262	-0.3036	1238744	-	91634539-91636111	-141091	-	3'	AC233263.1
2	91872806	91872907	102	6	3.95e-20	FE	1.81649e-15	0.0157	0.2667	-0.251	1334444	-	91634539-91636111	-236795	-	3'	AC233263.1
2	99439170	99439233	64	13	1.18e-20	FE	5.42647e-16	0.7792	0.3521	0.4271	-113551	on_exon	99552186-99553831	114599	CpGI_shore	3'	C2orf55
2	99439260	99439367	108	16	3.98e-20	FE	1.83028e-15	0.6803	0.2714	0.4089	-113461	on_exon	99552186-99553831	114465	CpGI_shore	3'	C2orf55
2	102090617	102090690	74	8	1.69e-10	FE	7.7718e-06	0.8418	0.4958	0.346	-547	on_intron	102313550-102314828	224139	CpGI_shore	3'	RFX8
2	102090748	102090806	59	9	8.93e-13	FE	4.10664e-08	0.9222	0.6438	0.2784	-416	on_intron	102313550-102314828	224023	CpGI_shore	3'	RFX8
2	105459349	105459437	89	12	3.4e-15	FE	1.56356e-10	0.4545	0.1111	0.3434	12533	-	105468852-105473698	-9502	CpGI_shore	5'	POU3F3
2	105459576	105459627	52	11	4.11e-12	FE	1.89007e-07	0.62	0.2584	0.3616	12343	-	105468852-105473698	-9275	CpGI_shore	5'	POU3F3
2	106681871	106681933	63	10	3.39e-10	FE	1.55896e-05	0.7928	0.4701	0.3227	-2230	on_intron	106509528-106509995	172344	-	5'	C2orf40
2	106682372	106682450	79	6	6.38e-12	FE	2.93397e-07	0.5579	0.1308	0.4271	-2747	on_intron	106509528-106509995	172845	-	5'	C2orf40
2	107459701	107459816	116	12	9.07e-12	FE	4.17102e-07	0.0291	0.3667	-0.3376	-43862	on_exon	107502354-107504216	44401	CpGI_shore	3'	ST6GAL2
2	107459817	107459900	84	7	3.61e-10	FE	1.66013e-05	0.1111	0.5	-0.3889	-43746	on_exon	107502354-107504216	44317	CpGI_shore	3'	ST6GAL2
2	108446007	108446080	74	11	2.25e-13	FE	1.03471e-08	0.2882	0.6966	-0.4084	-2691	on_intron	108443217-108446501	2791	CpGI_core	5'	RGPD4
2	111490344	111490417	74	14	2.8e-19	FE	1.28764e-14	0.6205	0.2009	0.4196	54654	-	111435319-111435884	-54532	-	3'	BUB1
2	111875666	111875718	53	6	9.62e-14	FE	4.42395e-09	0.9238	0.3833	0.5405	-385567	on_intron	111489978-111490884	385689	-	5'	ACOXL
2	111876427	111876524	98	12	5.67e-10	FE	2.60746e-05	0.9467	0.6923	0.2544	432	-	111875207-111880965	1221	CpGI_core	5'	BCL2L11
2	111876880	111876976	97	13	3e-21	FE	1.37961e-16	0.9077	0.5936	0.3141	-20	-	111875207-111880965	1674	CpGI_core	5'	BCL2L11
2	112655829	112655898	70	6	1.6e-08	FE	0.000735792	0.7238	0.363	0.3608	159	-	112655492-112657256	338	CpGI_core	5'	MERTK
2	112656676	112656787	112	10	2.3e-09	FE	0.00010577	0.9096	0.6389	0.2707	-730	on_intron	112655492-112657256	1185	CpGI_core	5'	MERTK
2	112895976	112896046	71	12	8.58e-16	FE	3.94568e-11	0.9544	0.6773	0.2771	-83	on_exon	112895793-112897841	184	CpGI_core	5'	FBLN7
2	112896047	112896119	73	13	1.36e-14	FE	6.25423e-10	0.9608	0.6722	0.2886	-156	on_exon	112895793-112897841	255	CpGI_core	5'	FBLN7
2	112939338	112939409	72	12	2.22e-13	FE	1.02091e-08	0.8636	0.5375	0.3261	-43446	on_exon	112895793-112897841	43546	-	5'	FBLN7
2	113914759	113914810	52	10	1.88e-12	FE	8.64556e-08	0.3056	0.0351	0.2705	93	-	113914682-113915396	78	CpGI_core	5'	PSD4
2	114034676	114034741	66	5	1.71e-07	FE	0.00786378	0.6471	0.1667	0.4804	-1850	on_intron	114151348-114153024	118284	CpGI_shore	3'	PAX8
2	114035119	114035181	63	11	5.61e-15	FE	2.57987e-10	0.6148	0.275	0.3398	-1407	on_intron	114151348-114153024	117844	CpGI_shore	3'	PAX8
2	114260777	114260866	90	9	6.79e-15	FE	3.12252e-10	0.7311	0.2157	0.5154	55349	-	114256776-114258043	-2822	CpGI_shelf	3'	AC016745.1
2	114261027	114261105	79	13	2.09e-18	FE	9.61128e-14	0.7304	0.3039	0.4265	55599	-	114256776-114258043	-3061	CpGI_shelf	3'	AC016745.1
2	114299151	114299205	55	11	5.32e-19	FE	2.44651e-14	0.7911	0.4803	0.3108	93723	-	114256776-114258043	-41161	-	3'	AC016745.1
2	114299898	114299966	69	9	1.58e-23	FE	7.26595e-19	0.8843	0.4107	0.4736	94470	-	114256776-114258043	-41922	-	3'	AC016745.1
2	114359714	114359774	61	7	3.75e-08	FE	0.00172451	0.8793	0.5301	0.3492	25033	-	114384590-114385317	-24875	CpGI_shore	5'	RABL2A
2	119592141	119592248	108	8	5.11e-17	FE	2.34994e-12	0.6935	0.0164	0.6771	-544	on_intron	119592603-119593845	1598	CpGI_shore	3'	RP11-19E11.1
2	119604672	119604725	54	12	7.01e-24	FE	3.22369e-19	0.6961	0.316	0.3801	-581	on_exon	119602617-119605620	896	CpGI_core	3'	EN1
2	120302431	120302498	68	6	6.62e-08	FE	0.00304434	0.5867	0.1919	0.3948	20362	-	120281662-120282273	-20224	-	3'	SCTR
2	121103531	121103577	47	8	2.17e-08	FE	0.000997918	0.3143	0.0132	0.3011	143	-	121101047-121104534	2485	CpGI_core	5'	INHBB
2	121103948	121104034	87	11	3.5e-14	FE	1.60954e-09	0.9709	0.7179	0.253	-314	on_exon	121101047-121104534	2902	CpGI_core	5'	INHBB
2	121104228	121104281	54	7	3.14e-18	FE	1.44399e-13	0.9721	0.6355	0.3366	-561	on_intron	121101047-121104534	3182	CpGI_core	5'	INHBB
2	121746019	121746117	99	18	8.22e-14	FE	3.78013e-09	0.2314	0.5513	-0.3199	-252917	on_intron	121492858-121495234	253162	-	5'	GLI2
2	121746138	121746206	69	9	2.87e-09	FE	0.000131983	0.1875	0.6154	-0.4279	-253006	on_intron	121492858-121495234	253281	-	5'	GLI2
2	121746657	121746735	79	9	2.61e-12	FE	1.20026e-07	0.1771	0.6296	-0.4525	-253535	on_intron	121492858-121495234	253800	-	5'	GLI2
2	122042790	122042859	70	11	1.03e-09	FE	4.73666e-05	0.6622	0.3692	0.293	8	-	122042067-122043093	235	CpGI_core	3'	TFCP2L1
2	127863617	127863706	90	8	9.07e-10	FE	4.17102e-05	1	0.7398	0.2602	-1313	on_intron	127863643-127865288	1583	CpGI_coreshore	3'	BIN1
2	127863754	127863817	64	6	2.23e-09	FE	0.000102551	1	0.6566	0.3434	-1176	on_intron	127863643-127865288	1472	CpGI_core	3'	BIN1
2	127864093	127864156	64	6	1.13e-08	FE	0.000519653	0.9765	0.6506	0.3259	-837	on_intron	127863643-127865288	1133	CpGI_core	3'	BIN1
2	128180455	128180537	83	8	4.59e-14	FE	2.1108e-09	0.9545	0.567	0.3875	-4533	intron_exon_boundary	128165557-128166198	14899	-	5'	PROC
2	128181166	128181228	63	7	1.15e-10	FE	5.2885e-06	0.931	0.6784	0.2526	-5224	on_intron	128165557-128166198	15610	-	5'	PROC
2	128432449	128432557	109	18	3.68e-11	FE	1.69232e-06	0.726	0.448	0.278	26041	-	128432195-128433490	255	CpGI_core	5'	SFT2D3
2	129075600	129075653	54	12	2.51e-10	FE	1.15427e-05	0.4641	0.1901	0.274	-550	intron_exon_boundary	129075198-129077639	1987	CpGI_core	3'	HS6ST1
2	130635830	130635888	59	9	7.77e-08	FE	0.00357319	0.825	0.5079	0.3171	101348	-	130737206-130737718	-101375	CpGI_shore	5'	RAB6C
2	130986189	130986240	52	8	2.96e-13	FE	1.36122e-08	0.2857	0.7411	-0.4554	30156	-	130955620-130956274	-29965	-	3'	TUBA3E
2	130988056	130988189	134	8	1.34e-11	FE	6.16226e-07	0.0972	0.6364	-0.5392	32023	-	130955620-130956274	-31914	-	3'	TUBA3E
2	131085506	131085605	100	11	9.63e-08	FE	0.00442855	0.3	0.6429	-0.3429	14194	-	131099470-131100863	-13963	CpGI_shore	5'	IMP4
2	131594854	131594913	60	9	5.42e-14	FE	2.4925e-09	0.5111	0.025	0.4861	-423	on_intron	131594140-131595302	715	CpGI_core	5'	ARHGEF4
2	131797569	131797635	67	8	9.05e-12	FE	4.16182e-07	0.9412	0.5584	0.3828	-203145	on_intron	131594140-131595302	203430	-	5'	ARHGEF4
2	131797636	131797773	138	15	1.72e-09	FE	7.90976e-05	0.9	0.6075	0.2925	-203283	on_intron	131594140-131595302	203497	-	5'	ARHGEF4
2	132218442	132218503	62	13	2.87e-13	FE	1.31983e-08	0.7235	0.4701	0.2534	15164	-	132233607-132234135	-15164	CpGI_shore	5'	TUBA3D
2	132559416	132559499	84	8	1.33e-09	FE	6.11627e-05	0.8352	0.431	0.4042	183	-	132558960-132559614	116	CpGI_core	3'	C2orf27B
2	133014272	133014328	57	8	2.55e-15	FE	1.17267e-10	0.0864	0.3373	-0.2509	-1269	on_intron	133013778-133015861	1534	CpGI_core	3'	ANKRD30BL
2	133426265	133426335	71	7	5.19e-08	FE	0.00238673	1	0.7188	0.2812	-2886	on_intron	134023948-134024467	598133	CpGI_shore	3'	LYPD1
2	135476126	135476172	47	8	6.79e-09	FE	0.000312252	0.5043	0.1319	0.3724	119946	-	135475699-135476993	428	CpGI_core	5'	ACMSD
2	137517152	137517241	90	7	5.84e-08	FE	0.00268564	0	0.3333	-0.3333	641418	-	136874087-136876024	-641216	-	3'	CXCR4
2	152954653	152954709	57	6	6e-18	FE	2.75922e-13	0.9946	0.664	0.3306	-939	on_intron	152954634-152955784	1076	CpGI_core	3'	CACNB4
2	153192460	153192522	63	6	1.77e-21	FE	8.1397e-17	0	0.697	-0.697	159955	-	153031934-153032895	-159626	-	3'	STAM2
2	153192734	153192834	101	12	1.3e-39	FE	5.97831e-35	0.1679	0.9006	-0.7327	160229	-	153031934-153032895	-159938	-	3'	STAM2
2	162095549	162095611	63	12	1.03e-29	FE	4.73666e-25	0.9879	0.4817	0.5062	68939	-	162094461-162096195	1089	CpGI_core	5'	PSMD14
2	162279973	162280028	56	5	3.55e-08	FE	0.00163254	0.9545	0.4861	0.4684	-7422	on_exon	162270889-162271413	9085	-	5'	TBR1
2	162283604	162283678	75	12	7.4e-23	FE	3.40304e-18	0.8962	0.2569	0.6393	-2834	on_intron	162279836-162280897	3769	CpGI_shelf	5'	SLC4A10
2	162283698	162283781	84	12	2.47e-16	FE	1.13588e-11	0.8462	0.3636	0.4826	-2937	on_intron	162279836-162280897	3863	CpGI_shelf	5'	SLC4A10
2	171572652	171572706	55	9	9.36e-12	FE	4.30438e-07	0.625	0.2644	0.3606	-844	on_intron	171569878-171573904	2775	CpGI_core	5'	SP5
2	172954918	172954972	55	8	6.21e-09	FE	0.000285579	0.8562	0.5736	0.2826	90153	-	172864614-172865064	-89907	-	3'	SLC25A12
2	172957992	172958051	60	8	5.68e-10	FE	2.61206e-05	0.967	0.6614	0.3056	93227	-	172864614-172865064	-92986	-	3'	SLC25A12
2	172964817	172964889	73	7	5.11e-13	FE	2.34994e-08	1	0.7382	0.2618	-2810	on_exon	172964763-172967857	2969	CpGI_core	3'	DLX2
2	172964976	172965025	50	6	3.14e-13	FE	1.44399e-08	0.968	0.6154	0.3526	-2651	on_exon	172964763-172967857	2833	CpGI_core	3'	DLX2
2	172965205	172965294	90	7	1.2e-07	FE	0.00551844	0.9314	0.6389	0.2925	-2422	on_exon	172964763-172967857	2564	CpGI_core	3'	DLX2
2	174220188	174220254	67	9	2.42e-10	FE	1.11289e-05	0.4737	0.1399	0.3338	-705	on_intron	174219534-174220368	655	CpGI_core	5'	CDCA7
2	174220255	174220304	50	6	4.12e-09	FE	0.000189466	0.8718	0.5259	0.3459	-755	on_intron	174219534-174220368	722	CpGI_core	5'	CDCA7
2	175198593	175198663	71	9	7.66e-15	FE	3.5226e-10	0.8269	0.3641	0.4628	1012	-	175199464-175202639	-870	CpGI_shore	5'	SP9
2	175199601	175199690	90	8	4.46e-13	FE	2.05102e-08	0.8129	0.3694	0.4435	-15	-	175199464-175202639	138	CpGI_core	5'	SP9
2	175202273	175202387	115	15	2.32e-14	FE	1.0669e-09	0.8182	0.4333	0.3849	-2712	on_exon	175199464-175202639	2810	CpGI_core	5'	SP9
2	175546892	175546969	78	13	2.57e-15	FE	1.18187e-10	0.9205	0.6375	0.283	-751	on_intron	175546863-175547880	912	CpGI_core	3'	WIPF1
2	175546979	175547055	77	8	8.55e-19	FE	3.93189e-14	0.8776	0.4942	0.3834	-664	on_intron	175546863-175547880	826	CpGI_core	3'	WIPF1
2	175547186	175547257	72	9	1.63e-20	FE	7.49588e-16	0.8462	0.4022	0.444	-457	on_intron	175546863-175547880	624	CpGI_core	3'	WIPF1
2	175547389	175547436	48	7	4.24e-20	FE	1.94985e-15	0.8413	0.2593	0.582	-254	on_intron	175546863-175547880	445	CpGI_core	3'	WIPF1
2	176948066	176948119	54	7	6.71e-09	FE	0.000308573	0.8519	0.5357	0.3162	-574	intron_exon_boundary	176952696-176953297	5179	CpGI_shore	3'	EVX2
2	176971324	176971421	98	7	6.18e-11	FE	2.842e-06	0.9427	0.6325	0.3102	-2476	on_intron	176964063-176965509	7262	-	5'	HOXD11
2	177022962	177023061	100	7	6.08e-08	FE	0.00279601	0.9608	0.6852	0.2756	-21720	on_intron	177001222-177001783	21741	-	5'	HOXD3
2	177029761	177029879	119	8	8.98e-11	FE	4.12963e-06	0.9821	0.6633	0.3188	-28538	on_intron	177001222-177001783	28540	-	5'	HOXD3
2	182521588	182521643	56	10	1.04e-09	FE	4.78265e-05	0.331	0.0519	0.2791	-23803	on_exon	182545209-182545644	24002	CpGI_shore	3'	CERKL
2	183731286	183731396	111	10	2.58e-10	FE	1.18646e-05	0.9697	0.6263	0.3434	-603	on_exon	183902403-183903625	172230	CpGI_shore	3'	FRZB
2	185463035	185463104	70	16	4.82e-15	FE	2.21657e-10	0.4841	0.7681	-0.284	-10	-	185462847-185463678	189	CpGI_core	5'	ZNF804A
2	197457907	197458009	103	20	1.51e-11	FE	6.94404e-07	0.5142	0.2635	0.2507	46270	-	197457393-197458522	515	CpGI_core	5'	CCDC150
2	197458027	197458077	51	11	2.14e-23	FE	9.84122e-19	0.4455	0.0143	0.4312	46202	-	197457393-197458522	635	CpGI_core	5'	CCDC150
2	197458078	197458162	85	14	7.07e-24	FE	3.25128e-19	0.548	0.1024	0.4456	46117	-	197457393-197458522	686	CpGI_core	5'	CCDC150
2	202899825	202899876	52	9	1.94e-19	FE	8.92148e-15	0.9825	0.7071	0.2754	-565	on_exon	202897387-202901046	2439	CpGI_core	5'	FZD7
2	205410834	205410902	69	9	2.87e-09	FE	0.000131983	0.3125	0.0441	0.2684	-385	exon_intron_boundary	205409940-205410910	895	CpGI_core	5'	PARD3B
2	209271886	209271964	79	10	2.57e-08	FE	0.00118187	0.6688	0.3333	0.3355	141089	-	209242170-209242969	-28994	-	3'	IDH1
2	213403437	213403518	82	11	8.25e-09	FE	0.000379393	0.6826	0.3232	0.3594	-127	on_exon	213401688-213403867	350	CpGI_core	3'	ERBB4
2	219232702	219232751	50	8	1.56e-11	FE	7.17397e-07	0.7222	0.337	0.3852	-11171	on_exon	219187654-219188251	45049	-	5'	C2orf62
2	219263199	219263301	103	11	2.7e-12	FE	1.24165e-07	0.9778	0.72	0.2578	-321	on_intron	219262788-219265556	412	CpGI_core	5'	CTDSP1
2	219748326	219748400	75	14	2.08e-35	FE	9.5653e-31	0.6154	0.0352	0.5802	-3314	on_intron	219744987-219745780	3340	CpGI_shelf	5'	WNT10A
2	219925202	219925280	79	12	1.32e-08	FE	0.000607028	0.7356	0.4664	0.2692	14	-	219922024-219926130	851	CpGI_core	3'	IHH
2	219925957	219926003	47	7	1.33e-11	FE	6.11627e-07	0.9412	0.5526	0.3886	769	-	219922024-219926130	128	CpGI_core	3'	IHH
2	220313470	220313570	101	15	6.03e-15	FE	2.77302e-10	0.9464	0.6232	0.3232	-14001	on_exon	220299484-220300243	13987	-	5'	SPEG
2	220361535	220361643	109	14	7.5e-14	FE	3.44903e-09	1	0.7488	0.2512	-62074	on_intron	220299484-220300243	62052	-	5'	SPEG
2	220387374	220387459	86	9	8.14e-15	FE	3.74334e-10	0.8828	0.4331	0.4497	-8566	on_intron	220361463-220363254	25912	-	5'	ACCN4
2	223289102	223289168	67	8	2.1e-11	FE	9.65727e-07	0.9113	0.6545	0.2568	69	-	223288923-223290013	180	CpGI_core	5'	SGPP2
2	223289222	223289276	55	9	3.15e-11	FE	1.44859e-06	0.5833	0.3036	0.2797	-39	-	223288923-223290013	300	CpGI_core	5'	SGPP2
2	223289312	223289400	89	11	7.16e-21	FE	3.29267e-16	0.6432	0.1571	0.4861	-163	on_exon	223288923-223290013	390	CpGI_core	5'	SGPP2
2	223289459	223289505	47	7	9.98e-19	FE	4.5895e-14	0.8377	0.4	0.4377	-268	on_exon	223288923-223290013	537	CpGI_core	5'	SGPP2
2	223289563	223289622	60	11	2.28e-11	FE	1.0485e-06	0.816	0.434	0.382	-385	on_intron	223288923-223290013	641	CpGI_core	5'	SGPP2
2	227663332	227663439	108	13	1.06e-20	FE	4.87462e-16	0.9696	0.6549	0.3147	-1142	on_exon	227662083-227664912	1474	CpGI_core	3'	IRS1
2	230578500	230578553	54	7	5.65e-08	FE	0.00259827	0.4444	0.1488	0.2956	208466	-	230785913-230787665	-207412	CpGI_shore	5'	FBXO36
2	230578824	230578877	54	9	4.94e-10	FE	2.27176e-05	0.7035	0.3958	0.3077	208142	-	230785913-230787665	-207088	CpGI_shore	5'	FBXO36
2	232260726	232260775	50	9	6.06e-09	FE	0.000278681	0.7875	0.53	0.2575	-520	on_intron	232260101-232261134	626	CpGI_core	5'	B3GNT7
2	232479216	232479342	127	9	1.53e-08	FE	0.000703601	0.5795	0.1579	0.4216	84011	-	232394764-232395483	-83858	-	3'	NMUR1
2	232526882	232526944	63	8	8.61e-11	FE	3.95948e-06	0.9706	0.6558	0.3148	44662	-	232571138-232575833	-44255	CpGI_shore	5'	PTMA
2	232572447	232572534	88	13	1.06e-27	FE	4.87462e-23	0.1096	0.5525	-0.4429	-928	on_intron	232571138-232575833	1310	CpGI_core	5'	PTMA
2	233246540	233246602	63	5	3.24e-09	FE	0.000148998	0.9706	0.7177	0.2529	-3357	on_exon	233215681-233217556	30860	-	5'	ALPP
2	233285370	233285442	73	9	2.82e-15	FE	1.29683e-10	0.8736	0.4817	0.3919	35392	-	233283398-233285959	1973	CpGI_core	5'	ALPI
2	233285466	233285538	73	10	9.88e-19	FE	4.54352e-14	0.9127	0.5561	0.3566	35296	-	233283398-233285959	2069	CpGI_core	5'	ALPI
2	233498515	233498594	80	13	9.4e-18	FE	4.32278e-13	0.8371	0.4885	0.3486	-27826	on_intron	233470540-233471077	27976	-	5'	EFHD1
2	233740910	233740969	60	6	2.17e-07	FE	0.00997918	0.9623	0.5625	0.3998	-18988	on_intron	233561824-233562547	179087	-	5'	C2orf82
2	233792825	233792892	68	13	7.1e-10	FE	3.26508e-05	0.4611	0.1611	0.3	-85156	on_intron	234112924-234113422	320531	CpGI_shore	3'	NGEF
2	233792893	233792948	56	11	9.22e-10	FE	4.24e-05	0.3103	0.0537	0.2566	-85088	on_intron	234112924-234113422	320475	CpGI_shore	3'	NGEF
2	237068437	237068510	74	10	4.29e-08	FE	0.00197284	0.4111	0.0841	0.327	7581	-	237071795-237078762	-3357	CpGI_shore	5'	AC079135.1
2	237074564	237074647	84	6	1.76e-08	FE	0.000809371	0.5875	0.1947	0.3928	-2447	on_exon	237071795-237078762	4116	CpGI_core	3'	GBX2
2	237076856	237076919	64	13	9.49e-30	FE	4.36417e-25	0.6458	0.1167	0.5291	-155	on_exon	237071795-237078762	1844	CpGI_core	3'	GBX2
2	237077007	237077075	69	7	7.24e-08	FE	0.00332946	0.6515	0.3229	0.3286	-4	-	237071795-237078762	1688	CpGI_core	3'	GBX2
2	237077508	237077557	50	7	5.44e-08	FE	0.00250169	0.4242	0.1111	0.3131	497	-	237071795-237078762	1206	CpGI_core	3'	GBX2
2	237081902	237081965	64	8	5.73e-09	FE	0.000263506	0.8482	0.5291	0.3191	4891	-	237071795-237078762	-3202	CpGI_shelf	3'	GBX2
2	238600129	238600209	81	9	6.51e-14	FE	2.99375e-09	0.9773	0.6505	0.3268	89873	-	238535562-238536840	-63368	-	3'	RAB17
2	239072475	239072536	62	9	1.63e-12	FE	7.49588e-08	0.9456	0.6845	0.2611	98	-	239072192-239073109	284	CpGI_core	5'	AC016757.1
2	239072833	239072948	116	19	3.02e-17	FE	1.38881e-12	0.9655	0.6868	0.2787	-314	intron_exon_boundary	239072192-239073109	642	CpGI_core	5'	AC016757.1
2	241393288	241393340	53	7	1.54e-09	FE	7.082e-05	0.7417	0.3297	0.412	-2842	on_intron	241401562-241401986	8647	CpGI_shore	3'	AC110619.2
2	241640627	241640710	84	7	4.71e-15	FE	2.16599e-10	0.0388	0.5	-0.4612	18305	-	241640405-241641359	650	CpGI_core	3'	AQP12B
2	241640727	241640791	65	11	1.1e-09	FE	5.05857e-05	0.0505	0.3387	-0.2882	18405	-	241640405-241641359	569	CpGI_core	3'	AQP12B
2	241759620	241759669	50	11	2e-21	FE	9.1974e-17	0.6183	0.1357	0.4826	48228	-	241771656-241772194	-12035	CpGI_shore	5'	AGXT
2	242549698	242549755	58	9	1.2e-12	FE	5.51844e-08	0.9903	0.6544	0.3359	-27165	on_intron	242575707-242577563	27809	CpGI_shore	3'	THAP4
2	242743102	242743188	87	14	2.22e-09	FE	0.000102091	0.3787	0.1065	0.2722	-26947	on_exon	242710638-242711047	32465	-	5'	GAL3ST2
3	9595395	9595498	104	15	1.52e-11	FE	6.99002e-07	0.7115	0.4033	0.3082	-90	-	9595186-9595600	103	CpGI_core	3'	LHFPL4
3	12329488	12329552	65	12	1.49e-13	FE	6.85206e-09	0.4298	0.0749	0.3549	128638	-	12260680-12261237	-68314	-	3'	TIMP4
3	13114949	13114999	51	8	1.96e-09	FE	9.01345e-05	0.6507	0.2653	0.3854	333	-	13114628-13115326	328	CpGI_core	3'	IQSEC1
3	13115000	13115088	89	13	1.68e-09	FE	7.72582e-05	0.4935	0.1917	0.3018	384	-	13114628-13115326	239	CpGI_core	3'	IQSEC1
3	16925951	16926024	74	11	9.53e-18	FE	4.38256e-13	0.9111	0.581	0.3301	-81864	on_intron	16645949-16647131	280003	-	5'	PLCL2
3	16926025	16926082	58	6	2.64e-11	FE	1.21406e-06	0.9545	0.5556	0.3989	-81922	on_intron	16645949-16647131	280077	-	5'	PLCL2
3	16926083	16926170	88	11	8.75e-14	FE	4.02386e-09	0.6421	0.2167	0.4254	-82010	on_intron	16645949-16647131	280135	-	5'	PLCL2
3	18485393	18485449	57	7	2.72e-11	FE	1.25085e-06	0.8913	0.505	0.3863	-1686	on_intron	19188247-19188772	703324	CpGI_shore	3'	SATB1
3	19744031	19744082	52	6	1.16e-07	FE	0.00533449	0	0.2742	-0.2742	244490	-	19988334-19989321	-244302	CpGI_shore	5'	RAB5A
3	24535866	24535955	90	9	2.98e-10	FE	1.37041e-05	0.4746	0.1102	0.3644	-906	on_intron	24535845-24537436	1482	CpGI_core	3'	THRB
3	24871198	24871284	87	5	3.33e-08	FE	0.00153137	0.6333	0.1562	0.4771	334426	-	24535845-24537436	-333847	-	3'	THRB
3	27762452	27762552	101	8	1.55e-07	FE	0.00712798	0.4066	0.1087	0.2979	-1753	on_intron	27765197-27765675	3124	CpGI_shore	3'	EOMES
3	32279517	32279627	111	12	2.53e-17	FE	1.16347e-12	0.9765	0.6758	0.3007	545	-	32279424-32280742	94	CpGI_core	5'	CMTM8
3	32509285	32509354	70	6	4.37e-10	FE	2.00963e-05	0.72	0.1644	0.5556	-76190	on_intron	32433105-32434162	76181	-	5'	CMTM7
3	32858352	32858400	49	11	1.97e-24	FE	9.05944e-20	0.8679	0.4712	0.3967	1111	-	32858106-32860506	247	CpGI_core	5'	TRIM71
3	32858750	32858797	48	12	6.42e-25	FE	2.95237e-20	0.7682	0.2975	0.4707	714	-	32858106-32860506	645	CpGI_core	5'	TRIM71
3	32859327	32859397	71	7	2.7e-09	FE	0.000124165	0.7681	0.3922	0.3759	114	-	32858106-32860506	1222	CpGI_core	5'	TRIM71
3	32860307	32860354	48	8	7.72e-09	FE	0.00035502	0.5536	0.2357	0.3179	-843	on_exon	32858106-32860506	2202	CpGI_core	5'	TRIM71
3	36494800	36494856	57	6	7.98e-08	FE	0.00366976	0.0164	0.3699	-0.3535	-73019	on_intron	36421703-36422210	73098	-	5'	STAC
3	36675541	36675614	74	7	7.55e-10	FE	3.47202e-05	0.1111	0.6026	-0.4915	359210	-	37034229-37035356	-358687	CpGI_shore	5'	MLH1
3	36985996	36986060	65	10	2.59e-12	FE	1.19106e-07	0.9669	0.6496	0.3173	-551	on_intron	36985541-36987041	982	CpGI_core	3'	TRANK1
3	36986310	36986398	89	12	1.97e-10	FE	9.05944e-06	0.8522	0.5397	0.3125	-237	on_intron	36985541-36987041	644	CpGI_core	3'	TRANK1
3	37494131	37494197	67	13	6.98e-24	FE	3.20989e-19	0.9621	0.6264	0.3357	-590	on_intron	37493419-37494538	713	CpGI_core	5'	ITGA9
3	38070934	38071016	83	7	1.04e-13	FE	4.78265e-09	0.8167	0.2188	0.5979	-318	on_intron	38070395-38071598	583	CpGI_core	3'	PLCD1
3	38071090	38071153	64	8	3.11e-10	FE	1.4302e-05	0.6165	0.1905	0.426	-162	on_intron	38070395-38071598	446	CpGI_core	3'	PLCD1
3	38071402	38071460	59	6	1.68e-09	FE	7.72582e-05	0.84	0.4672	0.3728	150	-	38070395-38071598	139	CpGI_core	3'	PLCD1
3	38388909	38388996	88	6	2.82e-11	FE	1.29683e-06	0.0116	0.383	-0.3714	-744	on_intron	38388123-38388769	787	CpGI_shore	5'	XYLB
3	39269157	39269231	75	9	9.15e-09	FE	0.000420781	0.2857	0.7	-0.4143	35071	-	39268677-39269530	300	CpGI_core	3'	XIRP1
3	40428665	40428768	104	13	4.63e-11	FE	2.1292e-06	0.784	0.4135	0.3705	-120	exon_intron_boundary	40428597-40429015	69	CpGI_core	5'	ENTPD3
3	43020994	43021053	60	9	3.05e-09	FE	0.00014026	0.6985	0.3657	0.3328	-170114	on_intron	42845437-42846416	175558	-	5'	KRBOX1
3	44039952	44040052	101	7	1.45e-12	FE	6.66812e-08	0.9841	0.6056	0.3785	243327	-	44283240-44283838	-243287	CpGI_shore	5'	C3orf77
3	45187425	45187530	106	15	1.44e-08	FE	0.000662213	0.8367	0.5865	0.2502	-488	on_intron	45187027-45188065	536	CpGI_core	3'	CDCP1
3	45187785	45187848	64	10	6.08e-08	FE	0.00279601	0.6966	0.4294	0.2672	-128	on_exon	45187027-45188065	218	CpGI_core	3'	CDCP1
3	46742932	46742990	59	10	1.85e-09	FE	8.5076e-05	0.7908	0.487	0.3038	-166	on_exon	46734732-46735717	8201	-	5'	TMIE
3	46743055	46743151	97	6	3.86e-11	FE	1.7751e-06	0.8	0.2444	0.5556	-327	exon_intron_boundary	46734732-46735717	8324	-	5'	TMIE
3	46853817	46853899	83	7	1.62e-08	FE	0.000744989	0.85	0.375	0.475	-230	on_exon	46853728-46854138	240	CpGI_core	3'	PRSS44
3	46925073	46925148	76	10	4.31e-13	FE	1.98204e-08	0.9179	0.6167	0.3012	-5911	exon_intron_boundary	46887449-46887919	37625	-	5'	PTH1R
3	46940375	46940422	48	7	2.35e-08	FE	0.00108069	0.9091	0.4697	0.4394	-21185	on_intron	46887449-46887919	52927	-	5'	PTH1R
3	47051083	47051150	68	8	7.3e-10	FE	3.35705e-05	0.7258	0.3661	0.3597	-29976	on_exon	47020856-47021710	30228	-	5'	NBEAL2
3	48693689	48693754	66	11	1.28e-27	FE	5.88634e-23	0.963	0.5978	0.3652	-6658	on_exon	48698336-48701667	7914	CpGI_shore	3'	CELSR3
3	50191984	50192032	49	5	2.94e-12	FE	1.35202e-07	0.9853	0.5227	0.4626	447	-	50191972-50193130	13	CpGI_core	5'	SEMA3F
3	50310759	50310827	69	10	6.64e-09	FE	0.000305354	0.3892	0.1351	0.2541	5632	-	50310446-50314419	314	CpGI_core	5'	C3orf45
3	50310960	50311042	83	11	4.62e-10	FE	2.1246e-05	0.4795	0.1765	0.303	5417	-	50310446-50314419	515	CpGI_core	5'	C3orf45
3	50402529	50402627	99	8	1.17e-08	FE	0.000538048	0.6667	0.2533	0.4134	-139145	exon_intron_boundary	50604906-50605359	202733	CpGI_shore	3'	CACNA2D2
3	50712545	50712624	80	14	2.4e-12	FE	1.10369e-07	0.875	0.6197	0.2553	63284	-	50648940-50649829	-62794	-	3'	CISH
3	50712685	50712787	103	10	1.36e-11	FE	6.25423e-07	0.4444	0.0738	0.3706	63424	-	50648940-50649829	-62957	-	3'	CISH
3	51990185	51990293	109	16	5.57e-18	FE	2.56148e-13	0.9958	0.7418	0.254	-962	on_exon	51975613-51976505	14573	-	5'	GPR62
3	53190565	53190618	54	9	2.2e-12	FE	1.01171e-07	0.9688	0.6587	0.3101	-592	on_intron	53164207-53164698	26359	-	5'	PRKCD
3	53529772	53529828	57	10	1.65e-11	FE	7.58785e-07	0.8981	0.5307	0.3674	148136	-	53381346-53381936	-147891	-	3'	DCP1A
3	53880563	53880610	48	7	7.09e-12	FE	3.26048e-07	0.9012	0.5885	0.3127	-2	-	53879639-53880831	925	CpGI_core	5'	IL17RB
3	56502511	56502598	88	19	6.25e-22	FE	2.87419e-17	0.5172	0.1065	0.4107	88592	-	56569234-56569783	-66722	CpGI_shore	5'	CCDC66
3	62358398	62358477	80	8	1.96e-07	FE	0.00901345	0.3129	0.0625	0.2504	-1600	on_exon	62362611-62363082	4606	CpGI_shore	3'	FEZF2
3	66551066	66551137	72	12	2.06e-25	FE	9.47332e-21	0.7473	0.373	0.3743	-620	on_exon	66550319-66551848	712	CpGI_core	3'	LRIG1
3	66551167	66551234	68	9	1.69e-09	FE	7.7718e-05	0.6015	0.2252	0.3763	-519	on_exon	66550319-66551848	615	CpGI_core	3'	LRIG1
3	69435246	69435301	56	5	6.3e-10	FE	2.89718e-05	1	0.6503	0.3497	-156487	on_intron	69591012-69592050	156750	CpGI_shore	3'	FRMD4B
3	71630659	71630709	51	10	2.73e-11	FE	1.25545e-06	0.5641	0.197	0.3671	172493	-	71802561-71804209	-171901	CpGI_shore	5'	GPR27
3	71630795	71630866	72	11	7.29e-15	FE	3.35245e-10	0.7736	0.37	0.4036	172336	-	71802561-71804209	-171765	CpGI_shore	5'	GPR27
3	71631685	71631805	121	11	2.12e-08	FE	0.000974924	0.8807	0.5537	0.327	171397	-	71802561-71804209	-170875	CpGI_shore	5'	GPR27
3	71774717	71774819	103	12	1.53e-09	FE	7.03601e-05	0.595	0.2273	0.3677	28383	-	71802561-71804209	-27843	CpGI_shore	5'	GPR27
3	75718068	75718211	144	18	0	FE	0	0.0361	0.3207	-0.2846	1147778	-	74663507-74664121	-1054089	-	3'	CNTN3
3	79551465	79551520	56	8	1.74e-08	FE	0.000800174	0.0991	0.4714	-0.3723	-265499	on_intron	80819383-80819788	1268269	CpGI_shore	3'	ROBO1
3	107148795	107148867	73	5	3.83e-08	FE	0.0017613	0.9762	0.6739	0.3023	92917	-	107149821-107150910	-1025	CpGI_shore	5'	BBX
3	107148901	107148958	58	5	1.12e-07	FE	0.00515054	0.9205	0.575	0.3455	92826	-	107149821-107150910	-919	CpGI_shore	5'	BBX
3	107810355	107810407	53	7	4.64e-10	FE	2.1338e-05	0.891	0.6042	0.2868	484	-	107809376-107810543	137	CpGI_core	3'	CD47
3	111578398	111578446	49	6	1.49e-11	FE	6.85206e-07	0.5143	0.1185	0.3958	-127118	on_intron	111280636-111281062	297763	-	5'	PHLDB2
3	111578626	111578737	112	13	2.27e-12	FE	1.0439e-07	0.6184	0.2367	0.3817	-127409	on_intron	111280636-111281062	297991	-	5'	PHLDB2
3	113251790	113251851	62	6	4.34e-10	FE	1.99584e-05	0.7867	0.3387	0.448	17757	-	113233664-113234462	-17388	-	3'	SPICE1
3	119528981	119529066	86	10	8.3e-08	FE	0.00381692	0.9352	0.6587	0.2765	-29734	exon_intron_boundary	119421804-119422334	107178	-	5'	NR1I2
3	122640689	122640753	65	8	5.25e-09	FE	0.000241432	0.798	0.522	0.276	-106762	on_intron	122785735-122786670	145918	CpGI_shore	3'	SEMA5B
3	123167122	123167220	99	15	2.75e-14	FE	1.26464e-09	0.8809	0.5603	0.3206	-1482	on_exon	123166219-123169128	1909	CpGI_core	3'	ADCY5
3	123167254	123167324	71	10	1.33e-13	FE	6.11627e-09	0.9579	0.6928	0.2651	-1350	on_exon	123166219-123169128	1805	CpGI_core	3'	ADCY5
3	123167732	123167789	58	9	2.05e-09	FE	9.42733e-05	0.5288	0.2303	0.2985	-872	on_exon	123166219-123169128	1340	CpGI_core	3'	ADCY5
3	124860834	124860897	64	10	1.91e-13	FE	8.78352e-09	0.9722	0.7179	0.2543	-137186	on_intron	125075916-125076481	215585	CpGI_shore	3'	SLC12A8
3	125709296	125709401	106	9	1.06e-11	FE	4.87462e-07	0.7708	0.2981	0.4727	53415	-	125676865-125678408	-30992	-	3'	ALG1L
3	126113840	126113925	86	15	6.21e-10	FE	2.85579e-05	0.7241	0.4337	0.2904	-142	on_intron	126113548-126113967	293	CpGI_core	5'	CCDC37
3	127541927	127541993	67	13	2.82e-23	FE	1.29683e-18	0.986	0.6806	0.3054	-16091	on_exon	127633994-127634667	92675	CpGI_shore	3'	MGLL
3	128211604	128211685	82	7	1.68e-09	FE	7.72582e-05	0.9643	0.6569	0.3074	-423	on_intron	128205496-128212274	590	CpGI_core	3'	GATA2
3	128212258	128212335	78	7	1.64e-17	FE	7.54187e-13	0.9655	0.6061	0.3594	231	-	128205496-128212274	-60	CpGI_coreshore	3'	GATA2
3	128720801	128720883	83	14	1.37e-09	FE	6.30022e-05	0.3964	0.1377	0.2587	-410	on_exon	128719866-128721245	936	CpGI_core	5'	CCDC48
3	128720884	128720948	65	9	3.16e-10	FE	1.45319e-05	0.3793	0.085	0.2943	-475	on_exon	128719866-128721245	1019	CpGI_core	5'	CCDC48
3	128764586	128764651	66	10	2.13e-10	FE	9.79523e-06	0.8944	0.6349	0.2595	14960	-	128764541-128766055	46	CpGI_core	5'	GP9
3	128764718	128764791	74	12	1.15e-09	FE	5.28851e-05	0.7778	0.4706	0.3072	14820	-	128764541-128766055	178	CpGI_core	5'	GP9
3	129325086	129325191	106	13	2.97e-24	FE	1.36581e-19	0.9697	0.6	0.3697	-574	on_exon	129323916-129326205	1015	CpGI_core	3'	PLXND1
3	133393398	133393477	80	12	7.13e-17	FE	3.27887e-12	0.8808	0.4812	0.3996	12662	-	133380459-133380989	-12487	-	3'	TOPBP1
3	134032139	134032203	65	6	3.24e-08	FE	0.00148998	0.9684	0.6953	0.2731	62451	-	133969034-133970009	-62193	-	3'	RYK
3	134032281	134032330	50	7	1.06e-13	FE	4.87462e-09	0.9583	0.6591	0.2992	62593	-	133969034-133970009	-62320	-	3'	RYK
3	134032348	134032423	76	7	3.26e-10	FE	1.49918e-05	0.9626	0.6489	0.3137	62660	-	133969034-133970009	-62413	-	3'	RYK
3	134515672	134515757	86	11	1.75e-09	FE	8.04772e-05	0.3261	0.036	0.2901	145195	-	134514086-134515980	224	CpGI_core	3'	KY
3	136537782	136537877	96	9	6.69e-09	FE	0.000307653	0.8662	0.5646	0.3016	-387	on_exon	136470434-136471923	67349	-	5'	TMEM22
3	147111379	147111461	83	8	1.3e-17	FE	5.97831e-13	0.6667	0.1837	0.483	-13267	on_intron	147126989-147128999	17539	CpGI_shore	3'	ZIC4
3	147111476	147111532	57	7	2.44e-11	FE	1.12208e-06	0.6304	0.2586	0.3718	-13170	on_intron	147126989-147128999	17468	CpGI_shore	3'	ZIC4
3	147111654	147111720	67	7	2.36e-10	FE	1.08529e-05	0.823	0.4534	0.3696	-12992	on_intron	147126989-147128999	17280	CpGI_shore	3'	ZIC4
3	147112575	147112690	116	5	5.01e-09	FE	0.000230395	0.6923	0.1	0.5923	-12071	on_intron	147126989-147128999	16310	CpGI_shore	3'	ZIC4
3	147128147	147128211	65	8	1.19e-10	FE	5.47245e-06	0.7391	0.264	0.4751	3501	-	147126989-147128999	789	CpGI_core	3'	ZIC4
3	147128212	147128273	62	9	1.74e-07	FE	0.00800174	0.5035	0.2	0.3035	3566	-	147126989-147128999	727	CpGI_core	3'	ZIC4
3	150803434	150803503	70	14	5.08e-33	FE	2.33614e-28	0.8221	0.2628	0.5593	112649	-	150802997-150805168	1666	CpGI_core	3'	CLRN1
3	150803537	150803583	47	9	4.19e-21	FE	1.92686e-16	0.5938	0.0764	0.5174	112752	-	150802997-150805168	1586	CpGI_core	3'	CLRN1
3	150803964	150804029	66	9	2.64e-29	FE	1.21406e-24	0.9208	0.4088	0.512	113179	-	150802997-150805168	1140	CpGI_core	3'	CLRN1
3	150804044	150804099	56	6	2.66e-13	FE	1.22325e-08	0.5333	0.0267	0.5066	113259	-	150802997-150805168	1070	CpGI_core	3'	CLRN1
3	153840206	153840286	81	9	7.2e-17	FE	3.31106e-12	0.994	0.6518	0.3422	-1493	on_exon	153838788-153840380	1419	CpGI_core	5'	ARHGEF26
3	157825019	157825195	177	10	6.54e-09	FE	0.000300755	0.9899	0.7128	0.2771	1207	-	157822817-157823836	-1358	CpGI_shore	3'	AC112502.1
3	158450261	158450331	71	9	9.39e-12	FE	4.31818e-07	0.8036	0.4206	0.383	-223	on_exon	158449796-158450597	267	CpGI_core	3'	RARRES1
3	160167931	160167979	49	7	2.8e-09	FE	0.000128764	0.9375	0.6731	0.2644	-35629	on_intron	160282506-160283874	115896	CpGI_shore	3'	TRIM59
3	169380244	169380337	94	12	4.6e-08	FE	0.0021154	0.5897	0.2667	0.323	110517	-	169482339-169483052	-102094	CpGI_shore	5'	MYNN
3	181413202	181413296	95	12	3.27e-11	FE	1.50377e-06	0.2879	0.0085	0.2794	16419	-	181413015-181414022	188	CpGI_core	5'	SOX2
3	182972367	182972439	73	14	2.23e-74	FE	1.02551e-69	0.004	0.7172	-0.7132	-1406	on_intron	182970925-182972635	1443	CpGI_core	5'	B3GNT5
3	184280166	184280220	55	7	7.89e-08	FE	0.00362837	0.6417	0.3274	0.3143	-647	on_intron	184279195-184280721	972	CpGI_core	5'	EPHB3
3	184319773	184319830	58	6	4.55e-09	FE	0.000209241	0.9692	0.7054	0.2638	-467003	on_intron	183852779-183853386	466995	-	5'	EIF2B5
3	184322170	184322246	77	9	1.9e-11	FE	8.73753e-07	0.9821	0.6639	0.3182	-469419	on_intron	183852779-183853386	469392	-	5'	EIF2B5
3	185543485	185543539	55	5	7.27e-12	FE	3.34325e-07	0.92	0.4951	0.4249	642	-	185541049-185544146	608	CpGI_core	3'	IGF2BP2
3	185543743	185543804	62	9	2.2e-21	FE	1.01171e-16	0.9835	0.7235	0.26	900	-	185541049-185544146	343	CpGI_core	3'	IGF2BP2
3	189313876	189313953	78	8	2.04e-09	FE	9.38135e-05	0.2308	0.56	-0.3292	35253	-	188740586-188741023	573291	-	5'	TP63
3	189838297	189838405	109	17	2.72e-35	FE	1.25085e-30	0.5175	0.027	0.4905	-1928	on_exon	190039818-190040465	202061	CpGI_shore	3'	LEPREL1
3	193858858	193858954	97	12	1.9e-11	FE	8.73753e-07	0.7262	0.375	0.3512	547669	-	194406441-194409045	-547582	CpGI_shore	5'	FAM43A
3	194118166	194118292	127	9	6.42e-09	FE	0.000295237	0.9453	0.6739	0.2714	-1828	on_exon	194207058-194208785	90494	CpGI_shore	3'	GP5
3	196730061	196730116	56	9	1.25e-16	FE	5.74838e-12	0.9904	0.7286	0.2618	-26625	on_intron	196755678-196757402	27287	CpGI_shore	3'	MFI2
3	196730238	196730307	70	10	6.67e-13	FE	3.06733e-08	0.9892	0.619	0.3702	-26448	on_intron	196755678-196757402	27096	CpGI_shore	3'	MFI2
4	53362	53408	47	5	4.49e-11	FE	2.06482e-06	0	0.262	-0.262	-228	exon_intron_boundary	10297-11723	43066	-	5'	ZNF595
4	53523	53648	126	12	1.76e-18	FE	8.09371e-14	0	0.3973	-0.3973	-468	on_intron	10297-11723	43227	-	5'	ZNF595
4	568682	568742	61	10	1.56e-07	FE	0.00717397	0.3333	0.0714	0.2619	50632	-	582172-582635	-13489	CpGI_shore	5'	PDE6B
4	568743	568795	53	7	6.88e-09	FE	0.000316391	0.5513	0.2513	0.3	50579	-	582172-582635	-13428	CpGI_shore	5'	PDE6B
4	568943	568994	52	8	1.06e-11	FE	4.87462e-07	0.6481	0.2308	0.4173	50380	-	582172-582635	-13228	CpGI_shore	5'	PDE6B
4	569867	569927	61	15	2.39e-24	FE	1.09909e-19	0.6786	0.2723	0.4063	49447	-	582172-582635	-12304	CpGI_shore	5'	PDE6B
4	570311	570360	50	7	1.34e-17	FE	6.16226e-13	0.3782	0.0278	0.3504	49014	-	582172-582635	-11860	CpGI_shore	5'	PDE6B
4	820398	820462	65	9	1.36e-09	FE	6.25423e-05	0.3587	0.0521	0.3066	413	-	818647-820970	509	CpGI_core	3'	CPLX1
4	1303620	1303673	54	7	1.84e-22	FE	8.46161e-18	0.7419	0.0667	0.6752	-20033	on_intron	1283251-1284331	20370	-	5'	MAEA
4	1396686	1396791	106	17	1.56e-08	FE	0.000717397	0.5244	0.2591	0.2653	-3432	-	1396292-1401730	4940	CpGI_core	3'	NKX1-1
4	1400096	1400232	137	20	8.62e-22	FE	3.96408e-17	0.6537	0.3423	0.3114	-22	-	1396292-1401730	1499	CpGI_core	3'	NKX1-1
4	1400680	1400726	47	5	2.62e-08	FE	0.00120486	0.7188	0.3468	0.372	562	-	1396292-1401730	1005	CpGI_core	3'	NKX1-1
4	1562009	1562097	89	9	1.5e-09	FE	6.89805e-05	0.0481	0.3317	-0.2836	161891	-	1396292-1401730	-160366	-	3'	NKX1-1
4	1720110	1720205	96	5	1.09e-07	FE	0.00501258	0.7963	0.2885	0.5078	-2974	on_exon	1722180-1723850	3646	CpGI_shore	3'	TMEM129
4	1764584	1764653	70	5	5.86e-12	FE	2.69484e-07	0.8978	0.5352	0.3626	30382	-	1794443-1797181	-29858	CpGI_shore	5'	FGFR3
4	1768750	1768800	51	6	2.92e-08	FE	0.00134282	0.8571	0.55	0.3071	26235	-	1794443-1797181	-25692	CpGI_shore	5'	FGFR3
4	1769471	1769530	60	12	4.59e-13	FE	2.1108e-08	0.5273	0.1127	0.4146	25505	-	1794443-1797181	-24971	CpGI_shore	5'	FGFR3
4	1795431	1795498	68	12	9.92e-11	FE	4.56191e-06	0.4069	0.125	0.2819	-463	on_intron	1794443-1797181	989	CpGI_core	5'	FGFR3
4	1795499	1795585	87	12	3.1e-14	FE	1.4256e-09	0.4939	0.1735	0.3204	-550	intron_exon_boundary	1794443-1797181	1057	CpGI_core	5'	FGFR3
4	2419223	2419288	66	10	8.05e-26	FE	3.70195e-21	0.8547	0.3824	0.4723	32413	-	2431799-2432328	-12575	CpGI_shore	5'	RP11-503N18.3
4	2795402	2795500	99	8	1.23e-10	FE	5.6564e-06	0.5676	0.1799	0.3877	-749	on_intron	2794495-2795467	908	CpGI_coreshore	5'	SH3BP2
4	3767786	3767832	47	8	1.64e-29	FE	7.54187e-25	0.428	0.0655	0.3625	244	-	3767073-3769789	714	CpGI_core	5'	ADRA2C
4	3767939	3767999	61	15	1.06e-23	FE	4.87462e-19	0.5628	0.1929	0.3699	77	-	3767073-3769789	867	CpGI_core	5'	ADRA2C
4	3768093	3768140	48	6	7.14e-09	FE	0.000328347	0.6929	0.32	0.3729	-64	on_exon	3767073-3769789	1021	CpGI_core	5'	ADRA2C
4	5710403	5710449	47	8	4.03e-11	FE	1.85328e-06	0.619	0.2894	0.3296	2476	-	5712805-5713451	-2401	CpGI_shore	5'	EVC
4	5894710	5894800	91	19	3.9e-23	FE	1.79349e-18	0.8514	0.5298	0.3216	-74	-	5894072-5895116	317	CpGI_core	3'	CRMP1
4	6201221	6201267	47	5	1.21e-10	FE	5.56443e-06	0.4797	0.1019	0.3778	70310	-	6271281-6272182	-70059	CpGI_shore	5'	WFS1
4	6202003	6202050	48	9	9e-10	FE	4.13883e-05	0.4375	0.1734	0.2641	69527	-	6271281-6272182	-69277	CpGI_shore	5'	WFS1
4	6536871	6536960	90	9	1.01e-07	FE	0.00464469	0.0909	0.4062	-0.3153	39943	-	6576736-6577237	-39864	CpGI_shore	5'	MAN2B2
4	6660470	6660562	93	10	4.18e-10	FE	1.92226e-05	0.8148	0.5291	0.2857	34235	-	6675594-6676407	-15123	CpGI_shore	5'	S100P
4	7941028	7941103	76	10	8.01e-14	FE	3.68356e-09	0.7044	0.2876	0.4168	-374	on_exon	7940564-7941853	465	CpGI_core	5'	AC097381.1
4	8863019	8863072	54	10	6.99e-11	FE	3.21449e-06	0.4444	0.1287	0.3157	-10523	on_intron	8872821-8876433	13362	CpGI_shore	3'	HMX1
4	8873115	8873215	101	20	9.48e-25	FE	4.35957e-20	0.3952	0.0779	0.3173	-427	on_exon	8872821-8876433	3219	CpGI_core	3'	HMX1
4	8873316	8873367	52	10	2.67e-10	FE	1.22785e-05	0.6771	0.3833	0.2938	-226	exon_intron_boundary	8872821-8876433	3067	CpGI_core	3'	HMX1
4	8873713	8873772	60	11	1.44e-26	FE	6.62213e-22	0.8048	0.4401	0.3647	171	-	8872821-8876433	2662	CpGI_core	3'	HMX1
4	9352748	9352829	82	6	1.05e-16	FE	4.82863e-12	0.0152	0.2941	-0.2789	2536	-	9153958-9155504	198791	-	5'	RP11-1396O13.9
4	10463044	10463096	53	10	1.4e-11	FE	6.43818e-07	0.6544	0.3891	0.2653	4011	-	10458130-10459353	-3742	CpGI_shelf	3'	ZNF518B
4	13524491	13524559	69	7	1.92e-10	FE	8.8295e-06	0.6462	0.2456	0.4006	38503	-	13485523-13486533	-38025	-	3'	RAB28
4	13525601	13525704	104	12	9e-22	FE	4.13883e-17	0.8542	0.441	0.4132	39613	-	13485523-13486533	-39170	-	3'	RAB28
4	13525936	13526024	89	11	6.81e-15	FE	3.13171e-10	0.655	0.2526	0.4024	39948	-	13485523-13486533	-39490	-	3'	RAB28
4	13532951	13533022	72	6	1.19e-07	FE	0.00547245	0.7246	0.2586	0.466	46963	-	13485523-13486533	-46488	-	3'	RAB28
4	13545605	13545654	50	5	4.91e-11	FE	2.25796e-06	0.9659	0.6058	0.3601	-1068	on_exon	13548571-13549956	4303	CpGI_shore	3'	NKX3-2
4	13548678	13548812	135	7	6.09e-09	FE	0.000280061	0.6241	0.2083	0.4158	2005	-	13548571-13549956	1145	CpGI_core	3'	NKX3-2
4	13549302	13549399	98	12	2.08e-12	FE	9.5653e-08	0.5828	0.1958	0.387	2629	-	13548571-13549956	558	CpGI_core	3'	NKX3-2
4	15780294	15780341	48	7	3.2e-09	FE	0.000147158	0.865	0.5909	0.2741	-442	on_intron	15704550-15705000	75745	-	5'	CD38
4	16230205	16230259	55	8	7.06e-10	FE	3.24668e-05	0.0102	0.2878	-0.2776	1173	-	16227526-16229145	-1113	CpGI_shore	3'	TAPT1
4	20255412	20255523	112	12	9.5e-15	FE	4.36877e-10	0.8074	0.4437	0.3637	-639	on_exon	20253277-20256868	2136	CpGI_core	5'	SLIT2
4	20256411	20256577	167	12	9.64e-10	FE	4.43315e-05	0.9195	0.5213	0.3982	-1693	on_intron	20253277-20256868	3135	CpGI_core	5'	SLIT2
4	20256578	20256686	109	14	5.02e-13	FE	2.30855e-08	0.8661	0.6073	0.2588	-1802	on_intron	20253277-20256868	3302	CpGI_core	5'	SLIT2
4	20256760	20256806	47	7	3.13e-12	FE	1.43939e-07	0.7867	0.3529	0.4338	-1922	on_intron	20253277-20256868	3484	CpGI_core	5'	SLIT2
4	25657453	25657526	74	10	2.96e-28	FE	1.36122e-23	0.7294	0.0909	0.6385	-602	on_intron	25506570-25508076	150884	-	5'	SLC34A2
4	25864287	25864381	95	12	2.19e-09	FE	0.000100712	0.3897	0.0727	0.317	-928	on_intron	25657120-25657547	207168	-	5'	C4orf52
4	25864841	25864926	86	7	7.36e-09	FE	0.000338464	0.5417	0.192	0.3497	-1473	on_intron	25657120-25657547	207722	-	5'	C4orf52
4	40859113	40859160	48	8	3.78e-18	FE	1.73831e-13	0.9451	0.5429	0.4022	-359617	on_intron	41218315-41218768	359609	CpGI_shore	3'	APBB2
4	41883831	41883889	59	7	9.14e-08	FE	0.00420321	0.5	0.1522	0.3478	53249	-	41937099-41937624	-53267	CpGI_shore	5'	TMEM33
4	42371757	42371837	81	6	6.31e-12	FE	2.90178e-07	0.1375	0.6354	-0.4979	28020	-	42399153-42400802	-27395	CpGI_shore	5'	SHISA3
4	42399823	42399874	52	8	9.23e-12	FE	4.2446e-07	0.4196	0.0824	0.3372	-17	-	42399153-42400802	671	CpGI_core	5'	SHISA3
4	44184157	44184206	50	7	1.33e-08	FE	0.000611627	0.0244	0.3898	-0.3654	-266666	on_intron	44449387-44451133	266928	CpGI_shore	3'	KCTD8
4	44449682	44449754	73	6	1.15e-09	FE	5.28851e-05	0.43	0.05	0.38	230691	-	44449387-44451133	296	CpGI_core	5'	GUF1
4	44449852	44449899	48	7	9.56e-11	FE	4.39636e-06	0.4737	0.0965	0.3772	230546	-	44449387-44451133	466	CpGI_core	5'	GUF1
4	44450343	44450438	96	9	5.98e-12	FE	2.75002e-07	0.6016	0.1739	0.4277	230007	-	44449387-44451133	957	CpGI_core	5'	GUF1
4	44450667	44450757	91	17	9.1e-09	FE	0.000418482	0.3714	0.1143	0.2571	229688	-	44449387-44451133	1281	CpGI_core	5'	GUF1
4	46391362	46391447	86	10	1.09e-08	FE	0.000501258	0.5896	0.2222	0.3674	-85884	on_intron	46995129-46995872	604426	CpGI_shore	3'	GABRA2
4	46392313	46392371	59	12	1.53e-37	FE	7.03601e-33	0.9404	0.4947	0.4457	-84933	on_intron	46995129-46995872	603502	CpGI_shore	3'	GABRA2
4	47839940	47840036	97	6	3.05e-08	FE	0.0014026	0.8506	0.4607	0.3899	76124	-	47915862-47916880	-75921	CpGI_shore	5'	NIPAL1
4	48492118	48492180	63	8	2.09e-25	FE	9.61128e-21	0.7143	0.0893	0.625	90	-	48492118-48493589	1	CpGI_core	5'	ZAR1
4	48988111	48988168	58	7	3.78e-09	FE	0.000173831	0.4474	0.0796	0.3678	97	-	48987791-48988808	321	CpGI_core	5'	CWH43
4	49272869	49272964	96	6	2.92e-09	FE	0.000134282	0.1278	0.413	-0.2852	363916	-	48987791-48988808	-284155	-	3'	OCIAD2
4	54966482	54966591	110	11	1.27e-11	FE	5.84035e-07	0.5769	0.1769	0.4	-900	on_intron	54957980-54958542	8503	-	5'	GSX2
4	54967655	54967738	84	5	3.3e-12	FE	1.51757e-07	0.95	0.2679	0.6821	-2047	on_intron	54957980-54958542	9676	-	5'	GSX2
4	55015555	55015607	53	7	1.03e-14	FE	4.73666e-10	0.7533	0.3333	0.42	84699	-	54930242-54931079	-84527	-	3'	CHIC2
4	55097651	55097719	69	8	2.65e-11	FE	1.21866e-06	0.9429	0.6387	0.3042	-853908	on_intron	54243643-54244397	854009	-	5'	FIP1L1
4	55991824	55991870	47	6	7.72e-09	FE	0.00035502	0.46	0.0169	0.4431	69	-	55991403-55992171	302	CpGI_core	3'	KDR
4	57521657	57521724	68	7	5.12e-09	FE	0.000235453	0.7963	0.4556	0.3407	-26407	on_intron	57559601-57560337	38614	CpGI_shore	3'	HOPX
4	57522361	57522435	75	9	8.61e-18	FE	3.95948e-13	0.7115	0.1875	0.524	-25703	on_intron	57559601-57560337	37903	CpGI_shore	3'	HOPX
4	74702502	74702558	57	9	1.03e-08	FE	0.000473666	0.9038	0.6111	0.2927	-343	on_exon	74124013-74125130	578490	-	5'	CXCL6
4	75858241	75858300	60	11	1.13e-13	FE	5.19653e-09	0.355	0.0185	0.3365	6	-	75858229-75859931	13	CpGI_core	5'	PARM1
4	77228012	77228070	59	6	3.52e-09	FE	0.000161874	0.59	0.2343	0.3557	-92876	on_intron	77134567-77135377	93446	-	5'	FAM47E
4	77610330	77610449	120	10	1.96e-08	FE	0.000901345	0.9262	0.6111	0.3151	-254195	on_intron	77344035-77344874	266296	-	5'	SHROOM3
4	77610824	77610898	75	12	4.39e-08	FE	0.00201883	0.8684	0.6179	0.2505	-254644	on_intron	77344035-77344874	266790	-	5'	SHROOM3
4	79472917	79473028	112	13	4.23e-18	FE	1.94525e-13	1	0.6815	0.3185	-354	exon_intron_boundary	79468617-79469644	4301	CpGI_shelf	5'	ANXA3
4	85418224	85418301	78	8	3.54e-09	FE	0.000162794	0.7884	0.4786	0.3098	-1378	on_intron	85417660-85420799	2499	CpGI_core	3'	NKX6-1
4	85419395	85419455	61	7	6.55e-13	FE	3.01215e-08	0.373	0.0185	0.3545	-207	on_exon	85417660-85420799	1345	CpGI_core	3'	NKX6-1
4	87825397	87825472	76	11	4.8e-10	FE	2.20738e-05	0.8673	0.6091	0.2582	-31956	on_intron	87916588-87917319	91848	CpGI_shore	3'	C4orf36
4	89080286	89080394	109	9	8.69e-08	FE	0.00399627	0.8512	0.5532	0.298	-72187	on_intron	89204953-89206069	125676	CpGI_shore	3'	ABCG2
4	90032063	90032128	66	10	4.35e-13	FE	2.00043e-08	0.8659	0.5519	0.314	1841	-	90031905-90033005	159	CpGI_core	5'	TIGD2
4	95372930	95372992	63	11	8.16e-10	FE	3.75254e-05	0.8188	0.4867	0.3321	108904	-	95372802-95373535	544	CpGI_core	3'	HPGDS
4	95373241	95373346	106	10	3.36e-10	FE	1.54516e-05	0.573	0.1565	0.4165	109215	-	95372802-95373535	190	CpGI_core	3'	HPGDS
4	95373347	95373409	63	6	5.12e-08	FE	0.00235453	0.58	0.1875	0.3925	109321	-	95372802-95373535	127	CpGI_core	3'	HPGDS
4	106067601	106067689	89	12	2.39e-16	FE	1.09909e-11	0.7386	0.2845	0.4541	-656	on_intron	105412393-105412942	655209	-	5'	TET2
4	106067832	106067902	71	16	3.92e-12	FE	1.80269e-07	0.7481	0.4067	0.3414	-869	on_intron	105412393-105412942	655440	-	5'	TET2
4	106067903	106067960	58	12	4.12e-22	FE	1.89466e-17	0.7955	0.332	0.4635	-927	on_intron	105412393-105412942	655511	-	5'	TET2
4	106068915	106068992	78	5	3.79e-19	FE	1.74291e-14	0.9464	0.2523	0.6941	-1959	on_intron	105412393-105412942	656523	-	5'	TET2
4	106817697	106817750	54	6	2.98e-08	FE	0.00137041	0.9733	0.6329	0.3404	-1817	on_intron	106629576-106630214	188122	-	5'	NPNT
4	111542321	111542379	59	7	1.28e-09	FE	5.88634e-05	0.4732	0.1319	0.3413	-20957	on_exon	113066471-113067379	1525001	CpGI_shore	3'	PITX2
4	111554966	111555053	88	8	2e-15	FE	9.1974e-11	0.8655	0.4095	0.456	-8312	on_intron	113066471-113067379	1512327	CpGI_shore	3'	PITX2
4	111558436	111558573	138	7	7.52e-09	FE	0.000345822	0.8	0.32	0.48	-4842	on_intron	113066471-113067379	1508807	CpGI_shore	3'	PITX2
4	115519640	115519715	76	10	1.61e-08	FE	0.000740391	0.7974	0.5029	0.2945	-103	on_exon	115519423-115520932	218	CpGI_core	5'	UGT8
4	119186690	119186761	72	13	2.21e-14	FE	1.01631e-09	0.8333	0.5312	0.3021	419763	-	119273306-119274458	-86615	CpGI_shore	5'	METTL14
4	122871391	122871467	77	10	2.56e-22	FE	1.17727e-17	0.996	0.7269	0.2691	-1517	on_intron	122871413-122873182	1716	CpGI_coreshore	3'	TRPC3
4	122871871	122871938	68	8	7.99e-11	FE	3.67436e-06	0.9695	0.7016	0.2679	-1037	on_intron	122871413-122873182	1245	CpGI_core	3'	TRPC3
4	123300587	123300639	53	8	3.62e-21	FE	1.66473e-16	0.0089	0.467	-0.4581	-517	on_intron	122871413-122873182	429175	-	5'	ADAD1
4	123748774	123748879	106	14	4.13e-12	FE	1.89926e-07	0.4308	0.7265	-0.2957	-1015	on_intron	123747741-123748980	1034	CpGI_core	5'	FGF2
4	132300492	132300553	62	8	1.25e-12	FE	5.74838e-08	0	0.4286	-0.4286	1769918	-	134069163-134070442	-1768670	CpGI_shore	5'	PCDH10
4	134069506	134069592	87	9	2.62e-12	FE	1.20486e-07	0.9602	0.7069	0.2533	879	-	134069163-134070442	344	CpGI_core	5'	PCDH10
4	134072125	134072180	56	6	5.68e-13	FE	2.61206e-08	0.6333	0.1176	0.5157	-1709	on_exon	134069163-134070442	2963	CpGI_shore	5'	PCDH10
4	134072607	134072691	85	11	1.71e-24	FE	7.86378e-20	0.9494	0.4083	0.5411	-2220	on_exon	134069163-134070442	3445	CpGI_shelf	5'	PCDH10
4	134072692	134072762	71	10	9.6e-16	FE	4.41475e-11	0.8118	0.4231	0.3887	-2291	on_exon	134069163-134070442	3530	CpGI_shelf	5'	PCDH10
4	134073138	134073199	62	7	3.79e-15	FE	1.74291e-10	0.8659	0.4667	0.3992	-2728	on_exon	134069163-134070442	3976	CpGI_shelf	5'	PCDH10
4	140478499	140478606	108	8	3.88e-08	FE	0.0017843	0.9762	0.6579	0.3183	572	-	140476382-140478628	23	CpGI_core	3'	SETD7
4	141677393	141677478	86	18	1.13e-15	FE	5.19653e-11	0.641	0.3717	0.2693	120	-	141676921-141678170	693	CpGI_core	3'	TBC1D9
4	141677599	141677670	72	8	7.96e-10	FE	3.66057e-05	0.5254	0.1429	0.3825	326	-	141676921-141678170	501	CpGI_core	3'	TBC1D9
4	141677821	141677868	48	7	1.63e-18	FE	7.49588e-14	0.4679	0.0707	0.3972	548	-	141676921-141678170	303	CpGI_core	3'	TBC1D9
4	142558135	142558235	101	12	3.08e-41	FE	1.4164e-36	0.979	0.2657	0.7133	-482	on_intron	142557389-142558323	747	CpGI_core	5'	IL15
4	144833443	144833502	60	9	7.33e-10	FE	3.37085e-05	0.205	0.5833	-0.3783	6728	-	145566243-145567413	733912	CpGI_shore	3'	GYPE
4	146654530	146654603	74	9	7.22e-10	FE	3.32026e-05	0.6538	0.2697	0.3841	-53246	on_intron	146540054-146540656	114477	-	5'	C4orf51
4	147576193	147576274	82	15	1.02e-07	FE	0.00469067	0.4306	0.1753	0.2553	133071	-	147443092-147444062	-132211	-	3'	SLC10A7
4	149364875	149364944	70	12	8.87e-09	FE	0.000407905	0.717	0.4221	0.2949	-974	on_intron	149363213-149367056	2113	CpGI_core	3'	NR3C2
4	149365228	149365297	70	11	1.52e-24	FE	6.99002e-20	0.8067	0.3855	0.4212	-621	on_intron	149363213-149367056	1760	CpGI_core	3'	NR3C2
4	153857267	153857374	108	15	1.62e-07	FE	0.00744989	0.4265	0.1735	0.253	131	-	153856958-153859245	310	CpGI_core	5'	FHDC1
4	154681054	154681119	66	9	2.29e-18	FE	1.0531e-13	0.6429	0.2167	0.4262	-332	on_exon	154709513-154710827	29709	CpGI_shore	3'	RNF175
4	154681187	154681252	66	9	4.05e-18	FE	1.86247e-13	0.6687	0.212	0.4567	-199	on_exon	154709513-154710827	29576	CpGI_shore	3'	RNF175
4	155665292	155665400	109	9	2.69e-08	FE	0.00123705	0.4722	0.1026	0.3696	-117302	on_intron	155471134-155471682	194159	-	5'	LRAT
4	156680201	156680272	72	8	4.89e-12	FE	2.24876e-07	0.9588	0.576	0.3828	-127	on_exon	156680096-156681386	106	CpGI_core	5'	GUCY1B3
4	158141449	158141525	77	5	2.31e-09	FE	0.00010623	0.7417	0.3571	0.3846	-16190	on_intron	157997167-157997686	144283	-	5'	GRIA2
4	158141526	158141591	66	12	1.24e-09	FE	5.70239e-05	0.8148	0.5543	0.2605	-16256	on_intron	157997167-157997686	144360	-	5'	GRIA2
4	164264786	164264860	75	6	2.02e-07	FE	0.00928937	0.6915	0.3232	0.3683	232	-	164264822-164265772	-35	CpGI_coreshore	5'	NPY5R
4	164264861	164264919	59	6	3.19e-08	FE	0.00146699	0.768	0.41	0.358	173	-	164264822-164265772	40	CpGI_core	5'	NPY5R
4	169552717	169552784	68	15	1.23e-21	FE	5.6564e-17	0.8677	0.4513	0.4164	93781	-	169753049-169754535	201752	CpGI_shore	3'	DDX60L
4	169798928	169799034	107	22	3.84e-21	FE	1.7659e-16	0.6921	0.326	0.3661	-132497	on_intron	169930791-169931833	132800	CpGI_shore	3'	CBR4
4	172219619	172219675	57	8	3.76e-08	FE	0.00172911	0.0918	0.3873	-0.2955	1206770	-	171352571-171352981	-866693	-	3'	AADAT
4	174090501	174090585	85	11	1.23e-13	FE	5.6564e-09	0.7741	0.3846	0.3895	-680	on_intron	174089720-174091423	782	CpGI_core	5'	GALNT7
4	174091184	174091235	52	10	3.81e-39	FE	1.7521e-34	0.859	0.2974	0.5616	-1330	on_intron	174089720-174091423	1465	CpGI_core	5'	GALNT7
4	183066014	183066068	55	10	4.51e-17	FE	2.07401e-12	0.509	0.1799	0.3291	-927	on_intron	183063397-183066370	2618	CpGI_core	5'	ODZ3
4	183721295	183721386	92	18	1.24e-30	FE	5.70239e-26	0.1738	0.5989	-0.4251	-656245	on_intron	183063397-183066370	657899	-	5'	ODZ3
4	183721509	183721600	92	10	8.36e-08	FE	0.00384451	0.1415	0.4603	-0.3188	-656459	on_intron	183063397-183066370	658113	-	5'	ODZ3
4	184718463	184718536	74	13	6.45e-13	FE	2.96616e-08	0.4578	0.0909	0.3669	138086	-	184579922-184580644	-137891	-	3'	RWDD4
4	184718624	184718688	65	11	9.26e-09	FE	0.00042584	0.3979	0.1353	0.2626	138247	-	184579922-184580644	-138043	-	3'	RWDD4
4	185747671	185747732	62	7	5.78e-12	FE	2.65805e-07	0.8785	0.4603	0.4182	-300	on_intron	185872977-185873467	125736	CpGI_shore	3'	ACSL1
4	185940906	185940981	76	6	6.96e-09	FE	0.00032007	0.7826	0.4345	0.3481	-985	on_exon	185939223-185942747	1684	CpGI_core	5'	HELT
4	185941625	185941678	54	5	3.22e-09	FE	0.000148078	0.956	0.5833	0.3727	-1682	on_exon	185939223-185942747	2403	CpGI_core	5'	HELT
4	185941846	185941915	70	7	1.31e-07	FE	0.0060243	0.9103	0.5556	0.3547	-1919	on_exon	185939223-185942747	2624	CpGI_core	5'	HELT
4	186048764	186048876	113	11	1.03e-14	FE	4.73666e-10	0.9595	0.625	0.3345	15520	-	186064048-186065002	-15283	CpGI_shore	5'	SLC25A4
4	187026710	187026781	72	8	2.27e-09	FE	0.00010439	0.8052	0.4079	0.3973	-1207	on_intron	186544755-186545503	481956	-	5'	FAM149A
5	524017	524101	85	11	4.6e-08	FE	0.0021154	0.6391	0.3438	0.2953	-429	on_intron	523677-524887	787	CpGI_core	3'	SLC9A3
5	524674	524732	59	10	1.23e-07	FE	0.0056564	0.2963	0.0374	0.2589	228	-	523677-524887	156	CpGI_core	3'	SLC9A3
5	528519	528575	57	10	1.69e-11	FE	7.7718e-07	0.403	0.0794	0.3236	4073	-	523677-524887	-3687	CpGI_shelf	3'	SLC9A3
5	1111558	1111608	51	10	3.23e-09	FE	0.000148538	0.4691	0.1597	0.3094	-613	on_intron	1111397-1112388	781	CpGI_core	3'	SLC12A7
5	1155627	1155696	70	10	2.09e-08	FE	0.000961128	0.6	0.2619	0.3381	46015	-	1201444-1202138	-45816	CpGI_shore	5'	SLC6A19
5	1445684	1445739	56	8	1.17e-11	FE	5.38048e-07	0.7957	0.4524	0.3433	140	-	1444679-1446733	995	CpGI_core	3'	SLC6A3
5	1857552	1857633	82	11	1.67e-07	FE	0.00767983	0.09	0.3647	-0.2747	56073	-	1799462-1801905	-55727	-	3'	MRPL36
5	2751381	2751464	84	17	1.14e-09	FE	5.24252e-05	0.5	0.2229	0.2771	782	-	2748369-2757024	3013	CpGI_core	5'	C5orf38
5	3536194	3536243	50	11	1.97e-26	FE	9.05944e-22	0	0.4521	-0.4521	59926	-	3594468-3603250	-58273	CpGI_shore	5'	IRX1
5	3595370	3595450	81	9	1.06e-08	FE	0.000487462	0.3854	0.0532	0.3322	719	-	3594468-3603250	903	CpGI_core	5'	IRX1
5	3596099	3596149	51	7	2.3e-10	FE	1.0577e-05	0.5775	0.172	0.4055	20	-	3594468-3603250	1632	CpGI_core	5'	IRX1
5	3596293	3596346	54	12	2.1e-15	FE	9.65727e-11	0.7123	0.3518	0.3605	-177	on_exon	3594468-3603250	1826	CpGI_core	5'	IRX1
5	6583435	6583541	107	11	3.12e-09	FE	0.000143479	0.5082	0.1538	0.3544	49916	-	6632741-6634162	-49305	CpGI_shore	5'	SRD5A1
5	8457970	8458017	48	9	2.03e-10	FE	9.33536e-06	0.0521	0.3704	-0.3183	588821	-	7868864-7869840	-588176	-	3'	FASTKD3
5	10333494	10333563	70	8	3.27e-18	FE	1.50377e-13	0.8352	0.2088	0.6264	25357	-	10332975-10334101	539	CpGI_core	3'	CMBL
5	12574926	12574997	72	9	9.74e-10	FE	4.47913e-05	0.0132	0.3551	-0.3419	670772	-	11903551-11904703	-670293	-	3'	CTNND2
5	14581845	14581918	74	10	1.49e-14	FE	6.85206e-10	0.4206	0.0101	0.4105	-33	-	14581498-14582701	348	CpGI_core	5'	FAM105A
5	14581926	14581999	74	14	7.78e-14	FE	3.57779e-09	0.5349	0.1197	0.4152	-114	on_exon	14581498-14582701	429	CpGI_core	5'	FAM105A
5	17218716	17218827	112	8	1.1e-10	FE	5.05857e-06	0.7262	0.2237	0.5025	-1157	on_intron	17216490-17219021	2227	CpGI_core	5'	BASP1
5	25190641	25190705	65	9	3.45e-16	FE	1.58655e-11	0.0194	0.4261	-0.4067	545555	-	25083348-25083775	-106929	-	3'	CDH10
5	25190780	25190858	79	11	1.22e-18	FE	5.61041e-14	0	0.4538	-0.4538	545694	-	25083348-25083775	-107082	-	3'	CDH10
5	25191049	25191106	58	8	1.63e-13	FE	7.49588e-09	0	0.4615	-0.4615	545963	-	25083348-25083775	-107330	-	3'	CDH10
5	31639750	31639816	67	7	1.87e-12	FE	8.59957e-08	0.8438	0.3627	0.4811	107448	-	31532111-31532537	-107278	-	3'	DROSHA
5	42992128	42992210	83	8	4.83e-13	FE	2.22117e-08	0.8506	0.4762	0.3744	104635	-	42924215-42924670	-67539	-	3'	SEPP1
5	42992322	42992407	86	7	4.21e-09	FE	0.000193605	0.7976	0.3917	0.4059	104829	-	42924215-42924670	-67736	-	3'	SEPP1
5	63986526	63986595	70	10	2.45e-11	FE	1.12668e-06	0.4653	0.179	0.2863	-459	on_exon	63801782-63802605	184745	-	5'	FAM159B
5	71716090	71716173	84	8	1.56e-07	FE	0.00717397	0.5238	0.7792	-0.2554	99618	-	71713268-71713859	-2313	CpGI_shelf	3'	MRPS27
5	72416383	72416432	50	8	2.09e-07	FE	0.00961128	0.6099	0.3109	0.299	-312	on_exon	72415612-72416766	772	CpGI_core	5'	TMEM171
5	72529597	72529643	47	6	1.9e-07	FE	0.00873753	0.9541	0.704	0.2501	264591	-	72794041-72794657	-264443	CpGI_shore	5'	BTF3
5	72594294	72594345	52	9	9.25e-12	FE	4.2538e-07	0.6058	0.2788	0.327	199889	-	72794041-72794657	-199746	CpGI_shore	5'	BTF3
5	72594383	72594500	118	19	3.2e-19	FE	1.47158e-14	0.556	0.148	0.408	199734	-	72794041-72794657	-199657	CpGI_shore	5'	BTF3
5	72595014	72595096	83	11	5.97e-11	FE	2.74542e-06	0.4081	0.1434	0.2647	199138	-	72794041-72794657	-199026	CpGI_shore	5'	BTF3
5	72598965	72599072	108	15	8.89e-12	FE	4.08824e-07	0.8043	0.5379	0.2664	195162	-	72794041-72794657	-195075	CpGI_shore	5'	BTF3
5	72677537	72677584	48	7	2.41e-08	FE	0.00110829	0.7794	0.5181	0.2613	116650	-	72794041-72794657	-116503	CpGI_shore	5'	BTF3
5	72677688	72677735	48	8	3.83e-09	FE	0.00017613	0.8131	0.5484	0.2647	116499	-	72794041-72794657	-116352	CpGI_shore	5'	BTF3
5	72678102	72678173	72	9	1.35e-09	FE	6.20824e-05	0.4202	0.1136	0.3066	116061	-	72794041-72794657	-115938	CpGI_shore	5'	BTF3
5	72678193	72678270	78	7	1.22e-12	FE	5.61041e-08	0.6933	0.2421	0.4512	115964	-	72794041-72794657	-115847	CpGI_shore	5'	BTF3
5	72732714	72732773	60	9	1.22e-10	FE	5.61041e-06	0.8251	0.5627	0.2624	61461	-	72794041-72794657	-61326	CpGI_shore	5'	BTF3
5	72732911	72732981	71	14	1.72e-21	FE	7.90976e-17	0.7128	0.384	0.3288	61253	-	72794041-72794657	-61129	CpGI_shore	5'	BTF3
5	72733424	72733491	68	12	7.49e-19	FE	3.44443e-14	0.8492	0.5434	0.3058	60743	-	72794041-72794657	-60616	CpGI_shore	5'	BTF3
5	76115541	76115599	59	7	8.03e-08	FE	0.00369276	0.8958	0.587	0.3088	-840	on_intron	76114563-76115044	979	CpGI_shore	5'	F2RL1
5	76249551	76249621	71	8	5.4e-10	FE	2.4833e-05	0.5556	0.2013	0.3543	-1082	on_intron	76115511-76116089	134041	-	5'	CRHBP
5	76249622	76249701	80	13	8.52e-21	FE	3.91809e-16	0.7031	0.3188	0.3843	-1162	on_intron	76115511-76116089	134112	-	5'	CRHBP
5	76249702	76249762	61	6	2.82e-13	FE	1.29683e-08	0.7037	0.25	0.4537	-1223	on_intron	76115511-76116089	134192	-	5'	CRHBP
5	76249763	76249820	58	12	5.43e-43	FE	2.49709e-38	0.6182	0.1379	0.4803	-1281	on_intron	76115511-76116089	134253	-	5'	CRHBP
5	76476081	76476172	92	10	9.69e-12	FE	4.45614e-07	0.4974	0.1204	0.377	92934	-	76382728-76383167	-93004	-	3'	ZBED3
5	76923893	76923942	50	5	1.59e-07	FE	0.00731193	0.8362	0.5525	0.2837	7458	-	76923888-76924502	561	CpGI_core	3'	WDR41
5	76925662	76925859	198	23	8.62e-22	FE	3.96408e-17	0.7914	0.4655	0.3259	-9850	on_exon	76936127-76936984	11126	CpGI_shore	3'	OTP
5	76925860	76925982	123	17	6.95e-12	FE	3.1961e-07	0.5556	0.2747	0.2809	-9652	on_exon	76936127-76936984	11003	CpGI_shore	3'	OTP
5	76926550	76926660	111	13	1.44e-19	FE	6.62213e-15	0.5709	0.0865	0.4844	-8962	exon_intron_boundary	76936127-76936984	10325	CpGI_shore	3'	OTP
5	76934719	76934775	57	5	4.38e-08	FE	0.00201423	0.875	0.539	0.336	-793	on_exon	76936127-76936984	2210	CpGI_shore	3'	OTP
5	76936303	76936363	61	6	6.28e-09	FE	0.000288798	0.7468	0.4109	0.3359	791	-	76936127-76936984	622	CpGI_core	3'	OTP
5	76936631	76936701	71	6	4.92e-12	FE	2.26256e-07	0.6381	0.1529	0.4852	1119	-	76936127-76936984	284	CpGI_core	3'	OTP
5	76937413	76937525	113	7	3.48e-08	FE	0.00160035	0.8	0.3393	0.4607	1901	-	76936127-76936984	-540	CpGI_shore	3'	OTP
5	79331151	79331228	78	14	3.31e-20	FE	1.52217e-15	0.828	0.493	0.335	-44093	on_intron	79286585-79287134	44567	-	5'	THBS4
5	79865562	79865703	142	19	1.23e-21	FE	5.6564e-17	0.912	0.4583	0.4537	-744	on_intron	79864843-79866447	745	CpGI_core	3'	ANKRD34B
5	79865947	79866018	72	10	5.27e-22	FE	2.42351e-17	0.9104	0.5922	0.3182	-359	intron_exon_boundary	79864843-79866447	430	CpGI_core	3'	ANKRD34B
5	80256076	80256160	85	10	2.38e-11	FE	1.09449e-06	0.7023	0.4281	0.2742	332	-	80255877-80257006	200	CpGI_core	5'	RASGRF2
5	80256192	80256252	61	11	2.46e-19	FE	1.13128e-14	0.708	0.2643	0.4437	240	-	80255877-80257006	316	CpGI_core	5'	RASGRF2
5	80256253	80256311	59	11	1.26e-14	FE	5.79436e-10	0.5621	0.2432	0.3189	181	-	80255877-80257006	377	CpGI_core	5'	RASGRF2
5	80256809	80256910	102	14	1.27e-16	FE	5.84035e-12	0.6484	0.2667	0.3817	-418	exon_intron_boundary	80255877-80257006	933	CpGI_core	5'	RASGRF2
5	87956918	87957002	85	10	2.57e-13	FE	1.18187e-08	0.8333	0.52	0.3133	391626	-	87911172-87912039	-44962	-	3'	TMEM161B
5	87970260	87970372	113	12	3.26e-10	FE	1.49918e-05	0.8182	0.5276	0.2906	404968	-	87911172-87912039	-58332	-	3'	TMEM161B
5	92940122	92940186	65	5	2.03e-09	FE	9.33536e-05	0.9487	0.5804	0.3683	1013867	-	93953914-93954843	-1013791	CpGI_shore	5'	ANKRD32
5	107005398	107005486	89	8	8.84e-08	FE	0.00406525	0.3196	0.5879	-0.2683	-1197	on_intron	107005131-107008191	2706	CpGI_core	3'	EFNA5
5	111754713	111754861	149	15	1.13e-15	FE	5.19653e-11	0.7467	0.3743	0.3724	-299	on_intron	111754478-111756222	1362	CpGI_core	3'	EPB41L4A
5	114516047	114516171	125	20	2.52e-11	FE	1.15887e-06	0.8911	0.6368	0.2543	-195	on_intron	114631852-114632631	116461	CpGI_shore	3'	TRIM36
5	115152309	115152370	62	5	6.13e-08	FE	0.002819	0.8	0.4662	0.3338	-341	on_exon	115151349-115152713	344	CpGI_core	3'	CDO1
5	115908367	115908448	82	6	7.81e-08	FE	0.00359158	0.3229	0.025	0.2979	-2262	on_intron	115908398-115910792	2345	CpGI_coreshore	3'	SEMA6A
5	126365580	126365664	85	9	8.45e-12	FE	3.8859e-07	0.4793	0.1029	0.3764	-919	on_intron	126365624-126367250	1587	CpGI_coreshore	3'	1999-02-28
5	126365785	126365840	56	6	1.13e-08	FE	0.000519653	0.5113	0.1852	0.3261	-714	on_intron	126365624-126367250	1411	CpGI_core	3'	1999-02-28
5	132166523	132166572	50	7	1.33e-08	FE	0.000611627	0.1739	0.4465	-0.2726	-66	on_exon	132165473-132166679	108	CpGI_core	3'	SHROOM1
5	132947744	132947792	49	6	5.76e-10	FE	2.64885e-05	0.4778	0.1	0.3778	-510	on_intron	132946745-132948467	676	CpGI_core	3'	FSTL4
5	134364085	134364143	59	12	1.19e-21	FE	5.47245e-17	0.6189	0.232	0.3869	-6417	on_exon	134374386-134376751	12609	CpGI_shore	3'	PITX1
5	134364444	134364504	61	10	1.05e-07	FE	0.00482864	0.4868	0.1759	0.3109	-6058	on_exon	134374386-134376751	12248	CpGI_shore	3'	PITX1
5	134364505	134364589	85	9	4.99e-09	FE	0.000229475	0.7315	0.4375	0.294	-5997	on_exon	134374386-134376751	12163	CpGI_shore	3'	PITX1
5	134374671	134374811	141	20	9.68e-12	FE	4.45154e-07	0.5185	0.2374	0.2811	4169	-	134374386-134376751	1941	CpGI_core	3'	PITX1
5	134375080	134375179	100	15	8.49e-14	FE	3.9043e-09	0.6146	0.267	0.3476	4578	-	134374386-134376751	1573	CpGI_core	3'	PITX1
5	134375450	134375523	74	14	4.31e-12	FE	1.98204e-07	0.6536	0.3714	0.2822	4948	-	134374386-134376751	1229	CpGI_core	3'	PITX1
5	134825861	134825911	51	8	1.94e-15	FE	8.92148e-11	0.5476	0.1381	0.4095	37773	-	134824433-134826496	586	CpGI_core	3'	TIFAB
5	135266454	135266576	123	10	1.27e-12	FE	5.84035e-08	0.7816	0.4062	0.3754	-24268	on_intron	135364508-135365036	98461	CpGI_shore	3'	LECT2
5	135528278	135528345	68	10	6.8e-11	FE	3.12712e-06	0.6815	0.3777	0.3038	237556	-	135364508-135365036	-163308	-	3'	LECT2
5	135528367	135528413	47	9	2.43e-27	FE	1.11748e-22	0.7368	0.24	0.4968	237645	-	135364508-135365036	-163376	-	3'	LECT2
5	136834183	136834241	59	12	5.84e-14	FE	2.68564e-09	0.7072	0.451	0.2562	369240	-	137088870-137090878	-254686	CpGI_shore	5'	MYOT
5	137577914	137577962	49	6	1.67e-10	FE	7.67983e-06	0.9748	0.6994	0.2754	28883	-	137577500-137577971	10	CpGI_core	3'	CDC23
5	139030081	139030178	98	13	1.08e-33	FE	4.9666e-29	0.6197	0.1188	0.5009	-3293	on_intron	139016994-139017668	13088	-	5'	CXXC5
5	139030342	139030404	63	5	7.06e-08	FE	0.00324668	0.7812	0.4224	0.3588	-3519	on_intron	139016994-139017668	13349	-	5'	CXXC5
5	139127272	139127360	89	9	6.01e-08	FE	0.00276382	0.7333	0.4437	0.2896	48047	-	139174905-139176172	-47632	CpGI_shore	5'	PSD2
5	139283531	139283615	85	11	3.55e-17	FE	1.63254e-12	0.8761	0.5709	0.3052	-139352	on_intron	139486932-139487864	204250	CpGI_shore	3'	NRG2
5	140683932	140683997	66	9	1.54e-12	FE	7.082e-08	0.1635	0.5879	-0.4244	321	-	140683196-140684007	11	CpGI_core	3'	SLC25A2
5	146257464	146257527	64	7	3.97e-08	FE	0.00182568	0.5455	0.1731	0.3724	-206882	on_intron	146614019-146614644	357118	CpGI_shore	3'	PPP2R2B
5	149546484	149546536	53	5	2.74e-11	FE	1.26004e-06	0.9919	0.675	0.3169	-176	on_exon	149546028-149547223	457	CpGI_core	5'	CDX1
5	149569782	149569855	74	11	1.65e-12	FE	7.58785e-08	0.5922	0.2591	0.3331	-334	on_exon	149569501-149569945	282	CpGI_core	5'	SLC6A7
5	152676184	152676232	49	6	3.3e-11	FE	1.51757e-06	0.0096	0.3444	-0.3348	192944	-	152675745-152677225	440	CpGI_core	5'	GRIA1
5	153856033	153856084	52	7	1.63e-19	FE	7.49588e-15	0.5896	0.131	0.4586	-1790	on_intron	153857039-153859113	3030	CpGI_shore	3'	HAND1
5	153858686	153858815	130	10	1.63e-09	FE	7.49588e-05	0.4963	0.152	0.3443	863	-	153857039-153859113	299	CpGI_core	3'	HAND1
5	158527458	158527506	49	7	2.09e-09	FE	9.61128e-05	0.7344	0.4444	0.29	162584	-	158690014-158690541	-162555	CpGI_shore	5'	UBLCP1
5	159399219	159399285	67	11	4.87e-14	FE	2.23957e-09	0.7161	0.4181	0.298	-55494	on_exon	159343216-159343872	56004	-	5'	ADRA1B
5	160975930	160975983	54	7	2.74e-16	FE	1.26004e-11	0.5556	0.0877	0.4679	-1913	on_intron	159738782-159739913	1237149	-	5'	GABRA6
5	167956819	167956882	64	10	1.73e-15	FE	7.95575e-11	0.4243	0.138	0.2863	1053757	-	169010594-169011190	-1053774	CpGI_shore	5'	CCDC99
5	170736869	170736920	52	6	3.37e-17	FE	1.54976e-12	0.856	0.375	0.481	-631	on_intron	170735170-170744115	1700	CpGI_core	5'	TLX3
5	170737013	170737116	104	15	1.35e-26	FE	6.20824e-22	0.8484	0.4464	0.402	-827	on_intron	170735170-170744115	1844	CpGI_core	5'	TLX3
5	170738222	170738296	75	9	6.89e-25	FE	3.1685e-20	0.6719	0.17	0.5019	-2007	on_intron	170735170-170744115	3053	CpGI_core	5'	TLX3
5	170738385	170738438	54	9	5.78e-33	FE	2.65805e-28	0.4377	0.0294	0.4083	-2149	intron_exon_boundary	170735170-170744115	3216	CpGI_core	5'	TLX3
5	170738970	170739018	49	6	2.92e-10	FE	1.34282e-05	0.5393	0.1273	0.412	-2729	on_exon	170735170-170744115	3801	CpGI_core	5'	TLX3
5	170739189	170739289	101	17	2.33e-12	FE	1.0715e-07	0.5268	0.2231	0.3037	-3000	on_exon	170735170-170744115	4020	CpGI_core	5'	TLX3
5	170739336	170739418	83	9	8.32e-20	FE	3.82612e-15	0.6162	0.1167	0.4995	-3129	on_exon	170735170-170744115	4167	CpGI_core	5'	TLX3
5	170742490	170742554	65	6	1.93e-09	FE	8.87549e-05	0.8091	0.4261	0.383	71567	-	170735170-170744115	7321	CpGI_core	5'	NPM1
5	170743653	170743724	72	6	3.15e-10	FE	1.44859e-05	0.6533	0.1923	0.461	70397	-	170735170-170744115	8484	CpGI_core	5'	NPM1
5	170847078	170847134	57	13	2e-21	FE	9.1974e-17	0.8414	0.5465	0.2949	-473	on_exon	170845761-170848124	1318	CpGI_core	5'	FGF18
5	170878125	170878220	96	11	1.94e-13	FE	8.92148e-09	0.5805	0.2093	0.3712	-31559	on_intron	170845761-170848124	32365	-	5'	FGF18
5	170878234	170878310	77	7	4.58e-08	FE	0.0021062	0.3241	0.0508	0.2733	-31649	on_intron	170845761-170848124	32474	-	5'	FGF18
5	172190202	172190249	48	7	8.4e-12	FE	3.86291e-07	0.5633	0.8602	-0.2969	71030	-	172261146-172261671	-70943	CpGI_shore	5'	ERGIC1
5	172659628	172659697	70	9	4.68e-09	FE	0.000215219	0.4674	0.1761	0.2913	-2731	on_exon	172663617-172664584	4888	CpGI_shore	3'	NKX2-5
5	172665792	172665850	59	11	1.01e-07	FE	0.00464469	0.7462	0.4464	0.2998	3433	-	172663617-172664584	-1265	CpGI_shore	3'	NKX2-5
5	175298668	175298727	60	6	8.97e-12	FE	4.12503e-07	0.8435	0.4174	0.4261	-75413	on_intron	175085005-175085756	213664	-	5'	CPLX2
5	175299035	175299141	107	10	7.04e-08	FE	0.00323748	0.6331	0.2727	0.3604	-75827	on_intron	175085005-175085756	214031	-	5'	CPLX2
5	175792849	175792918	70	9	1.42e-12	FE	6.53015e-08	0.8077	0.474	0.3337	3879	-	175788322-175788998	-3919	CpGI_shelf	3'	KIAA1191
5	175793105	175793165	61	7	2.4e-10	FE	1.10369e-05	0.9262	0.6102	0.316	4135	-	175788322-175788998	-4166	-	3'	KIAA1191
5	176237055	176237107	53	8	1.57e-09	FE	7.21996e-05	0.5697	0.3061	0.2636	372	-	176236737-176238081	319	CpGI_core	5'	UNC5A
5	176544063	176544123	61	6	6.98e-11	FE	3.20989e-06	0.9684	0.614	0.3544	15904	-	176558853-176561652	-14789	CpGI_shore	5'	NSD1
5	178957434	178957489	56	6	1.24e-09	FE	5.70239e-05	0.8447	0.4692	0.3755	20071	-	178977299-178978291	-19864	CpGI_shore	5'	RUFY1
5	178957490	178957537	48	5	9.34e-14	FE	4.29519e-09	0.85	0.2917	0.5583	20023	-	178977299-178978291	-19808	CpGI_shore	5'	RUFY1
5	178957704	178957777	74	10	2.11e-30	FE	9.70326e-26	0.6383	0.1065	0.5318	19783	-	178977299-178978291	-19594	CpGI_shore	5'	RUFY1
5	179780086	179780158	73	12	1.23e-15	FE	5.6564e-11	0.4615	0.0545	0.407	-300	on_intron	179779115-179781279	1122	CpGI_core	3'	GFPT2
5	179780558	179780626	69	7	9.89e-10	FE	4.54811e-05	0.7253	0.4542	0.2711	172	-	179779115-179781279	654	CpGI_core	3'	GFPT2
5	179780771	179780882	112	10	1.59e-09	FE	7.31193e-05	0.7911	0.511	0.2801	385	-	179779115-179781279	398	CpGI_core	3'	GFPT2
5	179781200	179781263	64	7	5.22e-16	FE	2.40052e-11	0.5	0.0508	0.4492	814	-	179779115-179781279	17	CpGI_core	3'	GFPT2
5	180076187	180076233	47	9	1.42e-14	FE	6.53015e-10	0.6125	0.2212	0.3913	-436	on_intron	180075689-180077284	1052	CpGI_core	3'	FLT4
5	180076395	180076442	48	8	1.29e-09	FE	5.93232e-05	0.7407	0.4491	0.2916	-228	on_intron	180075689-180077284	843	CpGI_core	3'	FLT4
5	180479697	180479783	87	11	4.57e-14	FE	2.10161e-09	0.5172	0.1895	0.3277	-12557	on_intron	180287904-180288862	191794	-	5'	BTNL9
5	180480643	180480739	97	7	1.6e-08	FE	0.000735792	0.4123	0.0769	0.3354	-13513	on_intron	180287904-180288862	192740	-	5'	BTNL9
5	180482626	180482692	67	5	2.72e-08	FE	0.00125085	0.0543	0.4118	-0.3575	-15466	on_intron	180287904-180288862	194723	-	5'	BTNL9
5	180631484	180631553	70	8	3.35e-09	FE	0.000154056	0.8027	0.4646	0.3381	-808	on_intron	180630982-180632569	1017	CpGI_core	3'	TRIM7
6	392960	393007	48	9	3.22e-15	FE	1.48078e-10	0.5039	0.1838	0.3201	-1267	on_intron	391189-393802	1772	CpGI_core	5'	IRF4
6	393434	393510	77	16	2.63e-12	FE	1.20946e-07	0.7104	0.4387	0.2717	-1770	on_intron	391189-393802	2246	CpGI_core	5'	IRF4
6	1312315	1312371	57	8	1.67e-08	FE	0.000767983	0.4476	0.1366	0.311	305	-	1311069-1314220	1247	CpGI_core	5'	FOXQ1
6	1312372	1312452	81	12	6.21e-12	FE	2.85579e-07	0.4448	0.1667	0.2781	224	-	1311069-1314220	1304	CpGI_core	5'	FOXQ1
6	1312851	1312915	65	7	6.84e-10	FE	3.14551e-05	0.6053	0.2857	0.3196	-239	on_exon	1311069-1314220	1783	CpGI_core	5'	FOXQ1
6	1314040	1314128	89	12	4.26e-13	FE	1.95905e-08	0.6687	0.3467	0.322	-1452	on_exon	1311069-1314220	2972	CpGI_core	5'	FOXQ1
6	1379046	1379105	60	13	5.64e-15	FE	2.59367e-10	0.5508	0.2725	0.2783	10965	-	1389140-1391393	-10093	CpGI_shore	5'	FOXF2
6	1384383	1384443	61	9	8.18e-08	FE	0.00376174	0.5859	0.2841	0.3018	5627	-	1389140-1391393	-4756	CpGI_shore	5'	FOXF2
6	1604893	1604989	97	10	3.65e-08	FE	0.00167853	0.5572	0.2816	0.2756	5691	-	1604607-1615866	287	CpGI_core	5'	FOXC1
6	1611026	1611116	91	10	2.77e-18	FE	1.27384e-13	0.3817	0.0481	0.3336	-436	on_exon	1604607-1615866	6420	CpGI_core	5'	FOXC1
6	1611322	1611404	83	12	9.94e-21	FE	4.57111e-16	0.5725	0.1505	0.422	-724	on_exon	1604607-1615866	6716	CpGI_core	5'	FOXC1
6	1620105	1620203	99	11	3.63e-10	FE	1.66933e-05	0.4534	0.1406	0.3128	963143	-	656410-657155	-963047	-	3'	HUS1B
6	1624664	1624719	56	9	6.81e-13	FE	3.13171e-08	0.6812	0.3182	0.363	-621261	intron_exon_boundary	2245119-2246153	621435	CpGI_shore	3'	GMDS
6	2842182	2842247	66	7	2.36e-10	FE	1.08529e-05	0.4867	0.1762	0.3105	-57	-	2841774-2842273	27	CpGI_core	3'	SERPINB1
6	3054133	3054221	89	6	9.04e-09	FE	0.000415722	0.963	0.6729	0.2901	9872	-	3063812-3064553	-9678	CpGI_shore	5'	RIPK1
6	3456166	3456226	61	8	5.92e-20	FE	2.72243e-15	0.933	0.5596	0.3734	-1089	on_exon	3456062-3457963	1738	CpGI_core	3'	SLC22A23
6	5999157	5999259	103	8	1.5e-10	FE	6.89805e-06	0.9392	0.6391	0.3001	-8042	on_exon	6007388-6009597	10339	CpGI_shore	3'	NRN1
6	6004128	6004180	53	5	1.74e-08	FE	0.000800174	0.8676	0.4479	0.4197	-3071	on_intron	6007388-6009597	5418	CpGI_shore	3'	NRN1
6	6606925	6606980	56	7	4.3e-08	FE	0.00197744	0.1146	0.4259	-0.3113	-18638	on_intron	6546371-6547230	60555	-	5'	LY86
6	7052684	7052744	61	8	6.89e-09	FE	0.00031685	0.8947	0.5873	0.3074	55087	-	7107076-7109854	-54391	CpGI_shore	5'	RREB1
6	7541744	7541814	71	12	4.18e-17	FE	1.92226e-12	0.3696	0.0529	0.3167	-5	-	7541519-7543472	226	CpGI_core	5'	DSP
6	7542219	7542331	113	14	4.86e-09	FE	0.000223497	0.3465	0.0959	0.2506	-522	exon_intron_boundary	7541519-7543472	701	CpGI_core	5'	DSP
6	7542473	7542557	85	10	9.34e-09	FE	0.000429519	0.4533	0.1726	0.2807	-748	on_intron	7541519-7543472	955	CpGI_core	5'	DSP
6	7543258	7543328	71	5	6.17e-12	FE	2.8374e-07	0.7237	0.2232	0.5005	-1519	on_intron	7541519-7543472	1740	CpGI_core	5'	DSP
6	7726770	7726884	115	15	1.5e-09	FE	6.89805e-05	0.7795	0.517	0.2625	-551	on_intron	7726096-7728161	675	CpGI_core	5'	BMP6
6	7727026	7727127	102	11	3.13e-23	FE	1.43939e-18	0.5612	0.1409	0.4203	-794	intron_exon_boundary	7726096-7728161	931	CpGI_core	5'	BMP6
6	10398486	10398573	88	9	5.14e-08	FE	0.00236373	0.765	0.5099	0.2551	-21405	on_intron	10419400-10420323	21751	CpGI_shore	3'	TFAP2A
6	11933228	11933283	56	6	2.26e-09	FE	0.000103931	0.5638	0.2222	0.3416	125950	-	11933263-11933710	428	CpGI_coreshore	3'	C6orf105
6	15505365	15505484	120	8	1.83e-10	FE	8.41562e-06	0.0071	0.2653	-0.2582	-259749	on_intron	15244878-15249213	260488	-	5'	JARID2
6	15727295	15727353	59	6	4.2e-09	FE	0.000193145	0.46	0.9048	-0.4448	64007	-	15662445-15663412	-63940	-	3'	DTNBP1
6	16762530	16762585	56	9	9.16e-12	FE	4.21241e-07	0.5804	0.2946	0.2858	810	-	16760179-16762985	401	CpGI_core	3'	AL137003.1
6	17281560	17281631	72	10	6.95e-18	FE	3.1961e-13	0.4796	0.037	0.4426	-53	-	17280740-17282334	821	CpGI_core	5'	RBM24
6	17580999	17581081	83	15	1.27e-20	FE	5.84035e-16	0.6909	0.2955	0.3954	19503	-	17600383-17601397	-19383	CpGI_shore	5'	FAM8A1
6	19838369	19838424	56	10	1.33e-14	FE	6.11627e-10	0.3141	0.0455	0.2686	-806	on_exon	19837015-19839314	1355	CpGI_core	5'	ID4
6	20032547	20032635	89	13	4.02e-17	FE	1.84868e-12	0.7619	0.4275	0.3344	369503	-	20401718-20404367	-369170	CpGI_shore	5'	E2F3
6	20032809	20032910	102	9	1.83e-10	FE	8.41562e-06	0.8116	0.4421	0.3695	369228	-	20401718-20404367	-368908	CpGI_shore	5'	E2F3
6	20032911	20032967	57	9	2.58e-14	FE	1.18646e-09	0.9226	0.622	0.3006	369171	-	20401718-20404367	-368806	CpGI_shore	5'	E2F3
6	21664576	21664646	71	11	1.95e-13	FE	8.96746e-09	0.8885	0.625	0.2635	905033	-	22569585-22570705	-905008	CpGI_shore	5'	HDGFL1
6	21666473	21666573	101	8	1.82e-09	FE	8.36963e-05	0.8857	0.4795	0.4062	903106	-	22569585-22570705	-903111	CpGI_shore	5'	HDGFL1
6	26271520	26271575	56	9	5.82e-13	FE	2.67644e-08	0.9931	0.7385	0.2546	-91	on_exon	26285424-26285940	14366	CpGI_shore	3'	HIST1H3G
6	26521948	26522013	66	9	3.19e-08	FE	0.00146699	0.4231	0.1477	0.2754	16560	-	26538177-26539015	-16228	CpGI_shore	5'	HMGN4
6	27014027	27014126	100	7	1.38e-07	FE	0.00634621	0.1447	0.5	-0.3553	86707	-	27100175-27101124	-86147	CpGI_shore	5'	HIST1H2AG
6	27839903	27839960	58	9	2.09e-11	FE	9.61128e-07	0.8984	0.5568	0.3416	-195	on_exon	28048216-28049004	209045	CpGI_shore	3'	HIST1H3I
6	27840001	27840056	56	9	3.68e-11	FE	1.69232e-06	0.9669	0.6687	0.2982	-97	on_exon	28048216-28049004	208949	CpGI_shore	3'	HIST1H3I
6	28945290	28945365	76	12	5.15e-14	FE	2.36833e-09	0.9664	0.6364	0.33	53525	-	28890952-28892094	-53270	-	3'	TRIM27
6	28945446	28945522	77	11	1.97e-10	FE	9.05944e-06	0.8682	0.5586	0.3096	53681	-	28890952-28892094	-53427	-	3'	TRIM27
6	29795992	29796104	113	7	3.2e-14	FE	1.47158e-09	0.9783	0.6516	0.3267	-1359	exon_intron_boundary	29759947-29760910	36046	-	5'	HLA-G
6	31649063	31649124	62	8	5.27e-13	FE	2.42351e-08	0.9172	0.61	0.3072	-2753	on_intron	31670595-31671274	22151	CpGI_shore	3'	LY6G5C
6	32064082	32064160	79	15	1.62e-08	FE	0.000744989	0.6044	0.3512	0.2532	-19028	on_exon	32116591-32117229	53070	CpGI_shore	3'	TNXB
6	34203305	34203373	69	9	4.03e-09	FE	0.000185328	0.961	0.5909	0.3701	1205	-	34202568-34206193	738	CpGI_core	5'	HMGA1
6	35656281	35656340	60	12	9.97e-25	FE	4.5849e-20	0.8889	0.5124	0.3765	48470	-	35699167-35699953	-42885	CpGI_shore	5'	C6orf81
6	41339547	41339621	75	10	4.06e-15	FE	1.86707e-10	0.9861	0.7079	0.2782	85091	-	41339237-41342543	2923	CpGI_core	3'	TREM1
6	41340705	41340789	85	9	9.43e-08	FE	0.00433657	0.8646	0.6103	0.2543	86249	-	41339237-41342543	1755	CpGI_core	3'	TREM1
6	41340953	41341001	49	10	4.86e-22	FE	2.23497e-17	0.9241	0.6296	0.2945	86497	-	41339237-41342543	1543	CpGI_core	3'	TREM1
6	41528285	41528355	71	10	1.34e-20	FE	6.16226e-16	0.9958	0.6928	0.303	-14190	on_intron	41513653-41516189	14633	-	5'	FOXP4
6	41605931	41606001	71	9	3.78e-09	FE	0.000173831	0.6026	0.2977	0.3049	-1380	on_intron	41604584-41606663	1348	CpGI_core	5'	MDFI
6	41606358	41606444	87	12	5.94e-10	FE	2.73163e-05	0.6381	0.3056	0.3325	-1823	on_intron	41604584-41606663	1775	CpGI_core	5'	MDFI
6	42072052	42072129	78	6	1.34e-09	FE	6.16226e-05	0.9455	0.6532	0.2923	-38304	on_intron	42109905-42110524	38396	CpGI_shore	3'	C6orf132
6	42521978	42522034	57	11	3.1e-20	FE	1.4256e-15	0.8912	0.5985	0.2927	9767	-	42434091-42434670	87888	-	5'	UBR2
6	49518644	49518729	86	14	3.1e-13	FE	1.4256e-08	0.6783	0.3697	0.3086	-615	on_exon	48338963-48339670	1179682	-	5'	C6orf141
6	72130039	72130107	69	11	1.37e-16	FE	6.30022e-12	0.8514	0.3901	0.4613	463299	-	71665361-71667132	-462974	-	3'	B3GAT2
6	72130323	72130383	61	5	6.18e-16	FE	2.842e-11	0.925	0.32	0.605	463583	-	71665361-71667132	-463250	-	3'	B3GAT2
6	88875655	88875761	107	12	7.42e-13	FE	3.41224e-08	0.928	0.5481	0.3799	-422	on_exon	88875398-88877449	1689	CpGI_core	3'	CNR1
6	88876808	88876859	52	7	1.06e-11	FE	4.87462e-07	0.5231	0.0385	0.4846	731	-	88875398-88877449	591	CpGI_core	3'	CNR1
6	99281030	99281087	58	8	4.66e-12	FE	2.14299e-07	0.9783	0.6531	0.3252	1494	-	99279318-99283842	1713	CpGI_core	5'	POU3F2
6	99281440	99281499	60	8	2.25e-10	FE	1.03471e-05	0.9897	0.6864	0.3033	1082	-	99279318-99283842	2123	CpGI_core	5'	POU3F2
6	105389189	105389235	47	6	1.32e-10	FE	6.07028e-06	0.6857	0.175	0.5107	15689	-	105388191-105389545	999	CpGI_core	5'	LIN28B
6	105584625	105584676	52	8	1.27e-07	FE	0.00584035	0.9286	0.5714	0.3572	887	-	105584149-105585621	477	CpGI_core	5'	C6orf112
6	105585301	105585350	50	8	1.45e-17	FE	6.66812e-13	0.7778	0.2589	0.5189	213	-	105584149-105585621	1153	CpGI_core	5'	C6orf112
6	106809099	106809166	68	8	6.72e-14	FE	3.09033e-09	1	0.5275	0.4725	35434	-	106773188-106773803	-35362	-	3'	ATG5
6	106960731	106960783	53	5	1.75e-07	FE	0.00804773	0.9423	0.5455	0.3968	-151998	on_exon	106808285-106809171	152447	-	5'	AIM1
6	106960825	106960934	110	11	2.54e-11	FE	1.16807e-06	0.9673	0.7121	0.2552	-152149	exon_intron_boundary	106808285-106809171	152541	-	5'	AIM1
6	108440885	108440946	62	7	4.03e-10	FE	1.85328e-05	0.9889	0.6667	0.3222	46317	-	108485672-108491410	-44786	CpGI_shore	5'	NR2E1
6	108478991	108479038	48	9	3.72e-10	FE	1.71072e-05	0.9821	0.6582	0.3239	8225	-	108485672-108491410	-6680	CpGI_shore	5'	NR2E1
6	124124254	124124308	55	8	9.47e-08	FE	0.00435497	0.4444	0.1071	0.3373	166017	-	124124178-124125309	1002	CpGI_core	3'	TRDN
6	126068867	126068913	47	6	6.5e-13	FE	2.98916e-08	0.95	0.35	0.6	-102	exon_intron_boundary	126068723-126071320	145	CpGI_core	5'	HEY2
6	126069330	126069396	67	9	2.53e-15	FE	1.16347e-10	0.9934	0.6938	0.2996	-585	on_intron	126068723-126071320	608	CpGI_core	5'	HEY2
6	126964709	126964774	66	7	1.73e-08	FE	0.000795575	0.2203	0.7164	-0.4961	474976	-	127439266-127441072	-474556	CpGI_shore	5'	RSPO3
6	127441056	127441108	53	5	2.65e-08	FE	0.00121866	0.7	0.2222	0.4778	-1358	on_intron	127439266-127441072	1791	CpGI_coreshore	5'	RSPO3
6	130340475	130340556	82	16	2.39e-40	FE	1.09909e-35	1	0.4458	0.5542	-5711	on_intron	128840159-128842126	1500317	-	5'	L3MBTL3
6	130340568	130340640	73	11	1.6e-16	FE	7.35792e-12	0.975	0.6723	0.3027	-5795	on_intron	128840159-128842126	1500410	-	5'	L3MBTL3
6	133562405	133562454	50	8	6.09e-17	FE	2.80061e-12	0.9278	0.3982	0.5296	-717	on_intron	133347440-133347865	214966	-	5'	EYA4
6	133562565	133562638	74	8	7.8e-25	FE	3.58699e-20	0.9592	0.3427	0.6165	-901	intron_exon_boundary	133347440-133347865	215126	-	5'	EYA4
6	137243507	137243559	53	11	3.27e-08	FE	0.00150377	0.5726	0.3206	0.252	-156	on_exon	137242316-137245442	1192	CpGI_core	5'	SLC35D3
6	137244882	137244991	110	11	3.71e-19	FE	1.70612e-14	0.9576	0.4381	0.5195	-1588	on_intron	137242316-137245442	2567	CpGI_core	5'	SLC35D3
6	137365680	137365729	50	6	3e-08	FE	0.00137961	0.6923	0.2375	0.4548	-617	on_intron	137540080-137540678	174950	CpGI_shore	3'	IL20RA
6	137814679	137814767	89	12	1.47e-08	FE	0.000676009	0.7727	0.44	0.3327	-851	on_exon	137816475-137817223	2457	CpGI_shore	3'	OLIG3
6	137818896	137819001	106	18	6.63e-17	FE	3.04894e-12	0.5944	0.1646	0.4298	3366	-	137816475-137817223	-1777	CpGI_shore	3'	OLIG3
6	149771897	149771963	67	12	2.44e-08	FE	0.00112208	0.8303	0.5615	0.2688	-34299	on_intron	149813277-149813765	41803	CpGI_shore	3'	ZC3H12D
6	155316153	155316215	63	7	1.44e-09	FE	6.62213e-05	0.9603	0.6667	0.2936	-162383	on_intron	155054187-155055403	261967	-	5'	TIAM2
6	166074309	166074357	49	10	2.24e-13	FE	1.03011e-08	0.7181	0.2889	0.4292	-1278	on_intron	166073883-166077752	3396	CpGI_core	3'	PDE10A
6	166422098	166422170	73	7	4.56e-11	FE	2.09701e-06	1	0.6439	0.3561	112374	-	166401527-166402659	-19510	-	3'	SDIM1
6	167040614	167040677	64	12	2.02e-13	FE	9.28937e-09	0.8678	0.4629	0.4049	-279324	on_exon	167368676-167370588	329912	CpGI_shore	3'	RPS6KA2
6	167040691	167040747	57	7	1.08e-09	FE	4.9666e-05	0.4062	0.037	0.3692	-279247	exon_intron_boundary	167368676-167370588	329842	CpGI_shore	3'	RPS6KA2
6	168226652	168226711	60	7	9.01e-08	FE	0.00414343	0.9479	0.6574	0.2905	29114	-	168197143-168198164	-28546	-	3'	C6orf123
6	168974046	168974107	62	6	1.43e-15	FE	6.57614e-11	0.0429	0.5194	-0.4765	-132275	on_intron	168841439-168843100	132608	-	5'	SMOC2
6	169567380	169567457	78	8	6.17e-13	FE	2.8374e-08	0.5714	0.9762	-0.4048	534777	-	170101663-170103059	-534282	CpGI_shore	5'	C6orf120
6	170605736	170605805	70	13	1.98e-17	FE	9.10543e-13	0.8966	0.4487	0.4479	6176	-	170598215-170606479	675	CpGI_core	3'	DLL1
7	409446	409519	74	10	4.29e-12	FE	1.97284e-07	0.0889	0.3611	-0.2722	179890	-	295731-296831	-112687	-	3'	AC145676.2
7	415735	415786	52	6	3.62e-10	FE	1.66473e-05	0.037	0.4806	-0.4436	186179	-	295731-296831	-118954	-	3'	AC145676.2
7	559636	559707	72	13	1.14e-10	FE	5.24252e-06	0.4	0.119	0.281	-296	on_intron	556529-562845	3139	CpGI_core	3'	PDGFA
7	752307	752395	89	9	1.32e-09	FE	6.07028e-05	0.6641	0.2955	0.3686	13944	-	766086-767189	-13778	CpGI_shore	5'	HEATR2
7	994066	994141	76	12	1.16e-10	FE	5.33449e-06	0.4409	0.1157	0.3252	28695	-	1014583-1015555	-20516	CpGI_shore	5'	CYP2W1
7	994244	994318	75	15	6.85e-32	FE	3.15011e-27	0.384	0.0325	0.3515	28518	-	1014583-1015555	-20338	CpGI_shore	5'	CYP2W1
7	1067028	1067098	71	9	1.73e-12	FE	7.95575e-08	0.8827	0.5605	0.3222	-110867	on_intron	1177580-1178255	111158	CpGI_shore	3'	C7orf50
7	1272545	1272596	52	11	3.62e-15	FE	1.66473e-10	0.5562	0.1792	0.377	-52	on_exon	1269166-1282864	3380	CpGI_core	5'	UNCX
7	1286686	1286746	61	7	5.91e-11	FE	2.71783e-06	0.5444	0.1377	0.4067	86292	-	1263497-1264390	-22355	-	3'	ZFAND2A
7	1286747	1286835	89	12	2.24e-12	FE	1.03011e-07	0.749	0.4318	0.3172	86353	-	1263497-1264390	-22444	-	3'	ZFAND2A
7	1408767	1408883	117	18	1.43e-12	FE	6.57614e-08	0.6356	0.2643	0.3713	161468	-	1570174-1571136	-161406	CpGI_shore	5'	MAFK
7	1706142	1706188	47	6	1.18e-11	FE	5.42647e-07	0.3394	0.0571	0.2823	95502	-	1659041-1659845	-46342	-	3'	PSMG3
7	1706543	1706595	53	7	4.45e-10	FE	2.04642e-05	0.8182	0.4722	0.346	95903	-	1659041-1659845	-46749	-	3'	PSMG3
7	1706601	1706657	57	7	1.29e-22	FE	5.93232e-18	0.8788	0.4012	0.4776	95961	-	1659041-1659845	-46811	-	3'	PSMG3
7	1706658	1706808	151	11	4.48e-08	FE	0.00206022	0.8707	0.5422	0.3285	96018	-	1659041-1659845	-46962	-	3'	PSMG3
7	1708771	1708822	52	6	9.97e-10	FE	4.5849e-05	0.936	0.6357	0.3003	98131	-	1659041-1659845	-48976	-	3'	PSMG3
7	3340816	3340901	86	16	2.31e-19	FE	1.0623e-14	0.3123	0.0533	0.259	126530	-	3340355-3341733	833	CpGI_core	3'	AC091801.1
7	3340939	3340987	49	10	1.45e-25	FE	6.66811e-21	0.7278	0.2718	0.456	126653	-	3340355-3341733	747	CpGI_core	3'	AC091801.1
7	3341541	3341594	54	10	1.04e-15	FE	4.78265e-11	0.3757	0.0753	0.3004	127255	-	3340355-3341733	140	CpGI_core	3'	AC091801.1
7	4260877	4260986	110	8	3.07e-08	FE	0.0014118	0.0143	0.371	-0.3567	-919905	on_exon	3340355-3341733	920523	-	5'	SDK1
7	4285329	4285458	130	11	5.08e-17	FE	2.33614e-12	0.0063	0.3269	-0.3206	-944377	exon_intron_boundary	3340355-3341733	944975	-	5'	SDK1
7	4922685	4922733	49	5	1.38e-10	FE	6.34621e-06	0.9597	0.6346	0.3251	21061	-	4901337-4901753	-20979	-	3'	PAPOLB
7	5459707	5459792	86	7	2.99e-09	FE	0.000137501	0.9537	0.65	0.3037	-5337	on_intron	5458504-5469256	9465	CpGI_core	3'	TNRC18
7	5460451	5460528	78	11	3.65e-25	FE	1.67853e-20	0.9814	0.6977	0.2837	-4593	on_intron	5458504-5469256	8729	CpGI_core	3'	TNRC18
7	5467044	5467126	83	6	5.59e-10	FE	2.57067e-05	0.9357	0.6568	0.2789	-1513	on_exon	5458504-5469256	2131	CpGI_core	3'	AC092171.1
7	5467799	5467866	68	6	7.26e-09	FE	0.000333866	0.992	0.7333	0.2587	-758	on_exon	5458504-5469256	1391	CpGI_core	3'	AC092171.1
7	5594671	5594771	101	16	1.17e-22	FE	5.38048e-18	0.9844	0.7037	0.2807	-8743	on_intron	5603314-5603858	9088	CpGI_shore	3'	ACTB
7	5632822	5632891	70	13	5.42e-09	FE	0.00024925	0.754	0.4896	0.2644	-451	on_exon	5632080-5634555	743	CpGI_core	5'	FSCN1
7	6566171	6566267	97	17	3.6e-19	FE	1.65553e-14	0.3804	0.0687	0.3117	-24895	on_exon	6629329-6630235	63969	CpGI_shore	3'	GRID2IP
7	8473342	8473393	52	8	4.96e-12	FE	2.28096e-07	0.5848	0.278	0.3068	193	-	8473140-8475199	203	CpGI_core	5'	NXPH1
7	12595818	12595948	131	14	2.79e-08	FE	0.00128304	0.5249	0.8143	-0.2894	14256	-	12610166-12610834	-14347	CpGI_shore	5'	SCIN
7	18126588	18126654	67	17	6.15e-09	FE	0.00028282	0.4382	0.6933	-0.2551	59103	-	18125915-18127009	356	CpGI_core	3'	PRPS1L1
7	19157563	19157649	87	11	7.24e-10	FE	3.32946e-05	0.7857	0.5353	0.2504	269	-	19156051-19158042	394	CpGI_core	3'	TWIST1
7	20371385	20371486	102	11	1.87e-22	FE	8.59957e-18	0.8333	0.4539	0.3794	-1160	on_exon	20370004-20371504	1382	CpGI_core	5'	ITGB8
7	20823841	20823931	91	8	3.21e-10	FE	1.47618e-05	0.8418	0.5532	0.2886	-2663	intron_exon_boundary	20837552-20838369	14439	CpGI_shore	3'	SP8
7	20824400	20824480	81	12	1.52e-15	FE	6.99002e-11	0.892	0.6157	0.2763	-2104	on_exon	20837552-20838369	13890	CpGI_shore	3'	SP8
7	23509114	23509223	110	13	1.39e-25	FE	6.39219e-21	0.7546	0.3164	0.4382	-971	on_intron	23513535-23514412	5190	CpGI_shore	3'	IGF2BP3
7	23509406	23509463	58	9	2.65e-13	FE	1.21866e-08	0.8864	0.5625	0.3239	-679	on_intron	23513535-23514412	4950	CpGI_shore	3'	IGF2BP3
7	23513490	23513591	102	8	7.31e-15	FE	3.36165e-10	0.8841	0.2791	0.605	3405	-	23513535-23514412	822	CpGI_coreshore	3'	IGF2BP3
7	25892029	25892077	49	8	3.05e-08	FE	0.0014026	0.4345	0.1429	0.2916	299784	-	26191696-26192757	-299666	CpGI_shore	5'	NFE2L3
7	25892078	25892144	67	12	1.73e-19	FE	7.95575e-15	0.8584	0.5977	0.2607	299717	-	26191696-26192757	-299617	CpGI_shore	5'	NFE2L3
7	25898623	25898726	104	12	3.31e-12	FE	1.52217e-07	0.7529	0.3939	0.359	293135	-	26191696-26192757	-293072	CpGI_shore	5'	NFE2L3
7	25991180	25991244	65	6	4.46e-10	FE	2.05102e-05	0.9294	0.5462	0.3832	200617	-	26191696-26192757	-200515	CpGI_shore	5'	NFE2L3
7	26191703	26191769	67	9	1.14e-08	FE	0.000524252	0.5435	0.2685	0.275	92	-	26191696-26192757	8	CpGI_core	5'	NFE2L3
7	26437842	26437915	74	11	2.39e-10	FE	1.09909e-05	0.9844	0.7091	0.2753	196694	-	26239419-26242062	-195852	-	3'	HNRNPA2B1
7	27169010	27169081	72	9	7.37e-11	FE	3.38924e-06	0.0227	0.3438	-0.3211	-1407	on_exon	27169573-27170638	1558	CpGI_shore	3'	HOXA4
7	27179221	27179271	51	9	3.25e-09	FE	0.000149458	0.0506	0.3824	-0.3318	8804	-	27169573-27170638	-8632	-	3'	HOXA4
7	27195894	27195959	66	9	1.51e-18	FE	6.94404e-14	0.6188	0.2275	0.3913	-1660	on_exon	27199662-27200960	5002	CpGI_shore	3'	HOXA7
7	27196428	27196529	102	15	7.96e-13	FE	3.66057e-08	0.5758	0.2582	0.3176	-1126	on_intron	27199662-27200960	4432	CpGI_shore	3'	HOXA7
7	27200105	27200200	96	7	1.44e-08	FE	0.000662213	0.839	0.534	0.305	2551	-	27199662-27200960	761	CpGI_core	3'	HOXA7
7	27204005	27204101	97	10	1.25e-19	FE	5.74837e-15	0.6891	0.1986	0.4905	-15626	on_intron	27219310-27219831	15731	CpGI_shore	3'	RP1-170O19.20
7	27208878	27208953	76	5	4.24e-10	FE	1.94985e-05	0.3789	0.0484	0.3305	-10753	on_intron	27219310-27219831	10879	CpGI_shore	3'	RP1-170O19.20
7	27213558	27213609	52	8	1.57e-12	FE	7.21996e-08	0.7792	0.4652	0.314	-6321	on_exon	27223590-27224596	10988	CpGI_shore	3'	HOXA10
7	27219497	27219558	62	9	2.43e-10	FE	1.11748e-05	0.375	0.082	0.293	-382	on_intron	27223590-27224596	5039	CpGI_shore	3'	HOXA10
7	27225009	27225086	78	7	1.76e-08	FE	0.000809371	0.8462	0.581	0.2652	168	-	27225051-27225629	544	CpGI_coreshore	3'	HOXA11
7	27232352	27232399	48	10	5.46e-29	FE	2.51089e-24	0.8205	0.3878	0.4327	7511	-	27225051-27225629	-6769	-	3'	HOXA11
7	27232794	27232866	73	10	2.63e-14	FE	1.20946e-09	0.7449	0.3962	0.3487	7953	-	27225051-27225629	-7236	-	3'	HOXA11
7	27253326	27253394	69	7	4.51e-08	FE	0.00207401	0.7286	0.4138	0.3148	13602	-	27238691-27240311	-13082	-	3'	HOXA13
7	27283048	27283101	54	6	2.14e-09	FE	9.84122e-05	0.5321	0.1716	0.3605	-936	exon_intron_boundary	27282087-27283136	962	CpGI_core	5'	EVX1
7	27291265	27291313	49	8	9.31e-08	FE	0.00428139	0.5317	0.2356	0.2961	10419	-	27282087-27283136	-8176	-	3'	RP1-170O19.17
7	28995952	28996032	81	13	2.71e-09	FE	0.000124625	0.4792	0.1988	0.2804	190154	-	28995232-28998541	721	CpGI_core	5'	CHN2
7	28997094	28997149	56	5	2.31e-09	FE	0.00010623	0.6522	0.2411	0.4111	189037	-	28995232-28998541	1863	CpGI_core	5'	CHN2
7	29603694	29603760	67	10	8.19e-09	FE	0.000376634	0.594	0.341	0.253	-332	on_exon	29302791-29303762	300904	-	5'	PRR15
7	29603905	29603970	66	12	1.77e-14	FE	8.1397e-10	0.7117	0.4167	0.295	-542	on_exon	29302791-29303762	301115	-	5'	PRR15
7	36236589	36236664	76	9	2.67e-09	FE	0.000122785	0.8151	0.5104	0.3047	-43905	on_intron	36192349-36193434	44241	-	5'	EEPD1
7	37531709	37531770	62	9	5.14e-30	FE	2.36373e-25	0.007	0.4843	-0.4773	191630	-	37487274-37488672	44436	-	5'	GPR141
7	45197543	45197592	50	8	1.95e-08	FE	0.000896746	0.6558	0.3614	0.2944	-201	on_intron	45197182-45197807	362	CpGI_core	5'	RAMP3
7	45613877	45613975	99	21	9.1e-31	FE	4.18482e-26	0.2698	0.0138	0.256	-235	on_intron	45613387-45615504	491	CpGI_core	5'	ADCY1
7	45614848	45614960	113	11	4.64e-08	FE	0.0021338	0.4915	0.8054	-0.3139	-1220	on_intron	45613387-45615504	1462	CpGI_core	5'	ADCY1
7	45960195	45960297	103	9	7.05e-16	FE	3.24208e-11	0.6389	0.146	0.4929	-1277	on_intron	46366187-46366792	406496	CpGI_shore	3'	IGFBP3
7	49814718	49814780	63	5	6.49e-09	FE	0.000298456	0.3299	0.0486	0.2813	-1522	on_intron	49813009-49815752	1710	CpGI_core	5'	VWC2
7	50343838	50343925	88	15	2.11e-25	FE	9.70326e-21	0.3453	0.017	0.3283	-204	on_exon	50342896-50344519	943	CpGI_core	5'	IKZF1
7	55798634	55798701	68	5	1.95e-09	FE	8.96747e-05	0.05	0.5921	-0.5421	156469	-	55954936-55955662	-156301	CpGI_shore	5'	ZNF713
7	56441233	56441313	81	8	0	FE	0	0.2909	0.5695	-0.2786	266965	-	56173913-56174398	-266914	-	3'	CHCHD2
7	57484436	57484512	77	14	1.03e-18	FE	4.73666e-14	0.0314	0.3314	-0.3	25372	-	57484132-57485070	305	CpGI_core	5'	ZNF716
7	63033238	63033370	133	11	8.97e-09	FE	0.000412503	0.0455	0.4487	-0.4032	472452	-	63497604-63498314	-464365	CpGI_shore	5'	ZNF727
7	63250648	63250702	55	10	1.59e-09	FE	7.31193e-05	0.0349	0.3651	-0.3302	255120	-	63497604-63498314	-246955	CpGI_shore	5'	ZNF727
7	70159359	70159430	72	11	1.85e-13	FE	8.5076e-09	0.3605	0.0204	0.3401	-1095524	on_intron	69062375-69065037	1096985	-	5'	AUTS2
7	71801100	71801164	65	8	7.83e-25	FE	3.60078e-20	0.5688	0.0435	0.5253	-111047	on_intron	72298513-72298988	497825	CpGI_shore	3'	CALN1
7	71801165	71801213	49	5	3.46e-21	FE	1.59115e-16	0.7742	0.0625	0.7117	-110982	on_intron	72298513-72298988	497776	CpGI_shore	3'	CALN1
7	71801242	71801302	61	7	1.53e-33	FE	7.03601e-29	0.7414	0.0472	0.6942	-110905	on_intron	72298513-72298988	497687	CpGI_shore	3'	CALN1
7	71801303	71801392	90	11	2.72e-42	FE	1.25085e-37	0.6657	0.0085	0.6572	-110844	on_intron	72298513-72298988	497597	CpGI_shore	3'	CALN1
7	71801393	71801480	88	9	3.76e-18	FE	1.72911e-13	0.4803	0.0339	0.4464	-110754	on_intron	72298513-72298988	497509	CpGI_shore	3'	CALN1
7	71801593	71801672	80	9	1.86e-56	FE	8.55358e-52	0.5341	0	0.5341	-110554	on_intron	72298513-72298988	497317	CpGI_shore	3'	CALN1
7	71802158	71802232	75	6	1.55e-15	FE	7.12799e-11	0.4608	0.019	0.4418	-109989	on_intron	72298513-72298988	496757	CpGI_shore	3'	CALN1
7	73038515	73038631	117	14	1.99e-08	FE	0.000915141	0.8571	0.5893	0.2678	-357	intron_exon_boundary	73037529-73038957	327	CpGI_core	3'	MLXIPL
7	73895007	73895070	64	5	9.94e-10	FE	4.57111e-05	0.6818	0.1194	0.5624	-26949	on_intron	73867788-73868979	27220	-	5'	GTF2IRD1
7	77045691	77045797	107	13	2.11e-14	FE	9.70326e-10	0.9442	0.6683	0.2759	-423	on_intron	77137737-77139338	93542	CpGI_shore	3'	PION
7	84509981	84510081	101	10	3.09e-25	FE	1.421e-20	0	0.4369	-0.4369	387942	-	84509717-84510275	195	CpGI_core	3'	SEMA3A
7	87257646	87257703	58	8	4.76e-21	FE	2.18898e-16	0.5714	0.0504	0.521	-84964	on_intron	87505101-87506493	248791	CpGI_shore	3'	ABCB1
7	89950486	89950582	97	14	1.88e-13	FE	8.64556e-09	0.7216	0.4622	0.2594	13956	-	89963591-89964161	-13104	CpGI_shore	5'	GTPBP10
7	91518132	91518208	77	7	1.1e-09	FE	5.05857e-05	0.8281	0.3143	0.5138	8099	-	91509998-91510427	-7780	-	3'	MTERF
7	97840617	97840668	52	9	1.13e-07	FE	0.00519653	0.6771	0.3077	0.3694	899	-	97839692-97842005	926	CpGI_core	5'	BHLHA15
7	97840741	97840816	76	11	1.01e-08	FE	0.000464469	0.5455	0.264	0.2815	751	-	97839692-97842005	1050	CpGI_core	5'	BHLHA15
7	98247529	98247579	51	6	2.81e-13	FE	1.29223e-08	0.3279	0.0364	0.2915	-969	on_intron	98245806-98247759	1724	CpGI_core	5'	NPTX2
7	98247580	98247641	62	9	2.31e-08	FE	0.0010623	0.6413	0.3125	0.3288	-1031	on_intron	98245806-98247759	1775	CpGI_core	5'	NPTX2
7	98467416	98467493	78	7	1.77e-14	FE	8.1397e-10	0.7205	0.2867	0.4338	-977	exon_intron_boundary	98476005-98476954	9462	CpGI_shore	3'	TMEM130
7	98467494	98467566	73	11	5.3e-15	FE	2.43731e-10	0.5918	0.3021	0.2897	-899	on_intron	98476005-98476954	9389	CpGI_shore	3'	TMEM130
7	98467567	98467624	58	14	2.68e-15	FE	1.23245e-10	0.4049	0.093	0.3119	-826	on_intron	98476005-98476954	9331	CpGI_shore	3'	TMEM130
7	98971897	98971999	103	14	3.32e-16	FE	1.52677e-11	0.8892	0.5882	0.301	-48477	on_intron	98923236-98923975	48662	-	5'	ARPC1A
7	100254092	100254148	57	9	7.7e-11	FE	3.541e-06	0.7401	0.4843	0.2558	9	-	100270876-100274003	19856	CpGI_shore	3'	ACTL6B
7	100318166	100318219	54	6	1.44e-09	FE	6.62213e-05	0.8173	0.4261	0.3912	205	-	100318107-100318684	60	CpGI_core	5'	EPO
7	100318589	100318650	62	10	3.05e-10	FE	1.4026e-05	0.619	0.2745	0.3445	-226	exon_intron_boundary	100318107-100318684	483	CpGI_core	5'	EPO
7	100815988	100816075	88	9	2.8e-16	FE	1.28764e-11	0.9072	0.6411	0.2661	-7568	on_intron	100845051-100845726	29652	CpGI_shore	3'	C7orf52
7	100816705	100816767	63	9	1.11e-07	FE	0.00510456	0.8068	0.5449	0.2619	-6851	on_exon	100845051-100845726	28960	CpGI_shore	3'	C7orf52
7	101460770	101460830	61	10	2.61e-15	FE	1.20026e-10	0.8715	0.5971	0.2744	188195	-	101386555-101387122	-73707	-	3'	MYL10
7	103086550	103086656	107	17	1.29e-13	FE	5.93232e-09	0.6223	0.3368	0.2855	-73	-	103086345-103086840	185	CpGI_core	3'	SLC26A5
7	106640101	106640168	68	7	1.31e-16	FE	6.0243e-12	0.1667	0.7222	-0.5555	44927	-	106684814-106685765	-44712	CpGI_shore	5'	PRKAR2B
7	121940364	121940490	127	10	5.29e-11	FE	2.43271e-06	0.8621	0.5519	0.3102	156031	-	121783947-121784673	-155816	-	3'	AASS
7	121940491	121940543	53	5	4.25e-09	FE	0.000195445	0.5063	0.0952	0.4111	156158	-	121783947-121784673	-155869	-	3'	AASS
7	121943871	121943951	81	5	1.97e-09	FE	9.05944e-05	0.5833	0.1324	0.4509	-6873	on_exon	121950250-121950927	6977	CpGI_shore	3'	FEZF1
7	121945856	121945950	95	9	3.03e-23	FE	1.39341e-18	0.7356	0.0727	0.6629	-4888	on_intron	121950250-121950927	4978	CpGI_shore	3'	FEZF1
7	121945951	121946009	59	8	4.54e-14	FE	2.08781e-09	0.5951	0.1964	0.3987	-4793	on_intron	121950250-121950927	4919	CpGI_shore	3'	FEZF1
7	121950695	121950786	92	11	7.95e-19	FE	3.65597e-14	0.7174	0.2688	0.4486	-49	-	121950250-121950927	142	CpGI_core	3'	FEZF1
7	121952001	121952082	82	6	1.41e-10	FE	6.48417e-06	0.7368	0.2143	0.5225	1257	-	121950250-121950927	-1154	CpGI_shore	3'	FEZF1
7	124405050	124405140	91	6	4.52e-09	FE	0.000207861	0.5643	0.1333	0.431	-630	on_exon	124404701-124406447	1308	CpGI_core	3'	GPR37
7	126891621	126891689	69	6	2.1e-09	FE	9.65727e-05	0.5545	0.1727	0.3818	336711	-	127227759-127229039	-336137	CpGI_shore	5'	ARF5
7	126891909	126892037	129	17	3.07e-11	FE	1.4118e-06	0.475	0.2154	0.2596	336363	-	127227759-127229039	-335849	CpGI_shore	5'	ARF5
7	126892129	126892206	78	9	4.22e-08	FE	0.00194065	0.7308	0.4583	0.2725	336194	-	127227759-127229039	-335629	CpGI_shore	5'	ARF5
7	127033951	127034051	101	9	2.55e-08	FE	0.00117267	0.3942	0.7692	-0.375	-38026	on_intron	127225201-127225950	191900	CpGI_shore	3'	ZNF800
7	127671215	127671276	62	7	3.11e-08	FE	0.0014302	0.7083	0.3817	0.3266	-944	on_intron	127671159-127672853	1578	CpGI_core	3'	LRRC4
7	127671993	127672083	91	13	1.15e-24	FE	5.2885e-20	0.5104	0.1009	0.4095	-166	on_intron	127671159-127672853	771	CpGI_core	3'	LRRC4
7	128001596	128001702	107	17	4.68e-25	FE	2.15219e-20	0.9086	0.5786	0.33	-142	exon_internal	128001259-128002066	365	CpGI_core	3'	PRRT4
7	128530933	128531075	143	20	1.39e-08	FE	0.000639219	0.5953	0.8581	-0.2628	46592	-	128555266-128556650	-24332	CpGI_shore	5'	IRF5
7	129421979	129422044	66	6	3.2e-15	FE	1.47158e-10	1	0.6727	0.3273	288307	-	129710093-129710686	-288113	CpGI_shore	5'	KLHDC10
7	139167927	139167979	53	6	7.33e-08	FE	0.00337085	0.6522	0.2952	0.357	-530	on_exon	139167381-139168712	734	CpGI_core	3'	KLRG2
7	139167980	139168057	78	10	8.29e-14	FE	3.81232e-09	0.8146	0.3774	0.4372	-477	on_exon	139167381-139168712	656	CpGI_core	3'	KLRG2
7	139168163	139168234	72	10	2.41e-11	FE	1.10829e-06	0.7283	0.461	0.2673	-294	on_exon	139167381-139168712	479	CpGI_core	3'	KLRG2
7	139168465	139168580	116	11	1.13e-08	FE	0.000519653	0.6897	0.3069	0.3828	8	-	139167381-139168712	133	CpGI_core	3'	KLRG2
7	139208261	139208328	68	6	2.55e-09	FE	0.000117267	0.4174	0.0862	0.3312	275	-	139208315-139209304	-53	CpGI_coreshore	5'	CLEC2L
7	139208435	139208494	60	11	1.82e-18	FE	8.36963e-14	0.8273	0.4734	0.3539	109	-	139208315-139209304	121	CpGI_core	5'	CLEC2L
7	139208634	139208680	47	11	1.49e-18	FE	6.85206e-14	0.6598	0.25	0.4098	-77	on_exon	139208315-139209304	320	CpGI_core	5'	CLEC2L
7	139478253	139478316	64	9	1.81e-11	FE	8.32365e-07	0.5893	0.3065	0.2828	677	-	139476910-139478496	181	CpGI_core	3'	HIPK2
7	140340409	140340460	52	7	2.93e-13	FE	1.34742e-08	0.9679	0.7031	0.2648	32494	-	140372566-140373443	-32156	CpGI_shore	5'	ADCK2
7	140773962	140774044	83	13	4.62e-16	FE	2.1246e-11	0.7611	0.3833	0.3778	58935	-	140772359-140774560	517	CpGI_core	3'	MRPS33
7	140774045	140774118	74	9	2.6e-20	FE	1.19566e-15	0.9498	0.6364	0.3134	59018	-	140772359-140774560	443	CpGI_core	3'	MRPS33
7	140774531	140774608	78	7	5.75e-36	FE	2.64425e-31	0.9921	0.3077	0.6844	59504	-	140772359-140774560	-47	CpGI_coreshore	3'	MRPS33
7	143042793	143042865	73	8	1.19e-12	FE	5.47245e-08	0.4796	0.0263	0.4533	-29645	exon_intron_boundary	142985048-142985810	57746	-	5'	CLCN1
7	145394669	145394738	70	8	9.12e-10	FE	4.19401e-05	0.0559	0.3214	-0.2655	861182	-	145394454-145394988	251	CpGI_core	3'	TPK1
7	149120125	149120192	68	9	3.58e-18	FE	1.64633e-13	0.9444	0.6796	0.2648	291681	-	149410859-149412351	-290733	CpGI_shore	5'	KRBA1
7	150020389	150020440	52	6	1.08e-20	FE	4.9666e-16	0.9273	0.4261	0.5012	6499	-	150019951-150020752	439	CpGI_core	5'	C7orf29
7	150020634	150020707	74	8	2e-08	FE	0.00091974	0.6646	0.336	0.3286	6232	-	150019951-150020752	684	CpGI_core	5'	C7orf29
7	150020714	150020780	67	6	5.76e-39	FE	2.64885e-34	0.8522	0.064	0.7882	6159	-	150019951-150020752	764	CpGI_coreshore	5'	C7orf29
7	150038526	150038633	108	9	4.97e-11	FE	2.28555e-06	0.6218	0.1778	0.444	-236	on_exon	150037460-150039031	399	CpGI_core	3'	RARRES2
7	150655183	150655256	74	17	8.4e-15	FE	3.86291e-10	0.4476	0.1935	0.2541	-20219	on_intron	150674738-150676585	21330	CpGI_shore	3'	KCNH2
7	150748246	150748374	129	19	3.71e-11	FE	1.70612e-06	0.8739	0.5872	0.2867	-2994	intron_exon_boundary	150725174-150726018	23073	-	5'	ACCN3
7	150748375	150748440	66	11	6.34e-15	FE	2.91558e-10	0.759	0.467	0.292	-3060	exon_intron_boundary	150725174-150726018	23202	-	5'	ACCN3
7	150942416	150942529	114	10	1.44e-07	FE	0.00662213	0.8647	0.5726	0.2921	-32565	on_intron	151000580-151001042	58514	CpGI_shore	3'	SMARCD3
7	150942607	150942660	54	9	5.98e-09	FE	0.000275002	0.4333	0.0805	0.3528	-32374	on_intron	151000580-151001042	58383	CpGI_shore	3'	SMARCD3
7	150942751	150942834	84	10	3.31e-27	FE	1.52217e-22	0.8095	0.3048	0.5047	-32230	on_intron	151000580-151001042	58209	CpGI_shore	3'	SMARCD3
7	151107348	151107402	55	9	1.04e-23	FE	4.78265e-19	0.6566	0.1994	0.4572	-464	on_intron	151145100-151145975	38574	CpGI_shore	3'	WDR86
7	151145426	151145499	74	7	2.32e-13	FE	1.0669e-08	0.9271	0.6528	0.2743	7528	-	151145100-151145975	477	CpGI_core	3'	CRYGN
7	151145808	151145871	64	8	5.7e-11	FE	2.62126e-06	0.3175	0.0373	0.2802	7910	-	151145100-151145975	105	CpGI_core	3'	CRYGN
7	155167142	155167198	57	11	4.49e-14	FE	2.06482e-09	0.3308	0.0731	0.2577	6514	-	155159305-155161000	-6197	-	3'	BLACE
7	155242301	155242444	144	16	3.78e-08	FE	0.00173831	0.7799	0.4609	0.319	8381	-	155246391-155251955	-4089	CpGI_shore	5'	EN2
7	155242756	155242825	70	6	4.07e-08	FE	0.00187167	0.8704	0.4314	0.439	8000	-	155246391-155251955	-3634	CpGI_shore	5'	EN2
7	155601460	155601536	77	9	8.09e-09	FE	0.000372035	0.3661	0.0764	0.2897	-3506	on_intron	155946844-155948654	347119	CpGI_shore	3'	SHH
7	156798545	156798594	50	5	9.34e-09	FE	0.000429519	1	0.7379	0.2621	-4824	on_intron	156802171-156804414	5821	CpGI_shore	3'	MNX1
7	157346727	157346774	48	6	1.36e-21	FE	6.25423e-17	0.0356	0.4146	-0.379	-1033752	on_intron	158379329-158381221	1034448	CpGI_shore	3'	PTPRN2
7	157348237	157348287	51	7	2.66e-20	FE	1.22325e-15	0.0152	0.4123	-0.3971	-1032242	on_intron	158379329-158381221	1032935	CpGI_shore	3'	PTPRN2
7	158380838	158380896	59	7	1.35e-08	FE	0.000620825	0.9333	0.5208	0.4125	268374	-	158648926-158649759	-268087	CpGI_shore	5'	WDR60
8	600159	600232	74	10	1.21e-11	FE	5.56443e-07	0.4186	0.8561	-0.4375	-87946	on_intron	686831-689496	89265	CpGI_shore	3'	ERICH1
8	688088	688144	57	8	1.22e-08	FE	0.000561041	0.369	0.026	0.343	-17	-	686831-689496	1353	CpGI_core	3'	ERICH1
8	1497492	1497567	76	8	6.87e-11	FE	3.15931e-06	0.1538	0.6082	-0.4544	-48035	on_exon	1430753-1431324	66740	-	5'	DLGAP2
8	1922530	1922591	62	8	6.16e-09	FE	0.00028328	0.7857	0.3559	0.4298	-546	on_intron	1921560-1922872	971	CpGI_core	5'	KBTBD11
8	11421799	11421870	72	8	1.26e-07	FE	0.00579436	0.5429	0.1286	0.4143	-70359	on_exon	11323780-11324841	98020	-	5'	BLK
8	11471149	11471214	66	8	4.75e-08	FE	0.00218438	0.8	0.4048	0.3952	53621	-	11421337-11422434	-48779	-	3'	RP11-148O21.2
8	11538206	11538255	50	7	5.88e-12	FE	2.70404e-07	0.9697	0.5404	0.4293	-3786	on_intron	11421337-11422434	116870	-	5'	GATA4
8	13134166	13134215	50	6	5.39e-09	FE	0.00024787	0.9867	0.66	0.3267	-239000	on_intron	15094238-15095168	1960954	CpGI_shore	3'	DLC1
8	17355183	17355238	56	6	7.91e-08	FE	0.00363757	0.6261	0.2833	0.3428	-640	on_intron	17354322-17355250	862	CpGI_core	5'	SLC7A2
8	22436976	22437030	55	9	4.79e-09	FE	0.000220278	0.9167	0.5455	0.3712	-1237	on_intron	22422535-22423702	14442	-	5'	PDLIM2
8	22549092	22549162	71	11	1.88e-09	FE	8.64556e-05	0.94	0.6872	0.2528	-1722	on_intron	22547217-22553427	4266	CpGI_core	3'	EGR3
8	22549346	22549436	91	11	2.22e-19	FE	1.02091e-14	0.9808	0.6	0.3808	-1468	on_intron	22547217-22553427	3992	CpGI_core	3'	EGR3
8	22549465	22549552	88	10	4.83e-13	FE	2.22117e-08	0.9766	0.6752	0.3014	-1349	on_intron	22547217-22553427	3876	CpGI_core	3'	EGR3
8	22549793	22549856	64	8	6.14e-12	FE	2.8236e-07	0.6583	0.2095	0.4488	-1021	on_intron	22547217-22553427	3572	CpGI_core	3'	EGR3
8	30769770	30769835	66	10	2.91e-09	FE	0.000133822	0.8111	0.4211	0.39	21649	-	30769265-30770122	288	CpGI_core	3'	TEX15
8	33371946	33371999	54	7	1.23e-12	FE	5.6564e-08	1	0.5972	0.4028	828	-	33371898-33372526	528	CpGI_core	3'	TTI2
8	37554724	37554796	73	10	1.88e-13	FE	8.64556e-09	0.4269	0.0635	0.3634	-1526	on_exon	37551945-37556177	2780	CpGI_core	5'	ZNF703
8	37554902	37554975	74	10	5.56e-26	FE	2.55688e-21	0.5324	0.0458	0.4866	-1705	on_exon	37551945-37556177	2958	CpGI_core	5'	ZNF703
8	37554976	37555041	66	8	3.95e-20	FE	1.81649e-15	0.64	0.0968	0.5432	-1771	on_exon	37551945-37556177	3032	CpGI_core	5'	ZNF703
8	37555321	37555390	70	9	3.6e-19	FE	1.65553e-14	0.8889	0.4545	0.4344	-2120	on_exon	37551945-37556177	3377	CpGI_core	5'	ZNF703
8	37555676	37555732	57	11	3.06e-20	FE	1.4072e-15	0.9577	0.6458	0.3119	-2462	on_exon	37551945-37556177	3732	CpGI_core	5'	ZNF703
8	37555913	37555996	84	15	5.59e-24	FE	2.57067e-19	0.9381	0.5	0.4381	-2726	on_exon	37551945-37556177	3969	CpGI_core	5'	ZNF703
8	37822881	37822937	57	10	1.75e-11	FE	8.04772e-07	0.6936	0.4413	0.2523	-1601	on_exon	37887693-37888830	65894	CpGI_shore	3'	ADRB3
8	38965081	38965137	57	7	3.97e-13	FE	1.82568e-08	0.9831	0.6806	0.3025	110739	-	38853701-38855116	-110020	-	3'	TM2D2
8	41166968	41167044	77	10	7.22e-08	FE	0.00332026	0.4848	0.1655	0.3193	32447	-	41165853-41167140	97	CpGI_core	3'	CTD-3080F16.3
8	41583294	41583365	72	12	2.62e-11	FE	1.20486e-06	0.7603	0.375	0.3853	-170985	on_exon	41753341-41755250	171886	CpGI_shore	3'	ANK1
8	41624947	41625027	81	10	1.4e-18	FE	6.43818e-14	0.5906	0.1307	0.4599	-129332	on_intron	41753341-41755250	130224	CpGI_shore	3'	ANK1
8	41625033	41625138	106	8	2.45e-10	FE	1.12668e-05	0.9011	0.4845	0.4166	-129246	on_intron	41753341-41755250	130113	CpGI_shore	3'	ANK1
8	41754635	41754724	90	17	2.79e-14	FE	1.28304e-09	0.7163	0.3672	0.3491	356	-	41753341-41755250	527	CpGI_core	3'	ANK1
8	49468684	49468748	65	10	8.33e-11	FE	3.83072e-06	0.9829	0.7059	0.277	498123	-	49890387-49890874	-421702	CpGI_shore	5'	C8orf22
8	49782883	49782978	96	13	6.67e-29	FE	3.06733e-24	0.9408	0.485	0.4558	135014	-	49782688-49783270	293	CpGI_core	3'	EFCAB1
8	52321842	52321910	69	12	1.84e-07	FE	0.00846161	0.1748	0.4306	-0.2558	-400162	on_exon	52811055-52812312	490403	CpGI_shore	3'	PXDNL
8	53852328	53852391	64	8	1.01e-10	FE	4.64469e-06	0.665	0.3292	0.3358	-1399	on_exon	53626006-53627501	226323	-	5'	NPBWR1
8	57124846	57124923	78	5	8.22e-11	FE	3.78013e-06	0.1	0.5632	-0.4632	-677	on_intron	57123573-57124997	1274	CpGI_core	5'	CHCHD7
8	66754904	66754967	64	7	2.93e-08	FE	0.00134742	0.3667	0.0417	0.325	348	-	66753590-66754950	-16	CpGI_coreshore	3'	PDE7A
8	71316661	71316718	58	5	1.81e-10	FE	8.32365e-06	1	0.6735	0.3265	168964	-	71314146-71316770	2516	CpGI_core	5'	AC120194.1
8	72459614	72459685	72	8	1.06e-13	FE	4.87462e-09	0.7602	0.3736	0.3866	-44645	on_intron	72753875-72754755	295071	CpGI_shore	3'	RP11-1102P16.1
8	74005254	74005313	60	7	1.52e-08	FE	0.000699002	0.5658	0.2222	0.3436	-31068	on_exon	74206224-74208179	202867	CpGI_shore	3'	C8orf84
8	74005429	74005485	57	11	5.44e-17	FE	2.50169e-12	0.525	0.0636	0.4614	-30893	on_exon	74206224-74208179	202695	CpGI_shore	3'	C8orf84
8	74005486	74005536	51	5	6.4e-10	FE	2.94317e-05	0.6429	0.1094	0.5335	-30836	exon_intron_boundary	74206224-74208179	202644	CpGI_shore	3'	C8orf84
8	74005562	74005608	47	6	5.08e-08	FE	0.00233614	0.809	0.448	0.361	-30760	on_intron	74206224-74208179	202572	CpGI_shore	3'	C8orf84
8	75232876	75232965	90	8	1.53e-08	FE	0.000703601	0.8242	0.4369	0.3873	-686	on_intron	75232650-75234101	1137	CpGI_core	3'	JPH1
8	75233084	75233232	149	19	8.41e-13	FE	3.86751e-08	0.5739	0.197	0.3769	-478	intron_exon_boundary	75232650-75234101	870	CpGI_core	3'	JPH1
8	76578060	76578110	51	5	1.84e-08	FE	0.000846161	0	0.38	-0.38	1015345	-	76319451-76320424	258610	-	5'	ZFHX4
8	80525536	80525619	84	11	1.07e-07	FE	0.00492061	0.6159	0.2917	0.3242	-2569	on_intron	79716682-79717403	808855	-	5'	STMN2
8	80696338	80696392	55	11	9.18e-23	FE	4.22161e-18	0.9875	0.6918	0.2957	16241	-	80679670-80681329	-15062	-	3'	HEY1
8	80803609	80803709	101	5	1.66e-07	FE	0.00763384	0.9107	0.6216	0.2891	123512	-	80679670-80681329	-122379	-	3'	HEY1
8	80804118	80804173	56	7	8.33e-08	FE	0.00383072	0.7436	0.3465	0.3971	124021	-	80679670-80681329	-122843	-	3'	HEY1
8	86376425	86376493	69	10	1.69e-10	FE	7.7718e-06	0.7167	0.4035	0.3132	-411	on_intron	86375501-86376714	925	CpGI_core	5'	CA2
8	91803927	91804006	80	14	1.19e-18	FE	5.47245e-14	0.8654	0.4438	0.4216	-227	on_exon	91803657-91804141	271	CpGI_core	5'	NECAB1
8	97157974	97158028	55	9	2.24e-19	FE	1.03011e-14	0.535	0.0897	0.4453	-15045	on_intron	97172635-97173880	15853	CpGI_shore	3'	GDF6
8	97173200	97173248	49	10	2.46e-10	FE	1.13128e-05	0.3304	0.058	0.2724	181	-	97172635-97173880	633	CpGI_core	3'	GDF6
8	98289986	98290025	40	6	1.54e-09	FE	7.082e-05	0.6856	0.3704	0.3152	-189	on_exon	98289605-98290404	380	CpGI_core	3'	TSPYL5
8	99076788	99076843	56	6	1.31e-07	FE	0.0060243	0.9286	0.604	0.3246	-303	on_exon	99063905-99064573	12884	-	5'	C8orf47
8	99986045	99986092	48	8	3.65e-10	FE	1.67853e-05	0.9832	0.6747	0.3085	30991	-	99956559-99957023	-29068	-	3'	STK3
8	101170412	101170500	89	12	1.86e-10	FE	8.55358e-06	0.9141	0.6494	0.2647	12385	-	101157648-101158215	-12284	-	3'	FBXO43
8	104311268	104311324	57	9	2.99e-12	FE	1.37501e-07	0.8839	0.5907	0.2932	-662	on_intron	104152727-104153390	158542	-	5'	FZD6
8	104311413	104311478	66	8	2.55e-19	FE	1.17267e-14	0.9505	0.5357	0.4148	-816	on_intron	104152727-104153390	158687	-	5'	FZD6
8	104512637	104512688	52	9	6.98e-08	FE	0.00320989	0.3984	0.1189	0.2795	85221	-	104426895-104427823	-84864	-	3'	SLC25A32
8	110656394	110656474	81	10	3.18e-08	FE	0.00146239	0.5848	0.8519	-0.2671	-129	exon_intron_boundary	110551737-110552643	104658	-	5'	RP11-422N16.3
8	112051751	112051818	68	5	1.72e-07	FE	0.00790976	0.4423	0.8906	-0.4483	1063676	-	115018102-115018528	2966711	CpGI_shore	3'	KCNV1
8	116660573	116660634	62	7	2.88e-10	FE	1.32443e-05	0.6979	0.25	0.4479	-161325	on_intron	117309438-117310067	649434	CpGI_shore	3'	TRPS1
8	122652218	122652305	88	16	5.66e-10	FE	2.60286e-05	0.7681	0.4963	0.2718	-1461	on_intron	123792370-123795086	1142782	CpGI_shore	3'	HAS2
8	122653143	122653208	66	5	6.82e-11	FE	3.13631e-06	0.8269	0.2717	0.5552	-536	on_exon	123792370-123795086	1141879	CpGI_shore	3'	HAS2
8	124173175	124173230	56	6	1.44e-11	FE	6.62213e-07	0.9176	0.5034	0.4142	17971	-	124172801-124173541	375	CpGI_core	5'	FAM83A
8	137806315	137806392	78	13	1.63e-09	FE	7.49588e-05	0.2634	0.5758	-0.3124	2081024	-	135724653-135725834	-2080557	-	3'	ZFAT
8	140716023	140716119	97	16	1.25e-20	FE	5.74838e-16	0.8293	0.3869	0.4424	725	-	140714586-140718352	2234	CpGI_core	3'	KCNK9
8	140716159	140716261	103	23	1.35e-11	FE	6.20824e-07	0.5625	0.2356	0.3269	861	-	140714586-140718352	2092	CpGI_core	3'	KCNK9
8	143858685	143858737	53	7	2.38e-11	FE	1.09449e-06	0.6692	0.2353	0.4339	-954	on_intron	143908363-143909272	50536	CpGI_shore	3'	LYNX1
8	143859185	143859281	97	17	4.73e-11	FE	2.17519e-06	0.6653	0.3624	0.3029	-454	on_intron	143908363-143909272	49992	CpGI_shore	3'	LYNX1
8	144241290	144241346	57	9	2.86e-10	FE	1.31523e-05	0.7353	0.375	0.3603	-837	on_intron	144240762-144242206	861	CpGI_core	3'	LY6H
8	144790002	144790058	57	11	7.29e-15	FE	3.35245e-10	0.8401	0.5769	0.2632	-276	on_exon	144787766-144791059	1002	CpGI_core	3'	CCDC166
8	144822370	144822442	73	10	8.44e-11	FE	3.8813e-06	0.924	0.6433	0.2807	6400	-	144815204-144816518	-5923	-	3'	FAM83H
8	144843254	144843325	72	8	1.67e-07	FE	0.00767983	0.6883	0.3265	0.3618	27284	-	144815204-144816518	-26806	-	3'	FAM83H
8	145104347	145104435	89	12	1.1e-18	FE	5.05857e-14	0.7965	0.3742	0.4223	29095	-	145133200-145134134	-28852	CpGI_shore	5'	EXOSC4
8	145561560	145561631	72	13	4.54e-20	FE	2.08781e-15	0.5043	0.0385	0.4658	1618	-	145555343-145562815	1185	CpGI_core	3'	SCRT1
8	145561658	145561759	102	21	2.43e-12	FE	1.11748e-07	0.6455	0.363	0.2825	1716	-	145555343-145562815	1057	CpGI_core	3'	SCRT1
8	145578065	145578136	72	11	3.58e-11	FE	1.64633e-06	0.9882	0.73	0.2582	-1203	on_intron	145581332-145582765	4630	CpGI_shore	3'	GS1-393G12.10
8	145698394	145698442	49	6	3.63e-09	FE	0.000166933	0.9704	0.7048	0.2656	-7015	on_exon	145687390-145692505	11005	-	5'	KIFC2
8	145698528	145698601	74	6	3.31e-10	FE	1.52217e-05	0.984	0.7143	0.2697	-7174	on_exon	145687390-145692505	11139	-	5'	KIFC2
8	145700264	145700332	69	9	3.87e-10	FE	1.7797e-05	0.9552	0.6667	0.2885	-1453	on_exon	145702428-145703931	3600	CpGI_shore	3'	FOXH1
9	73532	73579	48	9	9.66e-14	FE	4.44234e-09	0.8167	0.3229	0.4938	37677	-	72961-74033	455	CpGI_core	3'	FAM138C
9	114069	114158	90	10	9.25e-15	FE	4.2538e-10	0.5	0.1674	0.3326	78214	-	72961-74033	-40124	-	3'	FAM138C
9	976693	976742	50	9	1.43e-14	FE	6.57614e-10	0.9793	0.7104	0.2689	223	-	969530-977828	7164	CpGI_core	5'	DMRT3
9	4298798	4298858	61	6	1.69e-08	FE	0.00077718	0.9455	0.5067	0.4388	191587	-	4490263-4490916	-191464	CpGI_shore	5'	SLC1A1
9	21965073	21965125	53	8	7.48e-09	FE	0.000343983	1	0.7403	0.2597	2013	-	21965097-21965747	-23	CpGI_coreshore	5'	C9orf53
9	21965608	21965667	60	6	1.64e-08	FE	0.000754187	0.9889	0.7182	0.2707	1471	-	21965097-21965747	512	CpGI_core	5'	C9orf53
9	35791867	35791981	115	11	1.53e-07	FE	0.00703601	0.2143	0.5172	-0.3029	171	-	35791398-35791924	470	CpGI_coreshore	5'	NPR2
9	36819155	36819211	57	7	5.68e-09	FE	0.000261206	0.7816	0.5	0.2816	331611	-	36487108-36488083	-331127	-	3'	RNF38
9	37002723	37002826	104	14	1.93e-31	FE	8.87549e-27	0.8917	0.4215	0.4702	-31752	exon_intron_boundary	37034136-37038341	35516	CpGI_shore	3'	PAX5
9	37026353	37026444	92	7	2.93e-08	FE	0.00134742	0.75	0.35	0.4	-8122	on_intron	37034136-37038341	11898	CpGI_shore	3'	PAX5
9	37026490	37026594	105	10	1.38e-14	FE	6.34621e-10	0.6561	0.2121	0.444	-7985	on_intron	37034136-37038341	11748	CpGI_shore	3'	PAX5
9	37026858	37026916	59	9	3.73e-16	FE	1.71532e-11	0.4645	0.0312	0.4333	-7617	on_intron	37034136-37038341	11426	CpGI_shore	3'	PAX5
9	37027560	37027668	109	19	1.86e-15	FE	8.55358e-11	0.5433	0.1961	0.3472	-6915	on_intron	37034136-37038341	10674	CpGI_shore	3'	PAX5
9	37035815	37035871	57	6	1.42e-12	FE	6.53015e-08	0.8522	0.4437	0.4085	1340	-	37034136-37038341	2471	CpGI_core	3'	PAX5
9	38068124	38068173	50	9	1.32e-21	FE	6.07028e-17	0.6576	0.224	0.4336	-1085	on_exon	38067260-38069628	1456	CpGI_core	3'	SHB
9	38068678	38068735	58	12	3.83e-19	FE	1.7613e-14	0.7964	0.3521	0.4443	-531	on_exon	38067260-38069628	894	CpGI_core	3'	SHB
9	38068756	38068809	54	9	6e-19	FE	2.75922e-14	0.4844	0.0795	0.4049	-453	on_exon	38067260-38069628	820	CpGI_core	3'	SHB
9	38068827	38068908	82	11	1.24e-27	FE	5.70239e-23	0.8375	0.3136	0.5239	-382	on_exon	38067260-38069628	721	CpGI_core	3'	SHB
9	38069301	38069375	75	13	6.86e-17	FE	3.15471e-12	0.828	0.3759	0.4521	92	-	38067260-38069628	254	CpGI_core	3'	SHB
9	38069785	38069883	99	8	1.34e-07	FE	0.00616226	0.9044	0.6371	0.2673	576	-	38067260-38069628	-254	CpGI_shore	3'	SHB
9	38620677	38620750	74	11	6.14e-14	FE	2.8236e-09	0.48	0.14	0.34	-278	on_intron	38619909-38622631	769	CpGI_core	5'	FAM201A
9	45357074	45357152	79	6	1.96e-10	FE	9.01345e-06	0.2667	0	0.2667	369956	-	45726888-45727434	-369813	CpGI_shore	5'	FAM27A
9	70972314	70972381	68	8	4.32e-12	FE	1.98664e-07	0.9658	0.6429	0.3229	105743	-	70917889-70919111	-53269	-	3'	AL353608.1
9	72658890	72658940	51	7	2.05e-10	FE	9.42733e-06	0.975	0.7222	0.2528	-442	on_exon	72374409-72375103	284482	-	5'	MAMDC2
9	79074128	79074199	72	9	8.14e-19	FE	3.74334e-14	0.675	0.12	0.555	-39446	on_intron	79008638-79009762	65491	-	5'	GCNT1
9	80911725	80911816	92	11	1.22e-13	FE	5.61041e-09	0.9783	0.7267	0.2516	228	-	80911780-80912611	-54	CpGI_coreshore	5'	PSAT1
9	85677813	85677868	56	8	1.24e-13	FE	5.70239e-09	0.4714	0.0515	0.4199	-278	on_exon	85677016-85678321	454	CpGI_core	3'	RASEF
9	85678020	85678094	75	9	8.77e-18	FE	4.03306e-13	0.8155	0.3631	0.4524	-71	-	85677016-85678321	228	CpGI_core	3'	RASEF
9	85678163	85678209	47	5	3.21e-09	FE	0.000147618	0.9524	0.575	0.3774	72	-	85677016-85678321	113	CpGI_core	3'	RASEF
9	87284681	87284743	63	8	5.32e-16	FE	2.44651e-11	0.4196	0.0274	0.3922	-1276	intron_exon_boundary	87283179-87285704	1503	CpGI_core	5'	NTRK2
9	91793052	91793109	58	11	2.15e-09	FE	9.88721e-05	0.5067	0.213	0.2937	133005	-	91925308-91926639	-132255	CpGI_shore	5'	CKS2
9	92220359	92220415	57	6	2.05e-07	FE	0.00942734	0.5823	0.2345	0.3478	-486	on_exon	92218834-92221411	1526	CpGI_core	5'	GADD45G
9	94712067	94712130	64	8	4.34e-12	FE	1.99584e-07	0.7414	0.3083	0.4331	-376	on_intron	94711118-94713075	946	CpGI_core	3'	ROR2
9	94903826	94903901	76	5	7.77e-08	FE	0.00357319	0.913	0.5	0.413	26137	-	94877273-94877782	-26118	-	3'	SPTLC1
9	95571560	95571608	49	6	2.74e-16	FE	1.26004e-11	0.4875	0.0174	0.4701	44467	-	95526460-95527825	-43782	-	3'	BICD2
9	95572037	95572120	84	9	4.55e-13	FE	2.09241e-08	0.9	0.4896	0.4104	44944	-	95526460-95527825	-44294	-	3'	BICD2
9	95946307	95946389	83	11	1.82e-07	FE	0.00836963	0.53	0.1909	0.3391	49738	-	95896008-95897016	-49372	-	3'	NINJ1
9	95946508	95946575	68	11	9.92e-14	FE	4.56191e-09	0.7574	0.3769	0.3805	49939	-	95896008-95897016	-49558	-	3'	NINJ1
9	95946576	95946633	58	10	2.99e-14	FE	1.37501e-09	0.6077	0.2614	0.3463	50007	-	95896008-95897016	-49616	-	3'	NINJ1
9	96711552	96711654	103	8	3.51e-09	FE	0.000161414	0.4948	0.0976	0.3972	81423	-	96792653-96793436	-81100	CpGI_shore	5'	PTPDC1
9	96717417	96717485	69	15	1.16e-31	FE	5.33449e-27	0.9097	0.4812	0.4285	-236	on_exon	96713327-96718186	702	CpGI_core	3'	BARX1
9	96718152	96718229	78	5	7.34e-08	FE	0.00337545	0.9318	0.4559	0.4759	499	-	96713327-96718186	-42	CpGI_coreshore	3'	BARX1
9	96720887	96720939	53	8	2.68e-20	FE	1.23245e-15	0.75	0.3265	0.4235	3234	-	96713327-96718186	-2752	CpGI_shelf	3'	BARX1
9	96721501	96721591	91	10	3.95e-13	FE	1.81649e-08	0.6782	0.1667	0.5115	3848	-	96713327-96718186	-3404	CpGI_shelf	3'	BARX1
9	96721592	96721687	96	16	2.14e-13	FE	9.84122e-09	0.7713	0.4894	0.2819	3939	-	96713327-96718186	-3500	CpGI_shelf	3'	BARX1
9	98112159	98112239	81	8	6.14e-12	FE	2.8236e-07	0.4732	0.1173	0.3559	32169	-	98079190-98080213	-32025	-	3'	FANCC
9	98784075	98784139	65	8	3.88e-15	FE	1.7843e-10	0.974	0.6682	0.3058	428345	-	99212165-99213507	-428089	CpGI_shore	5'	HABP4
9	98789616	98789722	107	7	5.04e-10	FE	2.31774e-05	0.9684	0.6211	0.3473	422762	-	99212165-99213507	-422548	CpGI_shore	5'	HABP4
9	98789954	98790013	60	8	1.33e-10	FE	6.11627e-06	0.8162	0.5392	0.277	422471	-	99212165-99213507	-422210	CpGI_shore	5'	HABP4
9	100616231	100616282	52	7	2.72e-12	FE	1.25085e-07	0.8613	0.553	0.3083	-745	on_exon	100613939-100617510	2293	CpGI_core	5'	FOXE1
9	100616774	100616849	76	16	2.06e-18	FE	9.47332e-14	0.4849	0.1111	0.3738	-1312	on_exon	100613939-100617510	2836	CpGI_core	5'	FOXE1
9	100617008	100617071	64	12	2.31e-26	FE	1.0623e-21	0.726	0.2424	0.4836	-1534	on_exon	100613939-100617510	3070	CpGI_core	5'	FOXE1
9	100620083	100620145	63	10	1.76e-10	FE	8.09371e-06	0.7076	0.3642	0.3434	125494	-	100744983-100747768	-124899	CpGI_shore	5'	ANP32B
9	101471678	101471777	100	15	5.05e-14	FE	2.32234e-09	0.5588	0.2269	0.3319	98205	-	101569807-101570349	-98128	CpGI_shore	5'	GALNT12
9	101569822	101569886	65	10	5.57e-15	FE	2.56148e-10	1	0.6294	0.3706	96	-	101569807-101570349	16	CpGI_core	5'	GALNT12
9	101706185	101706321	137	22	2.94e-14	FE	1.35202e-09	0.8515	0.5094	0.3421	-859	intron_exon_boundary	101569807-101570349	136379	-	5'	COL15A1
9	110253780	110253827	48	8	3.95e-12	FE	1.81649e-07	1	0.7114	0.2886	1018	-	110399675-110400593	146767	CpGI_shore	3'	KLF4
9	112081305	112081426	122	8	1.97e-07	FE	0.00905944	0.9333	0.6076	0.3257	-1938	on_intron	112081403-112083549	2124	CpGI_coreshore	3'	EPB41L4B
9	112081593	112081683	91	12	3.5e-10	FE	1.60954e-05	0.9718	0.719	0.2528	-1650	on_intron	112081403-112083549	1867	CpGI_core	3'	EPB41L4B
9	112811056	112811116	61	9	6.34e-14	FE	2.91558e-09	0.4497	0.0536	0.3961	-268526	on_intron	112542132-112542667	268925	-	5'	PALM2-AKAP2
9	112811535	112811601	67	7	2.11e-22	FE	9.70326e-18	0.7308	0.0702	0.6606	-269011	on_intron	112542132-112542667	269404	-	5'	PALM2-AKAP2
9	113800677	113800753	77	11	9.63e-12	FE	4.42855e-07	0.4	0.0878	0.3122	-303	on_intron	113799914-113801375	623	CpGI_core	3'	LPAR1
9	115653331	115653410	80	12	1.37e-16	FE	6.30022e-12	0.9218	0.6464	0.2754	139	-	115652447-115653448	39	CpGI_core	3'	SLC46A2
9	116111912	116112012	101	15	8.11e-25	FE	3.72955e-20	0.991	0.699	0.292	-190	on_exon	116111664-116112189	249	CpGI_core	5'	BSPRY
9	116860381	116860499	119	8	5.48e-08	FE	0.00252009	0.9452	0.5979	0.3473	-1189	on_intron	116860257-116861591	1093	CpGI_core	3'	KIF12
9	116860551	116860623	73	14	1.83e-18	FE	8.41562e-14	0.8824	0.511	0.3714	-1019	on_intron	116860257-116861591	969	CpGI_core	3'	KIF12
9	116916358	116916414	57	10	5.04e-08	FE	0.00231774	0.4222	0.127	0.2952	54788	-	116860257-116861591	-54822	-	3'	KIF12
9	119603403	119603461	59	7	1.45e-09	FE	6.66812e-05	0.1061	0.5248	-0.4187	-573944	on_intron	120175254-120177496	574036	CpGI_shore	3'	ASTN2
9	121571702	121571756	55	5	6.73e-08	FE	0.00309493	0.0179	0.3469	-0.329	2265386	-	123836703-123837585	-2265000	CpGI_shore	5'	CNTRL
9	123691273	123691344	72	8	6.29e-13	FE	2.89258e-08	0.9876	0.6964	0.2912	-177	on_intron	123690772-123691675	332	CpGI_core	3'	TRAF1
9	123691366	123691418	53	7	5.95e-12	FE	2.73623e-07	0.9667	0.6667	0.3	-84	on_intron	123690772-123691675	258	CpGI_core	3'	TRAF1
9	124982177	124982267	91	9	6.51e-10	FE	2.99375e-05	0.9326	0.5864	0.3462	-9727	on_intron	125026816-125027250	44984	CpGI_shore	3'	LHX6
9	126135953	126136060	108	18	2.89e-13	FE	1.32902e-08	0.5	0.2083	0.2917	-17610	on_exon	126030353-126031347	105601	-	5'	CRB2
9	126773781	126773899	119	17	2.39e-12	FE	1.09909e-07	0.8214	0.5341	0.2873	-9949	on_intron	126761727-126762683	12055	-	5'	LHX2
9	126774914	126775019	106	10	2.56e-10	FE	1.17727e-05	0.9066	0.6287	0.2779	-11069	on_intron	126761727-126762683	13188	-	5'	LHX2
9	126780041	126780092	52	8	1.14e-07	FE	0.00524252	0.8391	0.5886	0.2505	-16142	on_intron	126761727-126762683	18315	-	5'	LHX2
9	126808113	126808171	59	9	1.05e-07	FE	0.00482864	0.7895	0.5	0.2895	211715	-	126807511-126808181	603	CpGI_core	5'	NEK6
9	127266502	127266588	87	10	4.16e-12	FE	1.91306e-07	0.723	0.3953	0.3277	-3206	on_intron	127350647-127351186	84599	CpGI_shore	3'	NR5A1
9	127266722	127266784	63	10	2.91e-11	FE	1.33822e-06	0.563	0.1988	0.3642	-2986	on_intron	127350647-127351186	84403	CpGI_shore	3'	NR5A1
9	127266829	127266880	52	9	9.88e-11	FE	4.54352e-06	0.734	0.4727	0.2613	-2879	on_intron	127350647-127351186	84307	CpGI_shore	3'	NR5A1
9	128652170	128652220	51	11	1.17e-16	FE	5.38048e-12	0.9905	0.7222	0.2683	-142595	on_intron	128508322-128510670	143849	-	5'	PBX3
9	129386325	129386446	122	12	1.94e-07	FE	0.00892148	0.9355	0.6538	0.2817	-9723	on_intron	129372738-129378106	13588	-	5'	LMX1B
9	129445469	129445551	83	16	4.2e-23	FE	1.93145e-18	0.9429	0.6406	0.3023	-68828	on_intron	129372738-129378106	72732	-	5'	LMX1B
9	130160291	130160353	63	7	5.06e-08	FE	0.00232694	0.9118	0.5556	0.3562	-931	on_exon	130159211-130160547	1081	CpGI_core	5'	SLC2A8
9	130516751	130516815	65	8	1.77e-08	FE	0.00081397	0.0706	0.3896	-0.319	-24268	on_intron	130547265-130549117	32303	CpGI_shore	3'	SH2D3C
9	132099502	132099582	81	8	2.31e-11	FE	1.0623e-06	0.9924	0.7293	0.2631	158963	-	131936270-131941021	-158560	-	3'	IER5L
9	132146266	132146316	51	7	1.24e-12	FE	5.70239e-08	0.9493	0.6087	0.3406	205727	-	131936270-131941021	-205294	-	3'	IER5L
9	132312630	132312687	58	12	7.99e-16	FE	3.67436e-11	0.5023	0.1195	0.3828	58477	-	132359476-132360061	-46845	CpGI_shore	5'	METTL11A
9	132331229	132331335	107	15	2.73e-21	FE	1.25545e-16	0.8144	0.4101	0.4043	39829	-	132359476-132360061	-28246	CpGI_shore	5'	METTL11A
9	132428005	132428058	54	10	2.48e-13	FE	1.14048e-08	0.7611	0.3519	0.4092	23562	-	132403873-132404743	-23314	-	3'	ASB6
9	132428059	132428120	62	11	3.71e-12	FE	1.70612e-07	0.8543	0.5368	0.3175	23616	-	132403873-132404743	-23376	-	3'	ASB6
9	132428368	132428416	49	8	3.77e-08	FE	0.00173371	0.8544	0.5286	0.3258	23925	-	132403873-132404743	-23672	-	3'	ASB6
9	133320381	133320439	59	6	2.93e-12	FE	1.34742e-07	0.7545	0.2667	0.4878	-344	exon_intron_boundary	133319865-133320810	517	CpGI_core	5'	ASS1
9	133534738	133534809	72	9	1.44e-18	FE	6.62213e-14	0.9849	0.672	0.3129	5173	-	133534535-133542409	204	CpGI_core	5'	PRDM12
9	133539053	133539132	80	11	3.21e-12	FE	1.47618e-07	0.7692	0.3966	0.3726	850	-	133534535-133542409	4519	CpGI_core	5'	PRDM12
9	134158116	134158189	74	5	8.42e-10	FE	3.87211e-05	0.6	0.0935	0.5065	6183	-	134151854-134153545	-4643	-	3'	FAM78A
9	135038701	135038772	72	10	3.21e-14	FE	1.47618e-09	0.7857	0.3304	0.4553	-1437	on_intron	135036714-135039978	1988	CpGI_core	5'	NTNG2
9	135464925	135464999	75	11	7.78e-15	FE	3.57779e-10	0.64	0.275	0.365	-7426	on_exon	135455165-135458586	9761	-	5'	BARHL1
9	135465762	135465808	47	7	1.07e-07	FE	0.00492061	0.9048	0.625	0.2798	79615	-	135545002-135546462	-79239	CpGI_shore	5'	GTF3C4
9	135465809	135465926	118	7	3.39e-22	FE	1.55896e-17	0.9825	0.4352	0.5473	79497	-	135545002-135546462	-79192	CpGI_shore	5'	GTF3C4
9	135466062	135466128	67	8	7.69e-11	FE	3.5364e-06	0.8989	0.5974	0.3015	79295	-	135545002-135546462	-78939	CpGI_shore	5'	GTF3C4
9	136856791	136856838	48	8	4.41e-18	FE	2.02803e-13	0.8651	0.2967	0.5684	144373	-	137000468-137001998	-143676	CpGI_shore	5'	WDR5
9	137534030	137534076	47	9	1.08e-08	FE	0.00049666	0.3235	0.0658	0.2577	-455	on_exon	137533360-137534397	671	CpGI_core	5'	COL5A1
9	139085201	139085263	63	9	8.91e-10	FE	4.09744e-05	0.5625	0.1591	0.4034	56562	-	139137202-139137896	-52000	CpGI_shore	5'	CR392000.1
9	139091446	139091564	119	12	7.43e-15	FE	3.41683e-10	0.5889	0.1124	0.4765	-5508	intron_exon_boundary	139090421-139097256	5693	CpGI_core	3'	LHX3
9	139559950	139560021	72	12	1.78e-07	FE	0.00818569	0.7243	0.4545	0.2698	-6712	on_intron	139538817-139539217	21134	-	5'	EGFL7
9	139563028	139563105	78	9	1.52e-09	FE	6.99002e-05	0.9882	0.6591	0.3291	-9796	on_exon	139538817-139539217	24212	-	5'	EGFL7
9	139948389	139948442	54	9	7.83e-19	FE	3.60078e-14	0.9471	0.6019	0.3452	-107	on_exon	139947907-139948937	496	CpGI_core	3'	ENTPD2
9	140117112	140117190	79	9	1.69e-09	FE	7.7718e-05	0.9104	0.6528	0.2576	1080	-	140115987-140118466	1277	CpGI_core	3'	RNF208
9	140196740	140196798	59	8	2.13e-13	FE	9.79523e-09	0.6286	0.2526	0.376	38	-	140195502-140197475	678	CpGI_core	3'	NRARP
9	140197138	140197214	77	11	9.88e-15	FE	4.54352e-10	0.9721	0.7068	0.2653	436	-	140195502-140197475	262	CpGI_core	3'	NRARP
9	140210724	140210772	49	11	2.98e-12	FE	1.37041e-07	0.8813	0.5528	0.3285	-106989	on_intron	140317161-140318663	107892	CpGI_shore	3'	EXD3
10	6019762	6019810	49	7	1.42e-08	FE	0.000653015	0.8016	0.471	0.3306	-387	on_intron	6130787-6131774	111965	CpGI_shore	3'	IL15RA
10	8076268	8076316	49	8	7.73e-11	FE	3.5548e-06	0.754	0.422	0.332	19252	-	8091375-8098329	-15106	CpGI_shore	5'	GATA3
10	8092085	8092145	61	8	2.41e-11	FE	1.10829e-06	0.3143	0.0286	0.2857	3423	-	8091375-8098329	711	CpGI_core	5'	GATA3
10	8097589	8097688	100	13	9.64e-09	FE	0.000443315	0.5722	0.2738	0.2984	-2120	on_intron	8091375-8098329	6215	CpGI_core	5'	GATA3
10	8098005	8098077	73	8	1.6e-07	FE	0.00735792	0.4522	0.1768	0.2754	-2509	on_intron	8091375-8098329	6631	CpGI_core	5'	GATA3
10	9225370	9225423	54	8	8.91e-15	FE	4.09744e-10	0.0408	0.4694	-0.4286	1395381	-	7829589-7830517	-1394905	-	3'	KIN
10	11060151	11060216	66	13	7.01e-08	FE	0.00322369	0.374	0.1042	0.2698	-12956	on_intron	10308159-10308589	751993	-	5'	CELF2
10	14645841	14645910	70	14	3.79e-14	FE	1.74291e-09	0.3205	0.0514	0.2691	-171054	on_intron	14879770-14881041	235132	CpGI_shore	3'	FAM107B
10	15468436	15468486	51	6	3.32e-10	FE	1.52677e-05	0.0154	0.44	-0.4246	55376	-	15412420-15413462	-55023	-	3'	FAM171A1
10	16562198	16562260	63	11	7.43e-19	FE	3.41683e-14	0.95	0.535	0.415	-1805	on_intron	16859090-16859975	297716	CpGI_shore	3'	C1QL3
10	16563810	16563894	85	7	1.29e-13	FE	5.93232e-09	0.8137	0.275	0.5387	-193	on_exon	16859090-16859975	296082	CpGI_shore	3'	C1QL3
10	21463516	21463588	73	9	5.16e-08	FE	0.00237293	0.8908	0.5938	0.297	28029	-	21462129-21463808	221	CpGI_core	3'	C10orf113
10	21814896	21814981	86	12	1.02e-24	FE	4.69067e-20	0.9144	0.4091	0.5053	286	-	21814787-21816528	1548	CpGI_core	3'	C10orf140
10	21816138	21816213	76	11	8.51e-12	FE	3.91349e-07	0.9727	0.6429	0.3298	1528	-	21814787-21816528	316	CpGI_core	3'	C10orf140
10	22542452	22542508	57	6	7.21e-15	FE	3.31566e-10	0.9154	0.4793	0.4361	62396	-	22540708-22542739	1745	CpGI_core	5'	COMMD3
10	22614829	22614924	96	8	6.79e-16	FE	3.12252e-11	0	0.3316	-0.3316	-9542	on_intron	22604908-22605632	9922	-	5'	BMI1
10	22765150	22765221	72	13	2.33e-19	FE	1.0715e-14	0.7965	0.4101	0.3864	451733	-	23002156-23003790	-237005	CpGI_shore	5'	ARMC3
10	22765409	22765475	67	12	2.56e-11	FE	1.17727e-06	0.6381	0.332	0.3061	451479	-	23002156-23003790	-236746	CpGI_shore	5'	ARMC3
10	23793222	23793289	68	8	4.77e-11	FE	2.19358e-06	0.0612	0.4592	-0.398	159449	-	23727590-23729523	-63765	-	3'	C10orf67
10	25241219	25241303	85	8	2.06e-16	FE	9.47332e-12	0.9167	0.4874	0.4293	64285	-	25305319-25306024	-64099	CpGI_shore	5'	THNSL1
10	25241688	25241773	86	12	3.3e-16	FE	1.51757e-11	0.9378	0.623	0.3148	63815	-	25305319-25306024	-63630	CpGI_shore	5'	THNSL1
10	25464444	25464494	51	6	9.53e-09	FE	0.000438256	0.7053	0.3048	0.4005	159360	-	25305319-25306024	-158469	-	3'	ENKUR
10	28591439	28591519	81	9	7.18e-11	FE	3.30187e-06	0.3053	0.0197	0.2856	-555	on_intron	28591404-28592117	599	CpGI_core	3'	MPP7
10	31607763	31607876	114	16	1.16e-15	FE	5.33449e-11	0.7161	0.3014	0.4147	-451	intron_exon_boundary	31607228-31610094	536	CpGI_core	5'	ZEB1
10	31608394	31608501	108	15	5.1e-11	FE	2.34534e-06	0.5873	0.2632	0.3241	-1076	on_intron	31607228-31610094	1167	CpGI_core	5'	ZEB1
10	31608954	31609035	82	14	8.9e-08	FE	0.00409284	0.4718	0.2051	0.2667	-1610	on_intron	31607228-31610094	1727	CpGI_core	5'	ZEB1
10	31609155	31609225	71	9	1.54e-09	FE	7.082e-05	0.3462	0.0417	0.3045	-1800	on_intron	31607228-31610094	1928	CpGI_core	5'	ZEB1
10	35929184	35929247	64	12	6.56e-19	FE	3.01675e-14	0.8322	0.3239	0.5083	-1177	on_exon	35928311-35932404	3158	CpGI_core	3'	FZD8
10	35930586	35930645	60	8	1.58e-18	FE	7.26595e-14	0.7286	0.0769	0.6517	225	-	35928311-35932404	1760	CpGI_core	3'	FZD8
10	35931117	35931205	89	13	1.43e-11	FE	6.57614e-07	0.3125	0.028	0.2845	756	-	35928311-35932404	1200	CpGI_core	3'	FZD8
10	39023546	39023626	81	15	3.04e-18	FE	1.398e-13	0.0476	0.3977	-0.3501	331703	-	38691425-38692162	-331463	-	3'	SEPT7L
10	43332674	43332771	98	10	1.01e-15	FE	4.64469e-11	0.8942	0.4348	0.4594	198657	-	43133524-43134150	-198620	-	3'	ZNF33B
10	43572499	43572559	61	10	5.27e-17	FE	2.42351e-12	0.9065	0.5229	0.3836	-83	on_exon	43571940-43573434	560	CpGI_core	5'	RET
10	43572659	43572723	65	11	3.77e-22	FE	1.73371e-17	0.8071	0.4411	0.366	-247	on_exon	43571940-43573434	720	CpGI_core	5'	RET
10	43600427	43600514	88	11	1.77e-14	FE	8.1397e-10	0.5	0.1483	0.3517	-28038	on_exon	43571940-43573434	28488	-	5'	RET
10	45496299	45496375	77	12	1.02e-20	FE	4.69067e-16	0.7316	0.2796	0.452	-36	-	45496276-45496786	412	CpGI_core	3'	C10orf25
10	46992792	46992843	52	7	1.37e-07	FE	0.00630022	0.3833	0.1133	0.27	1245	-	46992448-46993295	345	CpGI_core	5'	GPRIN2
10	46992844	46992928	85	13	1.84e-17	FE	8.46161e-13	0.7051	0.3128	0.3923	1160	-	46992448-46993295	397	CpGI_core	5'	GPRIN2
10	46992983	46993105	123	19	3.07e-16	FE	1.4118e-11	0.5778	0.2594	0.3184	983	-	46992448-46993295	536	CpGI_core	5'	GPRIN2
10	46993106	46993230	125	13	1.11e-08	FE	0.000510456	0.4812	0.1847	0.2965	858	-	46992448-46993295	659	CpGI_core	5'	GPRIN2
10	46993266	46993366	101	8	7.48e-12	FE	3.43983e-07	0.7634	0.4074	0.356	722	-	46992448-46993295	819	CpGI_coreshore	5'	GPRIN2
10	49732336	49732413	78	13	1.79e-13	FE	8.23167e-09	0.5049	0.1754	0.3295	-131973	on_intron	49863621-49864601	132189	CpGI_shore	3'	ARHGAP22
10	50606102	50606163	62	11	1.33e-11	FE	6.11627e-07	0.712	0.3538	0.3582	2117	-	50602990-50606783	621	CpGI_core	3'	DRGX
10	59908505	59908572	68	6	2.28e-13	FE	1.0485e-08	0.0167	0.5846	-0.5679	120247	-	60027008-60029241	-118502	CpGI_shore	5'	CISD1
10	71813088	71813153	66	9	1.06e-10	FE	4.87462e-06	0.4338	0.1397	0.2941	-600	on_intron	71812319-71813797	770	CpGI_core	5'	H2AFY2
10	71813660	71813717	58	11	3.18e-17	FE	1.46239e-12	0.9286	0.5533	0.3753	-1164	on_intron	71812319-71813797	1342	CpGI_core	5'	H2AFY2
10	72200542	72200606	65	7	2.11e-08	FE	0.000970326	0.8462	0.4852	0.361	-7164	on_intron	72218001-72218484	17879	CpGI_shore	3'	NODAL
10	72201121	72201190	70	10	1.17e-07	FE	0.00538048	0.6923	0.4389	0.2534	-6585	on_intron	72218001-72218484	17295	CpGI_shore	3'	NODAL
10	72973138	72973216	79	11	1.11e-16	FE	5.10456e-12	0.931	0.6409	0.2901	-888	on_intron	72972076-72973895	1063	CpGI_core	5'	UNC5B
10	73847782	73847836	55	10	7.24e-13	FE	3.32946e-08	0.9403	0.6085	0.3318	-1007	on_intron	73975672-73976115	128280	CpGI_shore	3'	SPOCK2
10	77156421	77156487	67	5	1.08e-08	FE	0.00049666	0.9898	0.7188	0.271	4273	-	77155129-77169600	1293	CpGI_core	5'	AC010997.1
10	79396120	79396252	133	16	1.85e-08	FE	0.00085076	0.6648	0.3504	0.3144	230382	-	79470963-79471425	-74842	CpGI_shore	5'	AL391421.1
10	79836172	79836229	58	6	5.97e-09	FE	0.000274542	0.0462	0.4261	-0.3799	46870	-	79793495-79793952	-42276	-	3'	POLR3A
10	81003335	81003410	76	12	4.72e-19	FE	2.17059e-14	0.9841	0.7305	0.2536	-174617	on_intron	80826765-80830635	176571	-	5'	ZMIZ1
10	81664532	81664589	58	7	1.09e-08	FE	0.000501258	0.8452	0.4697	0.3755	173814	-	81838360-81839078	-173827	CpGI_shore	5'	C10orf57
10	83634411	83634484	74	8	1.31e-08	FE	0.00060243	0.2857	0.011	0.2747	587	-	83633821-83635729	591	CpGI_core	5'	NRG3
10	88123878	88123949	72	6	1.73e-08	FE	0.000795575	0.8417	0.49	0.3517	290366	-	88391747-88392242	-267868	CpGI_shore	5'	OPN4
10	88127062	88127142	81	13	1.72e-10	FE	7.90976e-06	0.3775	0.1	0.2775	287173	-	88391747-88392242	-264684	CpGI_shore	5'	OPN4
10	89419782	89419836	55	7	1.46e-12	FE	6.7141e-08	0.8077	0.3269	0.4808	-465	on_intron	89419347-89420027	436	CpGI_core	5'	PAPSS2
10	93647102	93647162	61	8	4.23e-10	FE	1.94525e-05	0.8961	0.6085	0.2876	36661	-	93683431-93683839	-36328	CpGI_shore	5'	BTAF1
10	94449087	94449160	74	8	8.65e-12	FE	3.97788e-07	0.9323	0.6025	0.3298	-1214	on_exon	94434061-94435769	15027	-	5'	HHEX
10	94450263	94450328	66	9	1.95e-09	FE	8.96747e-05	0.8729	0.5667	0.3062	-2382	on_intron	94434061-94435769	16203	-	5'	HHEX
10	94450377	94450434	58	7	4.78e-08	FE	0.00219818	0.6975	0.3133	0.3842	-2488	on_intron	94434061-94435769	16317	-	5'	HHEX
10	94822681	94822764	84	8	5.62e-16	FE	2.58447e-11	0.9846	0.7011	0.2835	-1742	exon_intron_boundary	94820027-94823252	2655	CpGI_core	5'	CYP26C1
10	94828119	94828205	87	15	4.85e-46	FE	2.23037e-41	0.8974	0.4341	0.4633	-7183	on_exon	94820027-94823252	8093	-	5'	CYP26C1
10	95753687	95753813	127	26	1.19e-15	FE	5.47245e-11	0.393	0.7835	-0.3905	291359	-	95653642-95654181	-99631	-	3'	FRA10AC1
10	99080800	99080877	78	6	4.1e-08	FE	0.00188547	0.97	0.6952	0.2748	-1854	on_exon	99078646-99081048	2155	CpGI_core	5'	FRAT1
10	99790929	99791032	104	14	1.94e-12	FE	8.92148e-08	0.9538	0.6971	0.2567	345	-	99789615-99791320	289	CpGI_core	3'	CRTAC1
10	100027909	100027957	49	9	3.39e-16	FE	1.55896e-11	0.9807	0.7031	0.2776	-97	on_exon	100027866-100028596	640	CpGI_core	3'	LOXL4
10	100027958	100028045	88	12	1.7e-10	FE	7.81779e-06	0.9532	0.6948	0.2584	-48	-	100027866-100028596	552	CpGI_core	3'	LOXL4
10	100028398	100028467	70	6	6.38e-12	FE	2.93397e-07	0.9787	0.596	0.3827	392	-	100027866-100028596	130	CpGI_core	3'	LOXL4
10	100992160	100992235	76	7	3.68e-12	FE	1.69232e-07	0.8462	0.4944	0.3518	96622	-	100991957-100992687	204	CpGI_core	5'	CNNM1
10	100992395	100992451	57	7	9.33e-12	FE	4.29059e-07	0.913	0.537	0.376	96406	-	100991957-100992687	439	CpGI_core	5'	CNNM1
10	100992644	100992713	70	9	1.24e-27	FE	5.70239e-23	0.8942	0.2303	0.6639	96144	-	100991957-100992687	688	CpGI_coreshore	5'	CNNM1
10	100993520	100993596	77	10	2.53e-13	FE	1.16347e-08	0.8759	0.5259	0.35	95261	-	100991957-100992687	1564	CpGI_shore	5'	CNNM1
10	101090140	101090230	91	12	4.02e-16	FE	1.84868e-11	0.9863	0.7152	0.2711	-1373	on_exon	100991957-100992687	98184	-	5'	CNNM1
10	101294702	101294775	74	5	6.4e-11	FE	2.94317e-06	0.9274	0.5714	0.356	-2084	intron_exon_boundary	101292437-101292851	2266	CpGI_shore	5'	NKX2-3
10	101294776	101294827	52	8	9.93e-10	FE	4.56651e-05	0.8286	0.5429	0.2857	-2136	on_exon	101292437-101292851	2340	CpGI_shore	5'	NKX2-3
10	101295343	101295429	87	9	1.42e-14	FE	6.53015e-10	0.7283	0.2386	0.4897	-2738	on_exon	101292437-101292851	2907	CpGI_shelf	5'	NKX2-3
10	101296712	101296776	65	8	3.46e-10	FE	1.59115e-05	0.8304	0.4184	0.412	106320	-	101190290-101190925	-105850	-	3'	GOT1
10	102279423	102279481	59	7	2.79e-22	FE	1.28304e-17	0.8722	0.3911	0.4811	-10333	on_intron	102321833-102322759	43279	CpGI_shore	3'	NDUFB8
10	102490448	102490496	49	8	4.15e-08	FE	0.00190846	0.7078	0.4304	0.2774	4865	-	102495117-102495613	-4668	CpGI_shore	5'	PAX2
10	102587755	102587805	51	7	7.81e-11	FE	3.59158e-06	0.3922	0.0312	0.361	-92444	on_intron	102495117-102495613	92639	-	5'	PAX2
10	102808049	102808108	60	10	5.2e-14	FE	2.39132e-09	0.9662	0.702	0.2642	12892	-	102820489-102822874	-12439	CpGI_shore	5'	KAZALD1
10	102821784	102821862	79	7	5.84e-08	FE	0.00268564	0.1594	0.4332	-0.2738	-862	on_exon	102820489-102822874	1296	CpGI_core	5'	KAZALD1
10	102822433	102822517	85	10	2.91e-19	FE	1.33822e-14	0.9931	0.6903	0.3028	-1517	on_exon	102820489-102822874	1945	CpGI_core	5'	KAZALD1
10	102822714	102822842	129	14	1.08e-10	FE	4.9666e-06	0.9752	0.708	0.2672	-1842	on_exon	102820489-102822874	2226	CpGI_core	5'	KAZALD1
10	102900354	102900419	66	6	3.61e-09	FE	0.000166013	0.9161	0.6529	0.2632	109465	-	102807775-102808271	-92147	-	3'	PDZD7
10	102986579	102986650	72	5	8.24e-09	FE	0.000378933	0.9867	0.6324	0.3543	195690	-	102807775-102808271	-178378	-	3'	PDZD7
10	102987087	102987137	51	7	2.88e-11	FE	1.32443e-06	0.9779	0.6506	0.3273	-2463	on_exon	102982303-102990192	3056	CpGI_core	3'	LBX1
10	102988540	102988592	53	7	1.31e-10	FE	6.0243e-06	0.4792	0.14	0.3392	-1010	on_exon	102982303-102990192	1601	CpGI_core	3'	LBX1
10	103991518	103991601	84	6	5.33e-12	FE	2.45111e-07	1	0.5167	0.4833	-9712	exon_intron_boundary	104000255-104001741	10141	CpGI_shore	3'	PITX3
10	105254240	105254338	99	8	7.61e-11	FE	3.49961e-06	0.9664	0.6728	0.2936	15244	-	105253192-105254428	91	CpGI_core	3'	CALHM3
10	105344450	105344502	53	7	1.51e-08	FE	0.000694404	0.9136	0.6522	0.2614	-90765	on_exon	105253192-105254428	91259	-	5'	NEURL
10	105344546	105344630	85	20	2.01e-21	FE	9.24339e-17	0.8321	0.5046	0.3275	-90893	on_exon	105253192-105254428	91355	-	5'	NEURL
10	105452853	105452912	60	10	3.26e-08	FE	0.00149918	0.802	0.5043	0.2977	-162447	on_intron	105614512-105615797	162886	CpGI_shore	3'	SH3PXD2A
10	106028656	106028708	53	5	1.39e-07	FE	0.00639219	0.9868	0.7115	0.2753	-76	on_exon	106028519-106029047	138	CpGI_core	5'	GSTO2
10	106028768	106028884	117	8	5.06e-08	FE	0.00232694	1	0.6604	0.3396	-252	on_exon	106028519-106029047	250	CpGI_core	5'	GSTO2
10	115805163	115805237	75	16	1.16e-13	FE	5.33449e-09	0.4872	0.1443	0.3429	-1430	on_exon	115803084-115805468	2080	CpGI_core	5'	ADRB1
10	116164436	116164500	65	13	7.32e-08	FE	0.00336625	0.5493	0.25	0.2993	-78	on_exon	116163392-116164599	100	CpGI_core	3'	AFAP1L2
10	116391566	116391682	117	7	1.21e-08	FE	0.000556443	0.8416	0.3889	0.4527	-52847	on_intron	116527525-116528474	136793	CpGI_shore	3'	ABLIM1
10	118891655	118891745	91	8	1.07e-07	FE	0.00492061	0.8952	0.5595	0.3357	-6156	on_exon	118895964-118898037	6293	CpGI_shore	3'	VAX1
10	118893822	118893878	57	13	6e-19	FE	2.75922e-14	0.9513	0.6806	0.2707	-3989	on_intron	118895964-118898037	4160	CpGI_shore	3'	VAX1
10	118893950	118894071	122	15	2.26e-29	FE	1.03931e-24	0.9708	0.5576	0.4132	-3861	on_intron	118895964-118898037	3967	CpGI_shore	3'	VAX1
10	118922710	118922793	84	7	2.3e-10	FE	1.0577e-05	0.8305	0.2877	0.5428	24899	-	118895964-118898037	-24755	-	3'	VAX1
10	123358140	123358239	100	14	1.18e-10	FE	5.42647e-06	0.5333	0.186	0.3473	169	-	123356617-123358285	47	CpGI_core	3'	FGFR2
10	123922684	123922787	104	9	1.61e-08	FE	0.000740391	0.9789	0.675	0.3039	-174097	on_intron	123733933-123734865	188752	-	5'	TACC2
10	124221783	124221834	52	9	5.24e-20	FE	2.40972e-15	0.9438	0.526	0.4178	-792	on_intron	124220339-124222240	1445	CpGI_core	5'	HTRA1
10	124895130	124895242	113	9	1.24e-12	FE	5.70239e-08	0.39	0.05	0.34	237	-	124894076-124897366	1055	CpGI_core	5'	HMX3
10	124896688	124896760	73	10	5.99e-14	FE	2.75462e-09	0.7485	0.3556	0.3929	-1281	on_exon	124894076-124897366	2613	CpGI_core	5'	HMX3
10	124896841	124896946	106	13	7.06e-14	FE	3.24668e-09	0.6716	0.3448	0.3268	-1467	on_exon	124894076-124897366	2766	CpGI_core	5'	HMX3
10	124901950	124902016	67	7	6.77e-09	FE	0.000311332	0.4697	0.0792	0.3905	5623	-	124907284-124911035	-5333	CpGI_shore	5'	HMX2
10	124905830	124905926	97	6	1.44e-12	FE	6.62213e-08	0.5487	0.1111	0.4376	1713	-	124907284-124911035	-1453	CpGI_shore	5'	HMX2
10	124907662	124907717	56	6	1.22e-11	FE	5.61041e-07	0.8526	0.3514	0.5012	-78	on_exon	124907284-124911035	379	CpGI_core	5'	HMX2
10	124910217	124910315	99	8	3.06e-09	FE	0.00014072	0.626	0.234	0.392	3479	-	124913632-124914726	-3414	CpGI_shore	5'	BUB3
10	124910432	124910549	118	9	1.47e-10	FE	6.76009e-06	0.9512	0.55	0.4012	3245	-	124913632-124914726	-3199	CpGI_shore	5'	BUB3
10	124910730	124910811	82	9	4.55e-18	FE	2.09241e-13	0.8276	0.2568	0.5708	2983	-	124913632-124914726	-2901	CpGI_shore	5'	BUB3
10	126136502	126136563	62	7	5.22e-11	FE	2.40052e-06	0.9855	0.6889	0.2966	-2250	on_exon	126135810-126138896	2334	CpGI_core	3'	NKX1-2
10	127584600	127584705	106	15	2.24e-34	FE	1.03011e-29	0.0408	0.3634	-0.3226	-404	on_intron	127584250-127585538	834	CpGI_core	3'	DHX32
10	127584720	127584769	50	11	0	FE	0	0.0252	0.3306	-0.3054	-284	on_intron	127584250-127585538	770	CpGI_core	3'	DHX32
10	128993669	128993757	89	8	1.22e-10	FE	5.61041e-06	0.9524	0.6477	0.3047	-752	on_intron	128993506-128995167	1411	CpGI_core	3'	FAM196A
10	130008907	130009014	108	12	3.03e-12	FE	1.39341e-07	0.3955	0.037	0.3585	84259	-	129923814-129924962	-84051	-	3'	MKI67
10	134598535	134598654	120	18	7.05e-26	FE	3.24208e-21	0.9421	0.622	0.3201	-1020	on_exon	134597358-134602649	3996	CpGI_core	3'	NKX6-2
10	134598751	134598834	84	13	1.52e-16	FE	6.99002e-12	0.9123	0.6497	0.2626	-804	intron_exon_boundary	134597358-134602649	3816	CpGI_core	3'	NKX6-2
10	134600011	134600078	68	12	1.13e-12	FE	5.19653e-08	0.8945	0.6364	0.2581	456	-	134597358-134602649	2572	CpGI_core	3'	NKX6-2
10	134600096	134600166	71	10	1.28e-08	FE	0.000588634	0.65	0.2937	0.3563	541	-	134597358-134602649	2484	CpGI_core	3'	NKX6-2
10	134600167	134600213	47	9	4.72e-13	FE	2.17059e-08	0.9107	0.5795	0.3312	612	-	134597358-134602649	2437	CpGI_core	3'	NKX6-2
10	134600214	134600264	51	8	7.99e-10	FE	3.67436e-05	0.8274	0.5306	0.2968	659	-	134597358-134602649	2386	CpGI_core	3'	NKX6-2
10	134600265	134600384	120	15	8.12e-08	FE	0.00373414	0.8129	0.554	0.2589	710	-	134597358-134602649	2266	CpGI_core	3'	NKX6-2
10	134600773	134600901	129	16	1.54e-09	FE	7.082e-05	0.5936	0.2839	0.3097	1218	-	134597358-134602649	1749	CpGI_core	3'	NKX6-2
10	134601803	134601858	56	10	1.08e-13	FE	4.9666e-09	0.7895	0.3491	0.4404	2248	-	134597358-134602649	792	CpGI_core	3'	NKX6-2
10	134601993	134602045	53	9	3.15e-18	FE	1.44859e-13	0.3669	0.0357	0.3312	2438	-	134597358-134602649	605	CpGI_core	3'	NKX6-2
10	134943251	134943308	58	7	2.17e-10	FE	9.97918e-06	0.0909	0.529	-0.4381	-58874	on_exon	134876331-134878539	66921	-	5'	GPR123
10	135044213	135044270	58	9	8.91e-12	FE	4.09744e-07	0.5625	0.2398	0.3227	-491	on_exon	135043035-135044992	1179	CpGI_core	5'	UTF1
10	135050430	135050503	74	12	8.67e-14	FE	3.98707e-09	0.5638	0.2044	0.3594	673	-	135048798-135052077	1633	CpGI_core	5'	VENTX
10	135139310	135139359	50	10	8.27e-13	FE	3.80312e-08	0.6042	0.1667	0.4375	-11164	on_intron	135148197-135150565	11207	CpGI_shore	3'	CALY
10	135139360	135139407	48	9	7.29e-17	FE	3.35245e-12	0.4496	0.0694	0.3802	-11114	on_intron	135148197-135150565	11159	CpGI_shore	3'	CALY
10	135193105	135193191	87	9	3.07e-11	FE	1.4118e-06	0.9803	0.7222	0.2581	-495	on_intron	135191595-135193307	1511	CpGI_core	5'	PAOX
10	135193192	135193261	70	6	2.73e-09	FE	0.000125545	0.9294	0.4815	0.4479	-565	on_intron	135191595-135193307	1598	CpGI_core	5'	PAOX
11	280101	280209	109	14	5.1e-15	FE	2.34534e-10	0.6319	0.2315	0.4004	-1843	on_exon	235919-237290	44183	-	5'	NLRP6
11	417189	417238	50	6	1.15e-09	FE	5.28851e-05	0.43	0.05	0.38	-265	on_intron	416420-417650	413	CpGI_core	3'	SIGIRR
11	639622	639681	60	11	1.36e-26	FE	6.25423e-22	0.9961	0.7035	0.2926	-2387	intron_exon_boundary	636436-640628	3187	CpGI_core	5'	DRD4
11	725743	725818	76	10	6.03e-13	FE	2.77302e-08	0.791	0.4503	0.3407	-31379	on_intron	643880-644377	81864	-	5'	EPS8L2
11	789955	790010	56	13	9.77e-15	FE	4.49293e-10	0.8681	0.5726	0.2955	-167	on_intron	791954-792400	2391	CpGI_shore	3'	CEND1
11	790047	790128	82	12	1.38e-13	FE	6.34621e-09	0.5	0.1826	0.3174	-75	-	791954-792400	2273	CpGI_shore	3'	CEND1
11	827029	827099	71	7	6.78e-11	FE	3.11792e-06	0.9583	0.675	0.2833	-954	on_intron	823557-824878	3473	CpGI_shelf	5'	EFCAB4A
11	1358554	1358637	84	12	1.76e-19	FE	8.09371e-15	0.9932	0.7163	0.2769	27671	-	1330391-1331657	-26979	-	3'	TOLLIP
11	1469349	1469399	51	5	1.29e-07	FE	0.00593232	0.8026	0.4141	0.3885	-58269	on_intron	1410120-1412346	59230	-	5'	BRSK2
11	1594967	1595072	106	5	2.2e-08	FE	0.00101171	0.8925	0.4925	0.4	1818	-	1592499-1596143	1072	CpGI_core	3'	DUSP8
11	2160124	2160180	57	11	2.44e-20	FE	1.12208e-15	0.6241	0.2261	0.398	-22314	on_intron	2187489-2188245	28066	CpGI_shore	3'	INS-IGF2
11	2160450	2160563	114	18	1.77e-22	FE	8.1397e-18	0.8584	0.4877	0.3707	-21988	on_intron	2187489-2188245	27683	CpGI_shore	3'	INS-IGF2
11	2160640	2160740	101	19	1.42e-17	FE	6.53015e-13	0.6212	0.1955	0.4257	-21798	on_intron	2187489-2188245	27506	CpGI_shore	3'	INS-IGF2
11	2290784	2290893	110	14	3.46e-16	FE	1.59115e-11	0.6442	0.1607	0.4835	-1397	on_intron	2290105-2292932	2040	CpGI_core	3'	ASCL2
11	2290953	2291087	135	18	1.2e-16	FE	5.51844e-12	0.8643	0.483	0.3813	-1228	intron_exon_boundary	2290105-2292932	1846	CpGI_core	3'	ASCL2
11	2291495	2291594	100	14	1.57e-09	FE	7.21996e-05	0.6902	0.4362	0.254	-686	on_exon	2290105-2292932	1339	CpGI_core	3'	ASCL2
11	2291628	2291724	97	11	5.9e-13	FE	2.71323e-08	0.7138	0.3675	0.3463	-553	on_exon	2290105-2292932	1209	CpGI_core	3'	ASCL2
11	2466398	2466461	64	8	5.91e-09	FE	0.000271783	0.6625	0.4057	0.2568	22124	-	2465172-2466818	358	CpGI_core	3'	TRPM5
11	2812798	2812844	47	7	1.44e-09	FE	6.62213e-05	0.7598	0.4583	0.3015	-346929	on_intron	2465172-2466818	347627	-	5'	KCNQ1
11	2905569	2905616	48	10	1.67e-13	FE	7.67983e-09	0.431	0.1118	0.3192	-1541	on_intron	2905024-2907675	2060	CpGI_core	3'	CDKN1C
11	8284870	8284946	77	9	1.19e-23	FE	5.47245e-19	0.872	0.4603	0.4117	-5392	intron_exon_boundary	8289533-8290322	5377	CpGI_shore	3'	LMO1
11	9112587	9112660	74	8	4.1e-09	FE	0.000188547	0.8227	0.5561	0.2666	-47073	on_intron	9284914-9285391	172732	CpGI_shore	3'	SCUBE2
11	10326170	10326283	114	10	2.87e-13	FE	1.31983e-08	0.9821	0.7	0.2821	-55	-	10326049-10326590	122	CpGI_core	5'	ADM
11	10472149	10472196	48	9	1.23e-16	FE	5.6564e-12	0.8689	0.5833	0.2856	-142335	on_intron	10327014-10329831	145136	-	5'	AMPD3
11	10472197	10472261	65	10	2.04e-09	FE	9.38135e-05	0.6679	0.4131	0.2548	-142400	on_intron	10327014-10329831	145184	-	5'	AMPD3
11	10472262	10472344	83	11	4.13e-14	FE	1.89926e-09	0.8284	0.569	0.2594	-142483	on_intron	10327014-10329831	145249	-	5'	AMPD3
11	11643170	11643229	60	10	1.89e-12	FE	8.69154e-08	0.3472	0.0774	0.2698	219742	-	11641835-11643819	1336	CpGI_core	5'	USP47
11	12030027	12030165	139	19	5.12e-13	FE	2.35453e-08	0.8659	0.5773	0.2886	-1288	on_exon	12131814-12133016	102852	CpGI_shore	3'	DKK3
11	13300284	13300337	54	6	1.65e-12	FE	7.58785e-08	0.9259	0.563	0.3629	-2137	on_intron	13030331-13032807	269954	-	5'	ARNTL
11	13986162	13986233	72	9	3.09e-12	FE	1.421e-07	0.3333	0.0222	0.3111	468435	-	13689589-13690724	-295508	-	3'	PTH
11	13986234	13986309	76	15	1.17e-73	FE	5.38048e-69	0.6905	0.0315	0.659	468507	-	13689589-13690724	-295584	-	3'	PTH
11	17035205	17035273	69	7	1.5e-12	FE	6.89805e-08	0.8944	0.4659	0.4285	-784	on_intron	17034844-17036404	1132	CpGI_core	3'	PLEKHA7
11	18067820	18067896	77	9	6.52e-14	FE	2.99835e-09	0.5714	0.2254	0.346	3848	-	18127292-18127711	59816	CpGI_shore	3'	TPH1
11	19735246	19735326	81	9	1.23e-09	FE	5.6564e-05	0.0192	0.2875	-0.2683	-363054	on_intron	19366654-19368234	368593	-	5'	NAV2
11	19735911	19736067	157	8	6.53e-09	FE	0.000300295	0.2581	0.7571	-0.499	-363795	on_intron	19366654-19368234	369258	-	5'	NAV2
11	20180355	20180466	112	7	7.19e-09	FE	0.000330647	0.4286	0.069	0.3596	-1803	on_intron	20181201-20182325	1860	CpGI_shore	3'	DBX1
11	21773992	21774081	90	9	3.01e-08	FE	0.00138421	0.8193	0.4699	0.3494	440642	-	22214173-22215320	-440180	CpGI_shore	5'	ANO5
11	22214931	22215048	118	7	2.61e-08	FE	0.00120026	0.8028	0.3553	0.4475	-325	on_exon	22214173-22215320	759	CpGI_core	5'	ANO5
11	27722889	27722985	97	7	1.43e-09	FE	6.57614e-05	0.7907	0.3611	0.4296	-20715	on_intron	27743473-27744564	21580	CpGI_shore	3'	BDNF
11	31826867	31826942	76	6	1.18e-08	FE	0.000542647	0.6103	0.3152	0.2951	-12641	on_intron	31831621-31839813	12872	CpGI_shore	3'	PAX6
11	31831591	31831682	92	9	1.61e-10	FE	7.40391e-06	0.7333	0.3107	0.4226	-7917	on_intron	31831621-31839813	8132	CpGI_coreshore	3'	PAX6
11	31832177	31832245	69	8	7.79e-17	FE	3.58239e-12	0.4363	0.1097	0.3266	-7331	on_intron	31831621-31839813	7569	CpGI_core	3'	PAX6
11	31838627	31838686	60	11	3.76e-13	FE	1.72911e-08	0.5748	0.2781	0.2967	-881	on_intron	31831621-31839813	1128	CpGI_core	3'	PAX6
11	31839569	31839627	59	8	3.18e-10	FE	1.46239e-05	0.3828	0.1071	0.2757	61	-	31831621-31839813	187	CpGI_core	3'	PAX6
11	31841965	31842043	79	6	6.02e-13	FE	2.76842e-08	0.5913	0.1333	0.458	2457	-	31831621-31839813	-2229	CpGI_shelf	3'	PAX6
11	32355423	32355525	103	11	1.05e-10	FE	4.82863e-06	0.9595	0.6993	0.2602	249820	-	32605184-32606221	-249760	CpGI_shore	5'	EIF3M
11	32448691	32448772	82	11	1.41e-09	FE	6.48417e-05	0.3551	0.06	0.2951	-8484	on_intron	32454875-32457311	8540	CpGI_shore	3'	WT1
11	32456321	32456374	54	7	1.89e-12	FE	8.69154e-08	0.4919	0.1579	0.334	-854	on_intron	32454875-32457311	938	CpGI_core	3'	WT1
11	32456880	32456932	53	7	4.74e-17	FE	2.17978e-12	0.4653	0.116	0.3493	-295	on_intron	32454875-32457311	380	CpGI_core	3'	WT1
11	33037385	33037486	102	9	5.23e-13	FE	2.40512e-08	0.9118	0.66	0.2518	-75	-	33037180-33037917	206	CpGI_core	5'	DEPDC7
11	33398433	33398539	107	14	7.29e-16	FE	3.35245e-11	0.7167	0.3242	0.3925	165080	-	33397493-33398494	941	CpGI_coreshore	5'	C11orf41
11	35440099	35440157	59	8	6.77e-16	FE	3.11332e-11	0.8874	0.538	0.3494	-1510	on_intron	35440376-35441882	1726	CpGI_shore	3'	SLC1A2
11	35441823	35441876	54	5	1.3e-12	FE	5.97831e-08	0.54	0.125	0.415	214	-	35440376-35441882	7	CpGI_core	3'	SLC1A2
11	35442075	35442134	60	8	1.22e-14	FE	5.61041e-10	0.7833	0.4138	0.3695	466	-	35440376-35441882	-251	CpGI_shore	3'	SLC1A2
11	43569029	43569138	110	12	2.1e-10	FE	9.65727e-06	0.3391	0.0576	0.2815	8849	-	43568922-43569854	108	CpGI_core	5'	HSD17B12
11	44325771	44325826	56	8	8.25e-08	FE	0.00379393	0.7152	0.4454	0.2698	-5944	on_intron	44330543-44331761	5936	CpGI_shore	3'	ALX4
11	44330601	44330671	71	11	2.17e-16	FE	9.97918e-12	0.7833	0.3962	0.3871	-1114	on_intron	44330543-44331761	1091	CpGI_core	3'	ALX4
11	44972418	44972504	87	14	1.1e-14	FE	5.05857e-10	0.6232	0.315	0.3082	-421	intron_exon_boundary	44978616-44979030	6527	CpGI_shore	3'	TP53I11
11	45686546	45686610	65	11	4.79e-26	FE	2.20278e-21	0.5137	0.0455	0.4682	-625	on_intron	45686161-45687495	886	CpGI_core	3'	CHST1
11	45921557	45921613	57	8	2.48e-23	FE	1.14048e-18	0.4	0.0119	0.3881	-14410	on_intron	45907007-45907809	14551	-	5'	MAPK8IP1
11	45944127	45944198	72	8	7.08e-09	FE	0.000325588	0.7429	0.3626	0.3803	-1025	on_intron	45939297-45940479	4831	CpGI_shelf	5'	GYLTL1B
11	47615795	47615842	48	10	2.39e-14	FE	1.09909e-09	0.5675	0.2222	0.3453	-415	on_exon	47663578-47664331	48490	CpGI_shore	3'	C1QTNF4
11	56264637	56264713	77	6	4.44e-16	FE	2.04182e-11	0.2203	0.8417	-0.6214	5767	-	56264547-56265063	351	CpGI_core	3'	OR5M8
11	57243761	57243849	89	10	1.9e-11	FE	8.73753e-07	0.9492	0.6279	0.3213	-15826	on_exon	57225754-57228707	18008	-	5'	RTN4RL2
11	57244074	57244131	58	8	3.2e-08	FE	0.00147158	0.978	0.7059	0.2721	-16108	on_exon	57225754-57228707	18321	-	5'	RTN4RL2
11	61062795	61062861	67	6	6.78e-10	FE	3.11792e-05	0.971	0.5429	0.4281	-100	on_intron	61061644-61063063	203	CpGI_core	3'	VWCE
11	61276015	61276083	69	7	1.06e-08	FE	0.000487462	0.9583	0.6905	0.2678	190	-	61275826-61277329	190	CpGI_core	5'	LRRC10B
11	61310165	61310267	103	12	1.72e-11	FE	7.90976e-07	0.5725	0.9161	-0.3436	-38454	on_intron	61347809-61349038	38772	CpGI_shore	3'	SYT7
11	63767975	63768052	78	9	5.98e-12	FE	2.75002e-07	0.9653	0.6831	0.2822	-14726	on_intron	63741901-63742798	26075	-	5'	OTUB1
11	64059012	64059059	48	7	1.13e-07	FE	0.00519653	0.9744	0.6852	0.2892	-284	exon_intron_boundary	64052053-64053652	6960	-	5'	KCNK4
11	64059277	64059325	49	6	9.5e-10	FE	4.36877e-05	0.86	0.3898	0.4702	-550	on_intron	64052053-64053652	7225	-	5'	KCNK4
11	64480432	64480498	67	8	5.28e-09	FE	0.000242811	0.5397	0.2041	0.3356	-10227	on_intron	64490277-64491146	10649	CpGI_shore	3'	NRXN2
11	64512039	64512090	52	6	4.31e-10	FE	1.98204e-05	0.4353	0.072	0.3633	-888	on_intron	64509434-64513826	1737	CpGI_core	3'	RASGRP2
11	65314253	65314331	79	8	1.95e-11	FE	8.96747e-07	0.9508	0.6165	0.3343	-12147	intron_exon_boundary	65337214-65338474	24144	CpGI_shore	3'	LTBP3
11	65555055	65555106	52	8	1.58e-07	FE	0.00726595	0.7662	0.4622	0.304	-612	on_intron	65553750-65555573	1306	CpGI_core	5'	OVOL1
11	66188587	66188645	59	10	5.21e-09	FE	0.000239592	0.4762	0.1429	0.3333	-169	on_exon	66187376-66189397	1212	CpGI_core	5'	NPAS4
11	68452471	68452517	47	7	3.08e-15	FE	1.4164e-10	0.8182	0.3485	0.4697	-1269	on_intron	68242955-68243814	209517	-	5'	GAL
11	68610632	68610742	111	6	4.59e-10	FE	2.1108e-05	0.9841	0.5098	0.4743	1234	-	68608156-68609938	-803	CpGI_shore	3'	CPT1A
11	68611730	68611795	66	7	5.91e-10	FE	2.71783e-05	0.9295	0.6649	0.2646	2332	-	68608156-68609938	-1856	CpGI_shore	3'	CPT1A
11	68622524	68622590	67	5	4.51e-10	FE	2.07401e-05	0.7778	0.2609	0.5169	48721	-	68671108-68671982	-48583	CpGI_shore	5'	IGHMBP2
11	71950880	71950947	68	10	5.98e-17	FE	2.75002e-12	0.5317	0.0741	0.4576	-5827	on_exon	72145156-72146151	195205	CpGI_shore	3'	PHOX2A
11	71954958	71955053	96	13	2.48e-11	FE	1.14048e-06	0.8199	0.5633	0.2566	-1749	on_intron	72145156-72146151	191099	CpGI_shore	3'	PHOX2A
11	72929268	72929327	60	6	1.63e-07	FE	0.00749588	0.9452	0.6162	0.329	17	-	72928983-72929885	286	CpGI_core	5'	P2RY2
11	74442285	74442338	54	12	2.57e-18	FE	1.18187e-13	0.7143	0.298	0.4163	-144	on_intron	74442261-74442874	537	CpGI_core	3'	CHRDL2
11	74442390	74442454	65	15	2.37e-11	FE	1.08989e-06	0.5907	0.2692	0.3215	-39	-	74442261-74442874	421	CpGI_core	3'	CHRDL2
11	74442455	74442527	73	10	2.04e-10	FE	9.38135e-06	0.5309	0.1746	0.3563	26	-	74442261-74442874	348	CpGI_core	3'	CHRDL2
11	75294391	75294447	57	11	1.47e-09	FE	6.76009e-05	0.866	0.5867	0.2793	57444	-	75236053-75237781	-56665	-	3'	GDPD5
11	75379620	75379693	74	12	4.73e-17	FE	2.17519e-12	0.602	0.2125	0.3895	49172	-	75378417-75380072	1204	CpGI_core	5'	MOGAT2
11	75920844	75920890	47	6	6.1e-08	FE	0.00280521	0.5111	0.156	0.3551	-958	on_intron	75916979-75922084	1195	CpGI_core	3'	WNT11
11	75921560	75921611	52	8	1.35e-34	FE	6.20825e-30	0.9816	0.3117	0.6699	-242	on_intron	75916979-75922084	474	CpGI_core	3'	WNT11
11	75921724	75921804	81	11	5.61e-21	FE	2.57987e-16	0.9926	0.7304	0.2622	-78	-	75916979-75922084	281	CpGI_core	3'	WNT11
11	77184558	77184639	82	10	2.42e-13	FE	1.11289e-08	0.8404	0.5023	0.3381	115798	-	77300361-77301391	-115802	CpGI_shore	5'	AQP11
11	82443895	82443948	54	9	9.17e-10	FE	4.21701e-05	0.9479	0.6176	0.3303	-1010	on_exon	82443436-82444976	1029	CpGI_core	3'	FAM181B
11	82444706	82444783	78	12	1.16e-09	FE	5.33449e-05	0.6371	0.2562	0.3809	-199	on_exon	82443436-82444976	194	CpGI_core	3'	FAM181B
11	82444913	82444974	62	8	2.72e-12	FE	1.25085e-07	0.8556	0.3673	0.4883	8	-	82443436-82444976	3	CpGI_core	3'	FAM181B
11	86382867	86382936	70	9	2.34e-12	FE	1.0761e-07	0.9823	0.6311	0.3512	-810	on_exon	86442719-86443676	60741	CpGI_shore	3'	ME3
11	93583390	93583466	77	11	3.19e-18	FE	1.46699e-13	0.94	0.3945	0.5455	-306	on_intron	93583288-93583717	252	CpGI_core	3'	VSTM5
11	94277324	94277382	59	8	8.51e-12	FE	3.91349e-07	0.6286	0.1333	0.4953	-364	on_exon	94276895-94278913	430	CpGI_core	5'	FUT4
11	94278162	94278209	48	6	2.85e-08	FE	0.00131063	0.925	0.5167	0.4083	-1191	on_exon	94276895-94278913	1268	CpGI_core	5'	FUT4
11	94473753	94473814	62	9	2.23e-17	FE	1.02551e-12	0.9896	0.4605	0.5291	-34216	on_intron	94276895-94278913	196859	-	5'	AMOTL1
11	111383583	111383637	55	11	5.36e-22	FE	2.4649e-17	0.8308	0.21	0.6208	1874	-	111383136-111383892	448	CpGI_core	5'	C11orf88
11	119211284	119211339	56	6	1.12e-09	FE	5.15054e-05	0.8	0.2833	0.5167	-6098	on_intron	119227097-119227800	16462	CpGI_shore	3'	C1QTNF5
11	123301313	123301365	53	13	2.69e-21	FE	1.23705e-16	0.69	0.3112	0.3788	-306	on_exon	123301050-123302149	264	CpGI_core	5'	AP000783.1
11	125366093	125366160	68	10	4.03e-24	FE	1.85328e-19	0.8254	0.2063	0.6191	-1049	on_intron	125034244-125036675	331850	-	5'	AP000708.1
11	129243279	129243340	62	9	1.76e-11	FE	8.09371e-07	0.642	0.1562	0.4858	2496	-	129242530-129246395	750	CpGI_core	5'	BARX2
11	130029696	130029747	52	7	1.24e-10	FE	5.70239e-06	0.5093	0.1078	0.4015	-289	on_exon	129960732-129962489	68965	-	5'	ST14
12	751795	751852	58	7	7.49e-13	FE	3.44443e-08	0.9747	0.6822	0.2925	-21149	on_intron	861443-863413	111562	CpGI_shore	3'	NINJ2
12	1639333	1639402	70	10	5.31e-09	FE	0.000244191	0.8722	0.6	0.2722	-344	on_intron	1639034-1640750	300	CpGI_core	5'	WNT5B
12	1639513	1639576	64	9	7.77e-14	FE	3.57319e-09	0.955	0.6667	0.2883	-518	on_intron	1639034-1640750	480	CpGI_core	5'	WNT5B
12	1639665	1639723	59	11	8.29e-18	FE	3.81232e-13	0.6649	0.2699	0.395	-665	on_intron	1639034-1640750	632	CpGI_core	5'	WNT5B
12	1639906	1639978	73	13	1.64e-21	FE	7.54187e-17	0.9907	0.6971	0.2936	-920	on_intron	1639034-1640750	873	CpGI_core	5'	WNT5B
12	1640531	1640577	47	8	2.15e-19	FE	9.8872e-15	0.9602	0.6504	0.3098	-1519	on_intron	1639034-1640750	1498	CpGI_core	5'	WNT5B
12	2161750	2161809	60	14	1.08e-07	FE	0.0049666	0.4438	0.1628	0.281	48050	-	2113344-2113881	-47927	-	3'	DCP1B
12	2161997	2162051	55	9	1.33e-09	FE	6.11627e-05	0.3668	0.1105	0.2563	48297	-	2113344-2113881	-48169	-	3'	DCP1B
12	3309889	3309988	100	13	8.49e-08	FE	0.0039043	0.8472	0.5909	0.2563	-123466	on_intron	3186012-3186968	123878	-	5'	TSPAN9
12	3310071	3310175	105	11	1.01e-15	FE	4.64469e-11	0.9333	0.65	0.2833	-123653	on_intron	3186012-3186968	124060	-	5'	TSPAN9
12	6309489	6309550	62	8	3.45e-11	FE	1.58655e-06	0.981	0.6878	0.2932	-668	on_intron	6268595-6269037	40895	-	5'	CD9
12	6309551	6309669	119	11	7.47e-31	FE	3.43523e-26	0.962	0.3021	0.6599	-787	intron_exon_boundary	6268595-6269037	40957	-	5'	CD9
12	6419872	6419932	61	8	6.39e-12	FE	2.93857e-07	0.9881	0.7033	0.2848	-329	on_intron	6419471-6420130	402	CpGI_core	5'	PLEKHG6
12	8025292	8025373	82	6	1.2e-08	FE	0.000551844	1	0.6706	0.3294	162	-	8025365-8025966	-72	CpGI_coreshore	5'	NANOGP1
12	8171547	8171632	86	9	1.93e-15	FE	8.87549e-11	0.9097	0.5	0.4097	13668	-	8184965-8185616	-13417	CpGI_shore	5'	FOXJ2
12	11700195	11700266	72	8	3.29e-09	FE	0.000151297	0.4819	0.1233	0.3586	46221	-	11801854-11802983	102718	CpGI_shore	3'	PRB2
12	20521728	20521775	48	10	3.22e-12	FE	1.48078e-07	0.5556	0.2278	0.3278	405	-	20521617-20523122	112	CpGI_core	5'	PDE3A
12	27397162	27397209	48	8	4.88e-12	FE	2.24417e-07	0.5549	0.1607	0.3942	-307	on_intron	27175343-27175843	221820	-	5'	STK38L
12	27397557	27397607	51	5	1.83e-12	FE	8.41562e-08	0.7188	0.1591	0.5597	-705	on_intron	27175343-27175843	222215	-	5'	STK38L
12	28123602	28123677	76	11	1.69e-13	FE	7.7718e-09	0.9408	0.6543	0.2865	-2035	on_intron	28127891-28128575	4899	CpGI_shore	3'	PTHLH
12	29936319	29936406	88	11	7.51e-12	FE	3.45362e-07	0.6715	0.3133	0.3582	-1372	on_intron	30310773-30311216	374811	CpGI_shore	3'	TMTC1
12	30323441	30323525	85	9	3.04e-09	FE	0.0001398	0.9495	0.6311	0.3184	385750	-	30310773-30311216	-12308	-	3'	TMTC1
12	30353922	30353984	63	8	4.57e-12	FE	2.10161e-07	0.8143	0.3448	0.4695	416231	-	30310773-30311216	-42767	-	3'	TMTC1
12	33592238	33592299	62	11	2.43e-09	FE	0.000111748	0.2923	0.0357	0.2566	-515	on_intron	33591764-33593050	752	CpGI_core	3'	SYT10
12	42982863	42982925	63	9	5.21e-14	FE	2.39592e-09	0.6111	0.2232	0.3879	-1293	on_intron	43864796-43865222	882298	CpGI_shore	3'	PRICKLE1
12	51663651	51663731	81	12	5.81e-20	FE	2.67184e-15	0.9726	0.6364	0.3362	-550	on_intron	51663405-51664411	681	CpGI_core	3'	SMAGP
12	52207835	52207905	71	8	1.02e-10	FE	4.69067e-06	0.8828	0.6139	0.2689	73840	-	52262597-52263450	-54761	CpGI_shore	5'	ANKRD33
12	52208258	52208345	88	12	4.14e-12	FE	1.90386e-07	0.2649	0	0.2649	73400	-	52262597-52263450	-54338	CpGI_shore	5'	ANKRD33
12	52215555	52215615	61	8	1.41e-12	FE	6.48417e-08	0.9043	0.5922	0.3121	66130	-	52262597-52263450	-47041	CpGI_shore	5'	ANKRD33
12	52652553	52652632	80	10	6.16e-08	FE	0.0028328	0.9231	0.6528	0.2703	-26327	on_intron	52545938-52546363	106616	-	5'	KRT7
12	52750161	52750216	56	9	1.53e-09	FE	7.03601e-05	0.3514	0.7102	-0.3588	34980	-	52749836-52750429	214	CpGI_core	3'	KRT83
12	53069107	53069170	64	7	7.57e-08	FE	0.00348122	0.0253	0.3373	-0.312	-5083	on_exon	53107861-53108471	39302	CpGI_shore	3'	KRT1
12	53069171	53069227	57	6	5.53e-10	FE	2.54308e-05	0.0175	0.4667	-0.4492	-5019	on_exon	53107861-53108471	39245	CpGI_shore	3'	KRT1
12	54348740	54348808	69	7	2.88e-09	FE	0.000132443	0.8457	0.5385	0.3072	-189	on_exon	54338762-54339168	9979	-	5'	HOXC12
12	54369015	54369080	66	5	1.39e-09	FE	6.39219e-05	0.9741	0.6903	0.2838	-2169	on_exon	54366816-54369103	2200	CpGI_core	5'	HOXC11
12	54391624	54391681	58	6	2.75e-08	FE	0.00126464	0.9663	0.6774	0.2889	-3001	on_intron	54387826-54388732	3799	CpGI_shelf	5'	HOXC9
12	54423459	54423545	87	11	4.61e-21	FE	2.12e-16	0.9833	0.7162	0.2671	-39136	on_intron	54378697-54380102	44763	-	5'	HOXC6
12	54484379	54484427	49	7	4.3e-08	FE	0.00197744	0.6449	0.2955	0.3494	189551	-	54673815-54674988	-189435	CpGI_shore	5'	HNRNPA1
12	54785129	54785185	57	7	2.19e-08	FE	0.00100712	0.6988	0.2963	0.4025	48	-	54812703-54813191	28007	CpGI_shore	3'	ZNF385A
12	54882203	54882281	79	9	1.3e-14	FE	5.97831e-10	0.85	0.4103	0.4397	14818	-	54881839-54882920	640	CpGI_core	3'	GTSF1
12	57618978	57619109	132	11	3.38e-13	FE	1.55436e-08	0.9921	0.6667	0.3254	-8530	on_exon	57609977-57611168	9002	-	5'	NXPH4
12	58131510	58131556	47	6	5.37e-09	FE	0.00024695	0.6556	0.2235	0.4321	241	-	58130871-58132734	640	CpGI_core	5'	TSPAN31
12	58131847	58131902	56	6	9.22e-12	FE	4.24e-07	0.027	0.5	-0.473	-105	on_exon	58130871-58132734	977	CpGI_core	5'	TSPAN31
12	64062960	64063070	111	11	2.11e-28	FE	9.70326e-24	0.9267	0.355	0.5717	242	-	64061837-64063083	14	CpGI_core	3'	DPY19L2
12	65174990	65175074	85	9	5.76e-13	FE	2.64885e-08	0.8333	0.4464	0.3869	21764	-	65152870-65153489	-21584	-	3'	GNS
12	66123127	66123202	76	7	2.21e-11	FE	1.01631e-06	0.8106	0.3861	0.4245	94710	-	66217518-66220181	-94390	CpGI_shore	5'	HMGA2
12	66123203	66123291	89	13	9.09e-13	FE	4.18022e-08	0.9074	0.6146	0.2928	94621	-	66217518-66220181	-94314	CpGI_shore	5'	HMGA2
12	66135703	66135769	67	8	3.48e-15	FE	1.60035e-10	0.8621	0.3429	0.5192	82143	-	66217518-66220181	-81814	CpGI_shore	5'	HMGA2
12	66135886	66136022	137	10	4.85e-09	FE	0.000223037	0.7812	0.4297	0.3515	81890	-	66217518-66220181	-81631	CpGI_shore	5'	HMGA2
12	66136049	66136133	85	11	1.73e-07	FE	0.00795575	0.8692	0.5929	0.2763	81779	-	66217518-66220181	-81468	CpGI_shore	5'	HMGA2
12	66217729	66217825	97	9	2.45e-11	FE	1.12668e-06	0.7607	0.3521	0.4086	87	-	66217518-66220181	212	CpGI_core	5'	HMGA2
12	66217826	66217915	90	9	6.75e-18	FE	3.10412e-13	0.562	0.0583	0.5037	-3	-	66217518-66220181	309	CpGI_core	5'	HMGA2
12	66218278	66218337	60	7	1.19e-08	FE	0.000547245	0.5167	0.1875	0.3292	-425	on_exon	66217518-66220181	761	CpGI_core	5'	HMGA2
12	66218338	66218429	92	9	8.19e-09	FE	0.000376634	0.531	0.1477	0.3833	-517	on_exon	66217518-66220181	821	CpGI_core	5'	HMGA2
12	66218656	66218778	123	8	2.1e-09	FE	9.65727e-05	0.7029	0.3168	0.3861	-866	on_exon	66217518-66220181	1139	CpGI_core	5'	HMGA2
12	66219567	66219613	47	5	1.69e-07	FE	0.0077718	0.9688	0.6486	0.3202	-1701	on_intron	66217518-66220181	2050	CpGI_core	5'	HMGA2
12	95042096	95042162	67	6	4.43e-13	FE	2.03722e-08	0.3455	0.98	-0.6345	-2241	on_intron	95043552-95044497	2336	CpGI_shore	3'	TMCC3
12	95267301	95267369	69	11	2.69e-19	FE	1.23705e-14	0.5764	0.1325	0.4439	222964	-	95043552-95044497	-222871	-	3'	TMCC3
12	95267501	95267553	53	9	5.74e-15	FE	2.63965e-10	0.3828	0.0089	0.3739	223164	-	95043552-95044497	-223055	-	3'	TMCC3
12	95942148	95942249	102	13	2.21e-11	FE	1.01631e-06	0.9069	0.6432	0.2637	-3117	on_intron	96183874-96185199	242951	CpGI_shore	3'	USP44
12	95942271	95942334	64	7	2.7e-09	FE	0.000124165	0.8511	0.5	0.3511	-2994	on_intron	96183874-96185199	242866	CpGI_shore	3'	USP44
12	95942335	95942457	123	18	9.97e-20	FE	4.5849e-15	0.9053	0.4724	0.4329	-2930	on_intron	96183874-96185199	242743	CpGI_shore	3'	USP44
12	95942620	95942688	69	10	1.12e-08	FE	0.000515054	0.7937	0.4925	0.3012	-2645	on_intron	96183874-96185199	242512	CpGI_shore	3'	USP44
12	103344998	103345044	47	6	1.26e-11	FE	5.79436e-07	0.8889	0.4444	0.4445	6421	-	103350090-103352695	-5091	CpGI_shore	5'	ASCL1
12	103352225	103352325	101	14	2.15e-19	FE	9.8872e-15	0.4256	0.028	0.3976	-860	on_exon	103350090-103352695	2136	CpGI_core	5'	ASCL1
12	106533464	106533513	50	6	4.58e-10	FE	2.1062e-05	0.8824	0.469	0.4134	-346	on_exon	106640881-106642374	108862	CpGI_shore	3'	NUAK1
12	106980693	106980743	51	5	8.61e-13	FE	3.95948e-08	0.7654	0.2125	0.5529	-188002	on_intron	107167763-107168747	188005	CpGI_shore	3'	RP11-144F15.1
12	107974986	107975037	52	9	8.41e-17	FE	3.86751e-12	0.0833	0.5818	-0.4985	-262846	on_exon	107711604-107714107	263383	-	5'	BTBD11
12	111126886	111126939	54	8	1.3e-08	FE	0.000597831	0.9101	0.6027	0.3074	-15868	on_intron	111180007-111181028	54090	CpGI_shore	3'	HVCN1
12	111472385	111472435	51	9	8.3e-09	FE	0.000381692	0.6193	0.3246	0.2947	113860	-	111388322-111389553	-82881	-	3'	MYL2
12	113495021	113495073	53	7	5.55e-08	FE	0.00255228	0.6667	0.2692	0.3975	-558	on_intron	113494390-113495534	632	CpGI_core	5'	DTX1
12	117319825	117319889	65	8	6.71e-18	FE	3.08573e-13	0.9481	0.3857	0.5624	594	-	117316390-117319521	-367	CpGI_shore	3'	HRK
12	117536291	117536372	82	8	3.55e-11	FE	1.63254e-06	0.5208	0.0667	0.4541	-992	on_intron	117536291-117537421	1050	CpGI_core	3'	TESC
12	118198980	118199043	64	12	5.21e-10	FE	2.39592e-05	0.1091	0.4485	-0.3394	252351	-	118406591-118407364	-207610	CpGI_shore	5'	RFC5
12	121975008	121975108	101	9	4.86e-10	FE	2.23497e-05	0.5588	0.1731	0.3857	89348	-	122064177-122065142	-89168	CpGI_shore	5'	ORAI1
12	122688362	122688453	92	12	2.77e-10	FE	1.27384e-05	0.7576	0.4198	0.3378	-362	on_intron	122687801-122689142	562	CpGI_core	5'	B3GNT4
12	124247074	124247125	52	6	2.26e-10	FE	1.03931e-05	0.9667	0.5733	0.3934	128762	-	124155579-124156171	-90953	-	3'	EIF2B1
12	124873673	124873738	66	8	1.41e-08	FE	0.000648417	0.5126	0.1531	0.3595	-178461	on_intron	125050797-125052394	178657	CpGI_shore	3'	NCOR2
12	130822834	130822875	42	5	5.4e-08	FE	0.0024833	0.1346	0.6	-0.4654	-442	on_intron	130821746-130824083	1089	CpGI_core	5'	PIWIL1
12	132900425	132900473	49	5	4.24e-10	FE	1.94985e-05	0.0156	0.4074	-0.3918	-5509	on_intron	132905450-132906576	6104	CpGI_shore	3'	GALNT9
12	132908090	132908184	95	7	1.54e-08	FE	0.0007082	0	0.2963	-0.2963	2156	-	132905450-132906576	-1607	CpGI_shore	3'	GALNT9
13	20702235	20702323	89	9	2.83e-11	FE	1.30143e-06	0.9091	0.4545	0.4546	264460	-	20436777-20439089	-263233	-	3'	ZMYM5
13	20806657	20806745	89	9	2.47e-09	FE	0.000113588	0.7692	0.4049	0.3643	124	-	20806017-20806867	123	CpGI_core	3'	GJB6
13	23412220	23412277	58	7	1.84e-07	FE	0.00846161	0.0278	0.3636	-0.3358	342815	-	23733809-23734816	-321588	CpGI_shore	5'	SGCG
13	25744010	25744071	62	5	6.35e-09	FE	0.000292017	0.05	0.5775	-0.5275	-2415	on_exon	25861235-25861794	117724	CpGI_shore	3'	FAM123A
13	25744118	25744230	113	9	1.32e-13	FE	6.07028e-09	0.0494	0.5118	-0.4624	-2307	on_exon	25861235-25861794	117565	CpGI_shore	3'	FAM123A
13	25745014	25745075	62	10	1.37e-13	FE	6.30022e-09	0.6752	0.3025	0.3727	-1411	on_exon	25861235-25861794	116720	CpGI_shore	3'	FAM123A
13	26041899	26041983	85	7	2.21e-12	FE	1.01631e-07	0.0667	0.5208	-0.4541	179753	-	25874995-25876200	-165782	-	3'	MTMR6
13	27132023	27132086	64	11	6.69e-14	FE	3.07653e-09	0.3701	0.0167	0.3534	-245	on_intron	27131569-27132677	455	CpGI_core	5'	WASF3
13	28528600	28528666	67	10	1.99e-18	FE	9.15141e-14	0.4568	0.0741	0.3827	183978	-	28712177-28713453	-183576	CpGI_shore	5'	PAN3
13	28534532	28534592	61	8	6.51e-11	FE	2.99375e-06	0.5481	0.1623	0.3858	178052	-	28712177-28713453	-177644	CpGI_shore	5'	PAN3
13	29106734	29106790	57	11	7.17e-12	FE	3.29727e-07	0.3596	0.0629	0.2967	126452	-	29233011-29233513	-126276	CpGI_shore	5'	POMP
13	29293154	29293208	55	7	2.42e-15	FE	1.11289e-10	0.7083	0.2083	0.5	48	-	29292671-29293329	122	CpGI_core	3'	SLC46A3
13	31480505	31480566	62	10	7.71e-12	FE	3.5456e-07	0.9106	0.5974	0.3132	-237	on_exon	31480273-31481105	233	CpGI_core	5'	C13orf33
13	36045151	36045213	63	5	5.74e-09	FE	0.000263965	0.7477	0.2727	0.475	-528788	on_intron	35516372-35517427	528780	-	5'	NBEA
13	36045333	36045408	76	7	5.56e-11	FE	2.55688e-06	0.6364	0.125	0.5114	-528983	on_intron	35516372-35517427	528962	-	5'	NBEA
13	36049915	36049989	75	8	1.76e-09	FE	8.09371e-05	0.6056	0.1579	0.4477	-916	on_exon	36052554-36053119	3131	CpGI_shore	3'	MAB21L1
13	36052554	36052624	71	7	1.65e-15	FE	7.58786e-11	0.8947	0.4444	0.4503	1723	-	36052554-36053119	496	CpGI_core	3'	MAB21L1
13	36052625	36052767	143	14	7.25e-18	FE	3.33406e-13	0.9359	0.3636	0.5723	1794	-	36052554-36053119	353	CpGI_core	3'	MAB21L1
13	36052768	36052837	70	7	2.63e-19	FE	1.20946e-14	0.9444	0.4348	0.5096	1937	-	36052554-36053119	283	CpGI_core	3'	MAB21L1
13	37006146	37006202	57	9	1.37e-07	FE	0.00630022	0.3684	0.0632	0.3052	-234	on_exon	37005551-37006679	596	CpGI_core	5'	CCNA1
13	37006383	37006447	65	9	5.04e-11	FE	2.31774e-06	0.8663	0.5931	0.2732	-479	on_intron	37005551-37006679	833	CpGI_core	5'	CCNA1
13	39542553	39542633	81	6	6.21e-08	FE	0.00285579	0.0824	0.4571	-0.3747	-22649	on_exon	39611689-39612116	69484	CpGI_shore	3'	STOML3
13	43566271	43566321	51	5	2.06e-08	FE	0.000947332	0.9636	0.5741	0.3895	-135	on_exon	43566075-43566508	188	CpGI_core	3'	EPSTI1
13	44360477	44360544	68	6	3.79e-09	FE	0.000174291	0.4583	0.0156	0.4427	92877	-	44453208-44454295	-92730	CpGI_shore	5'	LACC1
13	44360840	44360894	55	8	3e-08	FE	0.00137961	0.3492	0.087	0.2622	92527	-	44453208-44454295	-92367	CpGI_shore	5'	LACC1
13	44947912	44947968	57	5	1.39e-07	FE	0.00639219	0.93	0.6603	0.2697	-166	on_intron	44947372-44948443	541	CpGI_core	5'	SERP2
13	46961251	46961339	89	15	7.7e-13	FE	3.541e-08	0.9615	0.695	0.2665	-51073	intron_exon_boundary	47126971-47128706	167368	CpGI_shore	3'	KIAA0226L
13	49794927	49794982	56	11	7.38e-14	FE	3.39384e-09	0.8667	0.512	0.3547	-507	on_exon	49794126-49795542	802	CpGI_core	5'	MLNR
13	50701690	50701815	126	14	1.69e-13	FE	7.7718e-09	0.9745	0.6807	0.2938	191065	-	50509945-50511198	-190616	-	3'	SPRYD7
13	50704508	50704570	63	11	1.41e-09	FE	6.48417e-05	0.5267	0.1846	0.3421	193883	-	50509945-50511198	-193371	-	3'	SPRYD7
13	52733743	52733816	74	8	5.5e-08	FE	0.00252929	0.4697	0.1518	0.3179	-252	on_intron	52768296-52770259	36444	CpGI_shore	3'	NEK3
13	53174406	53174479	74	14	1.91e-19	FE	8.78352e-15	0.8949	0.5483	0.3466	17127	-	53191406-53191872	-16999	CpGI_shore	5'	HNRNPA1L2
13	53420549	53420655	107	14	1.21e-10	FE	5.56443e-06	0.525	0.2324	0.2926	-2225	on_exon	53419898-53422872	2218	CpGI_core	3'	PCDH8
13	53420656	53420735	80	8	5.93e-10	FE	2.72703e-05	0.4405	0.039	0.4015	-2118	on_exon	53419898-53422872	2138	CpGI_core	3'	PCDH8
13	53422348	53422444	97	7	8.21e-08	FE	0.00377553	0.3467	0.0543	0.2924	-426	on_exon	53419898-53422872	429	CpGI_core	3'	PCDH8
13	53424897	53425004	108	9	4e-13	FE	1.83948e-08	0.7125	0.2237	0.4888	2123	-	53419898-53422872	-2131	CpGI_shelf	3'	PCDH8
13	58207815	58207897	83	10	9.69e-10	FE	4.45614e-05	0.6016	0.202	0.3996	-1952	on_exon	58203587-58204322	4229	CpGI_shelf	5'	PCDH17
13	58892701	58892801	101	8	2.32e-09	FE	0.00010669	0.0762	0.4706	-0.3944	2077791	-	60970404-60972045	-2077702	CpGI_shore	5'	TDRD3
13	72440688	72440736	49	9	2.39e-14	FE	1.09909e-09	0.4196	0.0909	0.3287	-641	on_exon	73301231-73302154	861419	CpGI_shore	3'	DACH1
13	77459514	77459591	78	10	2.76e-09	FE	0.000126924	0.6286	0.3228	0.3058	-1025	on_exon	77459323-77461099	1509	CpGI_core	3'	KCTD12
13	78271802	78271879	78	10	6.94e-14	FE	3.1915e-09	0.3392	0.0222	0.317	145	-	78271657-78272906	146	CpGI_core	5'	SLAIN1
13	78272020	78272104	85	12	1.73e-09	FE	7.95575e-05	0.3086	0.0364	0.2722	-80	-	78271657-78272906	364	CpGI_core	5'	SLAIN1
13	79176422	79176469	48	8	2.93e-08	FE	0.00134742	0.6952	0.3469	0.3483	-1250	on_exon	79175611-79177985	1517	CpGI_core	3'	POU4F1
13	79177246	79177312	67	10	1.24e-09	FE	5.70239e-05	0.4388	0.0909	0.3479	-426	on_intron	79175611-79177985	674	CpGI_core	3'	POU4F1
13	79177532	79177655	124	21	6.61e-11	FE	3.03974e-06	0.5303	0.2059	0.3244	-140	on_exon	79175611-79177985	331	CpGI_core	3'	POU4F1
13	79177750	79177870	121	23	3.88e-12	FE	1.7843e-07	0.7583	0.5057	0.2526	78	-	79175611-79177985	116	CpGI_core	3'	POU4F1
13	84660835	84660923	89	12	4.68e-23	FE	2.15219e-18	0.0066	0.3846	-0.378	204308	-	84660535-84661039	117	CpGI_core	3'	SLITRK1
13	87444529	87444576	48	10	1.86e-29	FE	8.55358e-25	0.0171	0.5979	-0.5808	880295	-	88323570-88324971	-879040	CpGI_shore	5'	SLITRK5
13	95363446	95363529	84	12	4.24e-08	FE	0.00194985	0.7922	0.4793	0.3129	-942	on_exon	95363153-95366051	2523	CpGI_core	3'	SOX21
13	96294365	96294439	75	11	1.07e-10	FE	4.92061e-06	0.5111	0.1846	0.3265	-2591	on_exon	96296144-96297059	2621	CpGI_shore	3'	DZIP1
13	96296347	96296401	55	7	1.4e-07	FE	0.00643818	0.7681	0.4103	0.3578	-609	on_intron	96296144-96297059	659	CpGI_core	3'	DZIP1
13	96297020	96297122	103	9	1.51e-07	FE	0.00694404	0.85	0.4625	0.3875	64	-	96296144-96297059	-62	CpGI_coreshore	3'	DZIP1
13	100548464	100548512	49	6	3.72e-12	FE	1.71072e-07	0.7286	0.2	0.5286	-289592	on_intron	100258709-100259407	289756	-	5'	CLYBL
13	100620902	100620973	72	6	8.9e-10	FE	4.09284e-05	0.9333	0.5595	0.3738	-3260	on_intron	100620242-100624348	3376	CpGI_core	3'	ZIC5
13	100623677	100623723	47	9	1.43e-10	FE	6.57614e-06	0.8977	0.625	0.2727	-485	on_exon	100620242-100624348	626	CpGI_core	3'	ZIC5
13	100642012	100642065	54	7	6.11e-10	FE	2.80981e-05	0.9394	0.6699	0.2695	17850	-	100620242-100624348	-17716	-	3'	ZIC5
13	103046612	103046691	80	5	9.04e-08	FE	0.00415722	0.675	0.1429	0.5321	202663	-	103248814-103249992	-202201	CpGI_shore	5'	TPP2
13	107185478	107185577	100	8	8.44e-14	FE	3.8813e-09	0.7403	0.1558	0.5845	-1983	on_intron	107186469-107189024	3448	CpGI_shore	3'	EFNB2
13	107185578	107185637	60	14	1.14e-08	FE	0.000524252	0.497	0.2154	0.2816	-1883	on_intron	107186469-107189024	3388	CpGI_shore	3'	EFNB2
13	107186500	107186568	69	8	1.36e-09	FE	6.25423e-05	0.8442	0.5602	0.284	-961	on_intron	107186469-107189024	2457	CpGI_core	3'	EFNB2
13	107187390	107187464	75	13	6.61e-25	FE	3.03974e-20	0.8668	0.5129	0.3539	-71	-	107186469-107189024	1561	CpGI_core	3'	EFNB2
13	107187487	107187553	67	16	2.86e-11	FE	1.31523e-06	0.5965	0.3302	0.2663	26	-	107186469-107189024	1472	CpGI_core	3'	EFNB2
13	107188262	107188342	81	13	1.17e-09	FE	5.38048e-05	0.3929	0.1098	0.2831	801	-	107186469-107189024	683	CpGI_core	3'	EFNB2
13	109793366	109793415	50	8	1.29e-09	FE	5.93232e-05	0.8418	0.5528	0.289	-544914	on_exon	109147799-109149019	645568	-	5'	MYO16
13	111768365	111768453	89	12	1.77e-16	FE	8.1397e-12	0.8443	0.424	0.4203	-1546	on_intron	111766849-111768606	1517	CpGI_core	5'	ARHGEF7
13	112997650	112997715	66	7	1.98e-13	FE	9.10543e-09	0.0128	0.4351	-0.4223	32919	-	112997193-112997717	458	CpGI_core	5'	SPACA7
13	113750939	113751013	75	7	8.1e-11	FE	3.72495e-06	0.1	0.5862	-0.4862	-202320	on_exon	113548364-113549127	202576	-	5'	MCF2L
13	113763951	113764019	69	10	3.22e-09	FE	0.000148078	0.719	0.4306	0.2884	-3913	on_intron	113755016-113755660	8936	-	5'	F7
13	113764500	113764557	58	8	5.41e-09	FE	0.00024879	0.6667	0.3143	0.3524	-4451	on_intron	113755016-113755660	9485	-	5'	F7
13	113764686	113764741	56	11	6.36e-19	FE	2.92477e-14	0.6886	0.265	0.4236	-4635	on_intron	113755016-113755660	9671	-	5'	F7
13	113807311	113807383	73	8	2.4e-08	FE	0.00110369	0.9881	0.6905	0.2976	5586	-	113807289-113808783	23	CpGI_core	5'	PROZ
13	114018249	114018305	57	11	7.94e-15	FE	3.65137e-10	0.8071	0.3273	0.4798	-196	on_intron	114017408-114019685	1381	CpGI_core	3'	GRTP1
13	114018306	114018419	114	18	1.26e-10	FE	5.79436e-06	0.7075	0.398	0.3095	-139	intron_exon_boundary	114017408-114019685	1267	CpGI_core	3'	GRTP1
13	114587305	114587367	63	8	5.57e-29	FE	2.56148e-24	0.0417	0.7473	-0.7056	20260	-	114565808-114567206	-20160	-	3'	GAS6
14	21537298	21537353	56	5	1.14e-07	FE	0.00524252	0.9808	0.5532	0.4276	1077	-	21538007-21538665	-708	CpGI_shore	5'	ARHGEF40
14	24046494	24046562	69	9	2.87e-14	FE	1.31983e-09	0.8631	0.5191	0.344	-1514	on_exon	24205683-24206204	159643	CpGI_shore	3'	JPH4
14	24780120	24780205	86	10	1.25e-21	FE	5.74838e-17	0.976	0.4615	0.5145	-5264	on_exon	24768621-24769364	11500	-	5'	LTB4R2
14	24780274	24780333	60	8	2.32e-20	FE	1.0669e-15	0.9121	0.461	0.4511	-5392	on_exon	24768621-24769364	11654	-	5'	LTB4R2
14	24868478	24868588	111	10	1.17e-07	FE	0.00538048	0.9615	0.6818	0.2797	-595	on_exon	24837873-24838324	30606	-	5'	NYNRIN
14	27067148	27067227	80	17	2.29e-13	FE	1.0531e-08	0.5938	0.2904	0.3034	189	-	27067020-27067708	482	CpGI_core	3'	NOVA1
14	28314623	28314681	59	7	1.42e-10	FE	6.53015e-06	0	0.3857	-0.3857	920370	-	29234890-29237832	-920266	CpGI_shore	5'	FOXG1
14	28314732	28314780	49	7	6.51e-17	FE	2.99375e-12	0	0.4706	-0.4706	920271	-	29234890-29237832	-920157	CpGI_shore	5'	FOXG1
14	33402307	33402428	122	9	6.29e-09	FE	0.000289258	0.9512	0.5833	0.3679	1712	-	33402095-33404250	213	CpGI_core	5'	NPAS3
14	33408716	33408773	58	11	1.96e-13	FE	9.01345e-09	0.027	0.3889	-0.3619	-4633	on_intron	33402095-33404250	6622	-	5'	NPAS3
14	34268920	34268999	80	8	3.44e-08	FE	0.00158195	0.5379	0.2376	0.3003	-864859	intron_exon_boundary	33402095-33404250	866826	-	5'	NPAS3
14	34269011	34269080	70	9	7.72e-15	FE	3.5502e-10	0.5703	0.1765	0.3938	-864940	on_exon	33402095-33404250	866917	-	5'	NPAS3
14	34270145	34270209	65	9	6.15e-21	FE	2.8282e-16	0.7237	0.1667	0.557	-866069	on_exon	33402095-33404250	868051	-	5'	NPAS3
14	34419636	34419759	124	12	5.65e-09	FE	0.000259827	0.5816	0.1837	0.3979	-512343	on_exon	34944812-34945567	525809	CpGI_shore	3'	EGLN3
14	34419980	34420052	73	11	9.09e-10	FE	4.18022e-05	0.6975	0.38	0.3175	-511999	on_exon	34944812-34945567	525516	CpGI_shore	3'	EGLN3
14	34420204	34420284	81	10	7.54e-09	FE	0.000346742	0.5497	0.2485	0.3012	-511775	on_exon	34944812-34945567	525284	CpGI_shore	3'	EGLN3
14	36986665	36986767	103	16	5.59e-11	FE	2.57067e-06	0.4957	0.169	0.3267	-3688	on_exon	36986363-36990576	3810	CpGI_core	3'	NKX2-1
14	36990365	36990429	65	9	1.93e-14	FE	8.87549e-10	0.8841	0.5628	0.3213	12	-	36986363-36990576	148	CpGI_core	3'	NKX2-1
14	37053382	37053428	47	6	3.05e-10	FE	1.4026e-05	0.4857	0.0946	0.3911	1571	-	37049334-37051903	-1524	CpGI_shore	3'	NKX2-8
14	37136251	37136310	60	9	1.95e-09	FE	8.96747e-05	0.3819	0.1023	0.2796	-9536	on_intron	37125220-37125661	11032	-	5'	PAX9
14	38057392	38057446	55	10	5.4e-08	FE	0.0024833	0.4747	0.2026	0.2721	7607	-	38063664-38065665	-6271	CpGI_shore	5'	TTC6
14	41623555	41623639	85	11	5.36e-18	FE	2.4649e-13	0.0125	0.3667	-0.3542	453135	-	42075859-42077675	-452303	CpGI_shore	5'	LRFN5
14	45722680	45722733	54	10	1.08e-11	FE	4.9666e-07	0.7391	0.4487	0.2904	-62	on_intron	45722149-45722802	70	CpGI_core	3'	MIS18BP1
14	48095728	48095791	64	8	2.79e-14	FE	1.28304e-09	0	0.4667	-0.4667	-48428	on_intron	48143434-48145589	49799	CpGI_shore	3'	MDGA2
14	50470217	50470305	89	8	1.52e-07	FE	0.00699002	0.961	0.6797	0.2813	-4020	on_intron	50540528-50541072	70768	CpGI_shore	3'	C14orf182
14	50863720	50863795	76	8	9.75e-09	FE	0.000448373	0.581	0.1688	0.4122	-19458	on_intron	50998578-50999711	135917	CpGI_shore	3'	CDKL1
14	52535699	52535757	59	10	1.84e-28	FE	8.46161e-24	0.9375	0.3935	0.544	-845	exon_intron_boundary	52534582-52536722	966	CpGI_core	3'	NID2
14	54686980	54687026	47	6	3.6e-08	FE	0.00165553	0.7538	0.3588	0.395	176542	-	54863241-54864254	-176260	CpGI_shore	5'	CDKN3
14	59931440	59931549	110	12	7.27e-26	FE	3.34325e-21	0.9844	0.6842	0.3002	-19707	on_intron	59950461-59951527	19979	CpGI_shore	3'	C14orf149
14	59932220	59932272	53	5	4.47e-09	FE	0.000205562	0.9773	0.6946	0.2827	-18927	on_intron	59950461-59951527	19256	CpGI_shore	3'	C14orf149
14	60286398	60286501	104	8	8.85e-08	FE	0.00406985	0.2198	0.5905	-0.3707	-51285	on_intron	60386272-60386829	100329	CpGI_shore	3'	RTN1
14	61110701	61110777	77	6	2.24e-15	FE	1.03011e-10	0.7333	0.0923	0.641	-14275	on_exon	61188117-61190772	79996	CpGI_shore	3'	SIX1
14	61747037	61747135	99	14	4.33e-13	FE	1.99124e-08	0.929	0.6124	0.3166	-1520	on_exon	61787881-61789467	42333	CpGI_shore	3'	TMEM30B
14	61787838	61787897	60	5	4.3e-11	FE	1.97744e-06	0.9762	0.5795	0.3967	39281	-	61787881-61789467	1571	CpGI_coreshore	3'	TMEM30B
14	62279469	62279540	72	10	1.41e-22	FE	6.48417e-18	0.7121	0.251	0.4611	174264	-	62331010-62331641	-51540	CpGI_shore	5'	SYT16
14	62279846	62279965	120	11	1.05e-07	FE	0.00482864	0.8545	0.5975	0.257	173839	-	62331010-62331641	-51163	CpGI_shore	5'	SYT16
14	65006640	65006691	52	6	1.7e-11	FE	7.81779e-07	0.7176	0.1857	0.5319	-4067	on_intron	64969968-64972180	36673	-	5'	HSPA2
14	69262193	69262244	52	7	1.21e-10	FE	5.56443e-06	0.9813	0.625	0.3563	-996	on_intron	69283047-69283605	21362	CpGI_shore	3'	ZFP36L1
14	69262366	69262426	61	9	7.79e-31	FE	3.58239e-26	0.9519	0.4345	0.5174	-823	on_intron	69283047-69283605	21180	CpGI_shore	3'	ZFP36L1
14	69728209	69728341	133	9	2.73e-08	FE	0.00125545	0.9167	0.4795	0.4372	-2346	on_intron	69658128-69658773	70082	-	5'	GALNTL1
14	69951173	69951227	55	10	1.4e-07	FE	0.00643818	0.6329	0.3481	0.2848	183	-	69950460-69951916	714	CpGI_core	5'	PLEKHD1
14	69951487	69951552	66	9	1.7e-17	FE	7.81779e-13	0.9167	0.4062	0.5105	-142	on_exon	69950460-69951916	1028	CpGI_core	5'	PLEKHD1
14	70038571	70038657	87	10	1.75e-08	FE	0.000804772	0.8255	0.5485	0.277	540	-	70038109-70041662	3006	CpGI_core	3'	C14orf162
14	70700891	70700973	83	16	6.44e-36	FE	2.96156e-31	0.1577	0.7318	-0.5741	45105	-	70654359-70656077	-44895	-	3'	SLC8A3
14	73704359	73704442	84	9	1.16e-12	FE	5.33449e-08	0.957	0.675	0.282	-236	on_intron	73704055-73705106	305	CpGI_core	5'	PAPLN
14	73704550	73704601	52	9	5.81e-13	FE	2.67184e-08	0.8194	0.4471	0.3723	-395	on_intron	73704055-73705106	496	CpGI_core	5'	PAPLN
14	74707467	74707522	56	7	1.48e-09	FE	6.80608e-05	0.7059	0.3313	0.3746	-1346	on_intron	74485326-74486356	222142	-	5'	VSX2
14	75415210	75415260	51	7	1.41e-07	FE	0.00648417	0.5758	0.8837	-0.3079	-7276	on_exon	75422069-75422655	7396	CpGI_shore	3'	PGF
14	77965519	77965604	86	11	4.88e-08	FE	0.00224417	0.8172	0.4569	0.3603	310	-	77964572-77965670	67	CpGI_core	3'	ISM2
14	78432726	78432795	70	9	1.72e-14	FE	7.90976e-10	0.9263	0.5875	0.3388	205177	-	78227055-78227575	-205219	-	3'	SNW1
14	90528246	90528382	137	13	5.71e-09	FE	0.000262586	0.9518	0.6268	0.325	-272	on_exon	90526697-90528951	1550	CpGI_core	5'	KCNK13
14	91730867	91730951	85	16	2.25e-23	FE	1.03471e-18	0.9259	0.5542	0.3717	10599	-	91883673-91885367	154417	CpGI_shore	3'	GPR68
14	92414027	92414079	53	8	3.58e-09	FE	0.000164633	0.9048	0.6108	0.294	-303	on_intron	92505999-92506811	92733	CpGI_shore	3'	FBLN5
14	92414132	92414196	65	12	2.82e-10	FE	1.29683e-05	0.6411	0.3239	0.3172	-198	on_intron	92505999-92506811	92616	CpGI_shore	3'	FBLN5
14	95123971	95124029	59	6	1.64e-08	FE	0.000754187	0.0462	0.4083	-0.3621	139791	-	95123885-95124663	635	CpGI_core	3'	SERPINA12
14	95236160	95236244	85	14	5.36e-09	FE	0.00024649	0.4875	0.2367	0.2508	-401	on_exon	95234613-95236569	326	CpGI_core	3'	GSC
14	97058746	97058794	49	6	1.54e-07	FE	0.007082	0.9158	0.6091	0.3067	228540	-	96829341-96830334	-228459	-	3'	ATG2B
14	97058964	97059032	69	8	5.46e-27	FE	2.51089e-22	0.7983	0.136	0.6623	228758	-	96829341-96830334	-228697	-	3'	ATG2B
14	97059033	97059114	82	9	6.59e-09	FE	0.000303054	0.8804	0.6118	0.2686	228827	-	96829341-96830334	-228779	-	3'	ATG2B
14	100111562	100111634	73	10	2.33e-13	FE	1.0715e-08	0.4444	0.1298	0.3146	-186	on_exon	100111121-100111970	442	CpGI_core	5'	HHIPL1
14	100626263	100626311	49	9	1.92e-09	FE	8.8295e-05	0.6938	0.4205	0.2733	-236	on_exon	100646749-100647705	21395	CpGI_shore	3'	DEGS2
14	101121255	101121336	82	8	2.56e-12	FE	1.17727e-07	0.5446	0.1357	0.4089	70707	-	101175196-101176267	-53940	CpGI_shore	5'	DLK1
14	102027198	102027290	93	16	2.36e-14	FE	1.08529e-09	0.6995	0.395	0.3045	545	-	102025990-102031567	1209	CpGI_core	5'	DIO3
14	102027320	102027403	84	18	5.95e-16	FE	2.73623e-11	0.6756	0.4029	0.2727	432	-	102025990-102031567	1331	CpGI_core	5'	DIO3
14	102027651	102027733	83	10	4.64e-12	FE	2.1338e-07	0.6725	0.3713	0.3012	102	-	102025990-102031567	1662	CpGI_core	5'	DIO3
14	102904391	102904476	86	6	1.26e-11	FE	5.79436e-07	0.9697	0.5102	0.4595	-75175	on_exon	102829157-102829873	75235	-	5'	TECPR2
14	103389244	103389296	53	7	5.05e-15	FE	2.32234e-10	0.9884	0.7328	0.2556	-302	on_intron	103243156-103244705	146089	-	5'	AMN
14	103589812	103589899	88	13	1.96e-09	FE	9.01345e-05	0.8598	0.6071	0.2527	469	-	103589354-103590246	348	CpGI_core	3'	RP11-736N17.6
14	103989464	103989548	85	12	2.21e-17	FE	1.01631e-12	0.7622	0.3983	0.3639	17	-	103987064-103989796	249	CpGI_core	3'	CKB
14	103989549	103989600	52	7	5.01e-10	FE	2.30395e-05	0.9429	0.5778	0.3651	102	-	103987064-103989796	197	CpGI_core	3'	CKB
14	104394554	104394630	77	9	6.69e-09	FE	0.000307653	0.7417	0.474	0.2677	-51	-	104394530-104395234	605	CpGI_core	3'	C14orf2
14	104602612	104602674	63	16	2.2e-20	FE	1.01171e-15	0.4711	0.1378	0.3333	2387	-	104601960-104605672	653	CpGI_core	5'	KIF26A
14	104604629	104604697	69	12	7.3e-12	FE	3.35705e-07	0.3232	0.0455	0.2777	364	-	104601960-104605672	2670	CpGI_core	5'	KIF26A
14	104605055	104605113	59	13	2.01e-19	FE	9.24339e-15	0.623	0.1643	0.4587	-52	-	104601960-104605672	3096	CpGI_core	5'	KIF26A
14	104642263	104642335	73	6	1.78e-07	FE	0.00818569	0.0889	0.3806	-0.2917	-37274	on_exon	104601960-104605672	40304	-	5'	KIF26A
14	105554615	105554683	69	6	7.5e-08	FE	0.00344903	0.6061	0.198	0.4081	22834	-	105553234-105554883	201	CpGI_core	3'	GPR132
14	105559874	105559989	116	15	2.66e-10	FE	1.22325e-05	0.3253	0.041	0.2843	28093	-	105553234-105554883	-5105	-	3'	GPR132
14	105877554	105877609	56	7	9.97e-09	FE	0.00045849	0.5593	0.3056	0.2537	-12692	on_intron	105864481-105865465	13074	-	5'	TEX22
14	105941613	105941679	67	8	2.65e-11	FE	1.21866e-06	0.3333	0.0726	0.2607	-2379	on_intron	105936265-105936841	5349	-	5'	CRIP2
14	106165410	106165521	112	7	2.57e-13	FE	1.18187e-08	0.0256	0.4487	-0.4231	218318	-	106333493-106333920	-168082	CpGI_shore	5'	KIAA0125
14	106938223	106938293	71	9	5.39e-28	FE	2.4787e-23	0.0252	0.3415	-0.3163	749950	-	106188129-106188860	-749432	-	3'	AL901608.1
15	20500537	20500587	51	7	5.97e-12	FE	2.74542e-07	0.1667	0.5897	-0.423	645181	-	21083014-21084348	-582476	CpGI_shore	5'	RP11-810K23.3
15	22545931	22545982	52	12	5.13e-13	FE	2.35913e-08	0.2242	0.5576	-0.3334	190265	-	22692687-22693190	-146755	CpGI_shore	5'	GOLGA6L1
15	22692687	22692757	71	5	2.45e-09	FE	0.000112668	0.0876	0.3571	-0.2695	43490	-	22692687-22693190	1	CpGI_core	5'	GOLGA6L1
15	22696825	22696873	49	6	8.17e-13	FE	3.75714e-08	0.0714	0.5394	-0.468	39374	-	22692687-22693190	4139	CpGI_shelf	5'	GOLGA6L1
15	24921119	24921170	52	8	4.68e-09	FE	0.000215219	0.013	0.2913	-0.2783	-628	on_exon	23931560-23932627	989560	-	5'	C15orf2
15	24921171	24921270	100	11	8.36e-12	FE	3.84451e-07	0.0357	0.3273	-0.2916	-728	on_exon	23931560-23932627	989612	-	5'	C15orf2
15	27037202	27037267	66	5	7.79e-12	FE	3.58239e-07	0	0.6591	-0.6591	74244	-	27016893-27019020	20310	-	5'	GABRA5
15	28351774	28351838	65	9	1.81e-15	FE	8.32365e-11	0.9712	0.5333	0.4379	7271	-	28344189-28344740	-7097	-	3'	OCA2
15	28352197	28352243	47	10	2.66e-12	FE	1.22325e-07	0.9217	0.5396	0.3821	7694	-	28344189-28344740	-7502	-	3'	OCA2
15	28702776	28702839	64	11	1.19e-17	FE	5.47245e-13	0.135	0.508	-0.373	95880	-	28753440-28753943	-50663	CpGI_shore	5'	AC138749.1
15	33010084	33010150	67	11	2.68e-13	FE	1.23245e-08	0.8056	0.3557	0.4499	26	-	33009531-33011696	554	CpGI_core	5'	GREM1
15	33010171	33010226	56	10	5.26e-11	FE	2.41892e-06	0.7249	0.3333	0.3916	-50	-	33009531-33011696	641	CpGI_core	5'	GREM1
15	33010227	33010287	61	12	2.84e-16	FE	1.30603e-11	0.549	0.0826	0.4664	-111	on_exon	33009531-33011696	697	CpGI_core	5'	GREM1
15	33010288	33010379	92	17	1.21e-13	FE	5.56443e-09	0.8523	0.5024	0.3499	-203	exon_intron_boundary	33009531-33011696	758	CpGI_core	5'	GREM1
15	33011063	33011124	62	11	9.25e-14	FE	4.2538e-09	0.8333	0.3798	0.4535	-948	on_intron	33009531-33011696	1533	CpGI_core	5'	GREM1
15	34786586	34786656	71	12	1.47e-11	FE	6.76009e-07	0.9545	0.6616	0.2929	-94117	on_intron	35046444-35047480	260825	CpGI_shore	3'	GOLGA8A
15	34786875	34786944	70	13	2.03e-17	FE	9.33536e-13	0.9551	0.5299	0.4252	-93828	on_intron	35046444-35047480	260537	CpGI_shore	3'	GOLGA8A
15	37392687	37392763	77	12	9.78e-08	FE	0.00449753	0.5238	0.2249	0.2989	-816	on_intron	37390799-37394248	1486	CpGI_core	3'	MEIS2
15	39873347	39873403	57	9	9.08e-16	FE	4.17562e-11	0.9609	0.5758	0.3851	-122	on_exon	39872528-39873567	820	CpGI_core	5'	THBS1
15	40212170	40212243	74	8	3.23e-09	FE	0.000148538	0.961	0.5833	0.3777	14105	-	40226211-40226631	-14040	CpGI_shore	5'	EIF2AK4
15	40212244	40212294	51	11	5.65e-28	FE	2.59827e-23	0.9923	0.5167	0.4756	14054	-	40226211-40226631	-13966	CpGI_shore	5'	EIF2AK4
15	40544770	40544845	76	14	1.1e-12	FE	5.05857e-08	0.9152	0.6254	0.2898	-399	on_intron	40544353-40545512	668	CpGI_core	3'	C15orf56
15	40544846	40544902	57	7	4.11e-10	FE	1.89007e-05	0.9667	0.6282	0.3385	-323	intron_exon_boundary	40544353-40545512	611	CpGI_core	3'	C15orf56
15	40575047	40575122	76	10	1.07e-11	FE	4.92061e-07	0.3333	0.0099	0.3234	261	-	40573629-40576118	997	CpGI_core	3'	ANKRD63
15	41787838	41787890	53	5	3.97e-09	FE	0.000182568	0.9796	0.5147	0.4649	-2298	on_intron	41778394-41778988	9445	-	5'	ITPKA
15	41795109	41795207	99	13	3.35e-23	FE	1.54056e-18	0.9269	0.5202	0.4067	-9615	on_intron	41778394-41778988	16716	-	5'	ITPKA
15	45670662	45670731	70	11	2.41e-12	FE	1.10829e-07	0.99	0.6571	0.3329	-23753	on_exon	45694411-45695794	25064	CpGI_shore	3'	GATM
15	45670732	45670788	57	11	1.32e-24	FE	6.07028e-20	0.9615	0.4143	0.5472	-23683	on_exon	45694411-45695794	25007	CpGI_shore	3'	GATM
15	50474440	50474501	62	8	2.78e-11	FE	1.27844e-06	0.4458	0.0143	0.4315	-107	on_exon	50474159-50475186	282	CpGI_core	5'	SLC27A2
15	50474901	50474967	67	9	3.22e-13	FE	1.48078e-08	0.8951	0.5	0.3951	-573	on_exon	50474159-50475186	743	CpGI_core	5'	SLC27A2
15	52404742	52404806	65	12	4.58e-11	FE	2.1062e-06	0.965	0.6954	0.2696	-229	on_exon	52404192-52405420	615	CpGI_core	3'	BCL2L10
15	53078056	53078120	65	5	2.51e-08	FE	0.00115427	0.5769	0.0769	0.5	-5216	on_intron	53080459-53083699	5580	CpGI_shore	3'	ONECUT1
15	53079893	53079989	97	5	1.17e-11	FE	5.38048e-07	0.7222	0.1481	0.5741	-3379	on_intron	53080459-53083699	3711	CpGI_shore	3'	ONECUT1
15	53097570	53097648	79	13	2.7e-15	FE	1.24165e-10	0.9655	0.6261	0.3394	14298	-	53080459-53083699	-13948	-	3'	ONECUT1
15	57668713	57668777	65	10	6.79e-10	FE	3.12252e-05	0.5752	0.1919	0.3833	-611	on_intron	57598539-57599313	70175	-	5'	CGNL1
15	62359940	62360004	65	7	1.22e-07	FE	0.00561041	0.8667	0.5385	0.3282	-827	on_exon	62352228-62353092	7713	-	5'	C2CD4A
15	62360515	62360570	56	9	4.68e-09	FE	0.000215219	0.8932	0.5739	0.3193	-1393	on_exon	62352228-62353092	8288	-	5'	C2CD4A
15	63334395	63334464	70	9	1.95e-11	FE	8.96747e-07	0.6354	0.1591	0.4763	368	-	63334234-63336063	162	CpGI_core	5'	TPM1
15	63334486	63334538	53	8	8.66e-10	FE	3.98247e-05	0.874	0.528	0.346	294	-	63334234-63336063	253	CpGI_core	5'	TPM1
15	63334641	63334698	58	7	2.74e-09	FE	0.000126004	0.7949	0.3684	0.4265	134	-	63334234-63336063	408	CpGI_core	5'	TPM1
15	63335965	63336035	71	7	2.67e-09	FE	0.000122785	0.4861	0.0926	0.3935	-1203	on_intron	63334234-63336063	1732	CpGI_core	5'	TPM1
15	68115925	68115976	52	11	2.72e-22	FE	1.25085e-17	0.5618	0.1142	0.4476	-280954	on_intron	67834787-67835510	281139	-	5'	MAP2K5
15	68120475	68120550	76	10	1.04e-09	FE	4.78265e-05	0.7009	0.3077	0.3932	-8507	exon_intron_boundary	67834787-67835510	285689	-	5'	SKOR1
15	68128276	68128380	105	12	1.05e-15	FE	4.82864e-11	0.9787	0.6578	0.3209	218193	-	68346304-68347408	-218027	CpGI_shore	5'	PIAS1
15	71146207	71146270	64	11	2.33e-10	FE	1.0715e-05	0.5077	0.1462	0.3615	-290	intron_exon_boundary	71145996-71146820	551	CpGI_core	3'	LARP6
15	74045705	74045783	79	8	1.49e-08	FE	0.000685206	0.7238	0.3609	0.3629	987	-	74044562-74045885	103	CpGI_core	3'	C15orf59
15	76630455	76630518	64	8	1.57e-10	FE	7.21996e-06	0.9447	0.687	0.2577	-1452	on_intron	76627165-76627838	3291	CpGI_shelf	5'	ISL2
15	76632147	76632272	126	8	3.36e-11	FE	1.54516e-06	0.8485	0.4839	0.3646	-3206	on_intron	76627165-76627838	4983	-	5'	ISL2
15	76632414	76632530	117	10	6.18e-14	FE	2.842e-09	0.6869	0.2	0.4869	-3464	on_intron	76627165-76627838	5250	-	5'	ISL2
15	76633960	76634039	80	8	7.85e-17	FE	3.60998e-12	0.8844	0.416	0.4684	-4973	on_intron	76627165-76627838	6796	-	5'	ISL2
15	76634509	76634569	61	9	1.65e-19	FE	7.58786e-15	0.8981	0.4653	0.4328	-5503	on_exon	76627165-76627838	7345	-	5'	ISL2
15	76635357	76635425	69	8	1.58e-23	FE	7.26595e-19	0.9524	0.4381	0.5143	31545	-	76603564-76604026	-31398	-	3'	ETFA
15	76638498	76638565	68	6	3.92e-09	FE	0.000180269	0.9612	0.6702	0.291	34686	-	76603564-76604026	-34538	-	3'	ETFA
15	76638566	76638629	64	9	1.03e-24	FE	4.73666e-20	0.9333	0.4654	0.4679	34754	-	76603564-76604026	-34602	-	3'	ETFA
15	77927114	77927224	111	13	3.95e-17	FE	1.81649e-12	0.9214	0.5079	0.4135	-61722	on_intron	78110842-78112853	185630	CpGI_shore	3'	LINGO1
15	79102750	79102804	55	7	1.09e-10	FE	5.01258e-06	0.9583	0.6944	0.2639	-1054	on_intron	79102716-79104628	1825	CpGI_core	3'	ADAMTS7
15	79724625	79724745	121	20	1.4e-13	FE	6.43818e-09	0.4532	0.1217	0.3315	114	-	79724100-79725643	526	CpGI_core	5'	KIAA1024
15	83776139	83776195	57	7	9.48e-08	FE	0.00435957	0.3596	0.0417	0.3179	-35	-	83775837-83776922	303	CpGI_core	5'	TM6SF1
15	83776372	83776452	81	13	5.01e-15	FE	2.30395e-10	0.4823	0.1435	0.3388	-292	on_exon	83775837-83776922	536	CpGI_core	5'	TM6SF1
15	83953224	83953309	86	16	6.34e-28	FE	2.91558e-23	0.7189	0.2941	0.4248	-241	intron_exon_boundary	83951981-83953930	622	CpGI_core	3'	BNC1
15	83953611	83953677	67	10	9.45e-18	FE	4.34577e-13	0.7137	0.2556	0.4581	146	-	83951981-83953930	254	CpGI_core	3'	BNC1
15	89910927	89910978	52	9	3.79e-20	FE	1.74291e-15	0.7857	0.2646	0.5211	32836	-	89876391-89878597	-32380	-	3'	POLG
15	89922099	89922171	73	8	1.92e-08	FE	0.00088295	0.6476	0.2527	0.3949	44008	-	89876391-89878597	-43573	-	3'	POLG
15	90293740	90293837	98	15	1.67e-08	FE	0.000767983	0.3678	0.0583	0.3095	-800	on_exon	90293222-90294733	897	CpGI_core	3'	MESP1
15	91427470	91427522	53	6	1.48e-09	FE	6.80608e-05	0.4167	0.0381	0.3786	-596	on_intron	91414312-91415510	13159	-	5'	FES
15	91500451	91500549	99	11	4.9e-11	FE	2.25336e-06	0.1288	0.4808	-0.352	-2448	on_exon	91497995-91498615	2457	CpGI_shore	5'	RCCD1
15	93631578	93631639	62	7	3.57e-11	FE	1.64174e-06	0.7417	0.3158	0.4259	-854	on_intron	93631429-93633173	1535	CpGI_core	3'	RGMA
15	93631762	93631808	47	8	1.69e-08	FE	0.00077718	0.5294	0.1964	0.333	-670	on_intron	93631429-93633173	1366	CpGI_core	3'	RGMA
15	93632389	93632448	60	9	1.03e-07	FE	0.00473666	0.437	0.1026	0.3344	-43	-	93631429-93633173	726	CpGI_core	3'	RGMA
15	96865546	96865644	99	8	4.51e-10	FE	2.07401e-05	0.6667	0.2273	0.4394	3524	-	96864882-96866787	665	CpGI_core	5'	NR2F2
15	96865724	96865811	88	6	1.1e-08	FE	0.000505857	0.8	0.3214	0.4786	3357	-	96864882-96866787	843	CpGI_core	5'	NR2F2
15	96895307	96895383	77	9	3.11e-12	FE	1.4302e-07	0.9279	0.5441	0.3838	63648	-	96864882-96866787	-28595	-	3'	AC016251.1
15	97767825	97767902	78	9	1.4e-12	FE	6.43818e-08	0.0531	0.4265	-0.3734	694883	-	97767434-97767923	392	CpGI_core	5'	ARRDC4
15	100821425	100821542	118	11	1.16e-07	FE	0.00533449	0.2021	0.5321	-0.33	-60784	intron_exon_boundary	100880958-100882438	60897	CpGI_shore	3'	ADAMTS17
15	100881288	100881346	59	11	2.55e-15	FE	1.17267e-10	0.8504	0.5793	0.2711	261394	-	101141976-101143137	-260687	CpGI_shore	5'	ASB7
15	100881347	100881435	89	14	3.37e-13	FE	1.54976e-08	0.784	0.4573	0.3267	261305	-	101141976-101143137	-260628	CpGI_shore	5'	ASB7
15	101084840	101084893	54	8	8.83e-15	FE	4.06065e-10	0.8	0.2556	0.5444	57847	-	101141976-101143137	-57135	CpGI_shore	5'	ASB7
15	101420343	101420431	89	16	2.37e-25	FE	1.08989e-20	0.9833	0.7093	0.274	-18301	on_intron	101389733-101390694	30611	-	5'	ALDH1A3
16	755085	755162	78	8	1.25e-08	FE	0.000574837	0.8961	0.4805	0.4156	10001	-	764749-765994	-9663	CpGI_shore	5'	METRN
16	1022357	1022427	71	7	1.12e-10	FE	5.15054e-06	0.0833	0.5641	-0.4808	9382	-	1029879-1035327	-7521	CpGI_shore	5'	SOX8
16	1031881	1031969	89	15	3.07e-16	FE	1.4118e-11	0.4072	0.0876	0.3196	610	-	1029879-1035327	3359	CpGI_core	3'	AC009041.2
16	1202846	1202928	83	10	7.71e-11	FE	3.5456e-06	0.7222	0.3148	0.4074	56603	-	1152413-1153355	-49572	-	3'	C1QTNF8
16	1203203	1203264	62	14	6.97e-21	FE	3.20529e-16	0.9115	0.5816	0.3299	56960	-	1152413-1153355	-49908	-	3'	C1QTNF8
16	1203898	1203954	57	13	3.07e-12	FE	1.4118e-07	0.3625	0.0769	0.2856	57655	-	1152413-1153355	-50598	-	3'	C1QTNF8
16	1664890	1664960	71	9	8.71e-09	FE	0.000400547	0.3646	0.0421	0.3225	-2621	on_exon	1660055-1665095	4836	CpGI_core	5'	CRAMP1L
16	2391900	2391951	52	10	7.11e-17	FE	3.26968e-12	0.9949	0.7323	0.2626	1154	-	2389707-2392164	214	CpGI_core	3'	ABCA3
16	2835343	2835399	57	5	2.01e-07	FE	0.00924339	0.9625	0.6632	0.2993	-1364	intron_exon_boundary	2848427-2849145	13747	CpGI_shore	3'	PRSS33
16	3016896	3016967	72	7	6.51e-08	FE	0.00299375	0.988	0.7024	0.2856	-2806	intron_exon_boundary	3013017-3020326	3880	CpGI_core	5'	KREMEN2
16	3068141	3068245	105	10	6.88e-13	FE	3.16391e-08	0.9545	0.5659	0.3886	-1930	intron_exon_boundary	3069903-3071305	3061	CpGI_shore	3'	CLDN6
16	3096273	3096328	56	8	2.93e-13	FE	1.34742e-08	0.6143	0.1531	0.4612	355	-	3095584-3097033	690	CpGI_core	5'	MMP25
16	4363965	4364031	67	11	1e-20	FE	4.5987e-16	0.9857	0.5706	0.4151	732	-	4357418-4358244	6548	-	5'	GLIS2
16	15237273	15237325	53	6	1.26e-08	FE	0.000579436	0.8923	0.4588	0.4335	11816	-	15224917-15225536	-11788	-	3'	NPIPP1
16	21675437	21675541	105	16	7.81e-19	FE	3.59158e-14	0.9778	0.6889	0.2889	11457	-	21675033-21675626	86	CpGI_core	3'	IGSF6
16	23194194	23194249	56	10	4.13e-10	FE	1.89926e-05	0.5635	0.194	0.3695	-212	on_intron	23193717-23194773	478	CpGI_core	5'	SCNN1G
16	23194446	23194505	60	5	2.12e-10	FE	9.74924e-06	0.5455	0.1333	0.4122	-468	on_intron	23193717-23194773	730	CpGI_core	5'	SCNN1G
16	23847173	23847250	78	9	6.92e-11	FE	3.1823e-06	0.4348	0.0838	0.351	122353	-	23765970-23766869	-80380	-	3'	ERN2
16	31498845	31498969	125	12	1.81e-09	FE	8.32365e-05	0.8929	0.5638	0.3291	-4529	intron_exon_boundary	31487153-31488967	11693	-	5'	SLC5A2
16	32321990	32322064	75	11	6.17e-20	FE	2.8374e-15	0.01	0.4737	-0.4637	122557	-	32199220-32199676	-122387	-	3'	AC133485.1
16	32857491	32857574	84	8	5.52e-10	FE	2.53848e-05	0	0.2885	-0.2885	1604	-	32857242-32858277	250	CpGI_core	5'	AC142086.3
16	33509685	33509786	102	20	2.07e-18	FE	9.51931e-14	0.0166	0.2854	-0.2688	269080	-	33777506-33779399	-267820	CpGI_shore	5'	AC133561.1
16	33953197	33953252	56	6	0	FE	0	0.0344	0.3611	-0.3267	175454	-	33777506-33779399	-173852	-	3'	AC133561.2
16	33955811	33955933	123	10	1.03e-08	FE	0.000473666	0.0769	0.4732	-0.3963	178068	-	33777506-33779399	-176533	-	3'	AC133561.2
16	33959595	33959784	190	10	0	FE	0	0.0432	0.3372	-0.294	181852	-	33777506-33779399	-180384	-	3'	AC133561.2
16	33961326	33961381	56	9	3.48e-14	FE	1.60035e-09	0.2914	0.5928	-0.3014	-1176	on_exon	33961238-33966423	5043	CpGI_core	3'	LINC00273
16	33961668	33961747	80	10	5.22e-10	FE	2.40052e-05	0.0662	0.3283	-0.2621	-834	on_exon	33961238-33966423	4677	CpGI_core	3'	LINC00273
16	33965542	33965596	55	5	4.48e-10	FE	2.06022e-05	0.0929	0.3708	-0.2779	3040	-	33961238-33966423	828	CpGI_core	3'	LINC00273
16	34208247	34208318	72	11	4.31e-20	FE	1.98204e-15	0.0917	0.5944	-0.5027	48190	-	34208201-34209248	47	CpGI_core	5'	AC135776.1
16	34208665	34208720	56	9	1.25e-09	FE	5.74838e-05	0.1161	0.4239	-0.3078	47788	-	34208201-34209248	465	CpGI_core	5'	AC135776.1
16	48094023	48094078	56	10	4.15e-08	FE	0.00190846	0.2963	0.6169	-0.3206	184130	-	48278059-48278655	-184035	CpGI_shore	5'	LONP2
16	49316305	49316373	69	15	1.45e-13	FE	6.66811e-09	0.5455	0.1429	0.4026	564	-	49314038-49317263	891	CpGI_core	3'	CBLN1
16	49888875	49888940	66	12	4.63e-18	FE	2.1292e-13	0.8909	0.5385	0.3524	170213	-	50058851-50059423	-169975	CpGI_shore	5'	TMEM188
16	51185477	51185541	65	12	3.52e-08	FE	0.00161874	0.5411	0.2796	0.2615	297	-	51183700-51190260	4720	CpGI_core	3'	SALL1
16	52580768	52580854	87	16	1.87e-24	FE	8.59957e-20	0.6613	0.2392	0.4221	-945	exon_intron_boundary	53088717-53089279	508426	CpGI_shore	3'	TOX3
16	54318575	54318631	57	10	1.22e-10	FE	5.61041e-06	0.3222	0.04	0.2822	-2099	on_exon	54315603-54324604	5974	CpGI_core	3'	IRX3
16	54970259	54970365	107	13	5.54e-12	FE	2.54768e-07	0.8852	0.5874	0.2978	387308	-	55357522-55359040	-387262	CpGI_shore	5'	IRX6
16	54970366	54970414	49	7	5.84e-15	FE	2.68564e-10	0.9459	0.6707	0.2752	387259	-	55357522-55359040	-387155	CpGI_shore	5'	IRX6
16	54970734	54970804	71	7	7.97e-17	FE	3.66516e-12	0.9606	0.6507	0.3099	386869	-	55357522-55359040	-386787	CpGI_shore	5'	IRX6
16	54971567	54971681	115	6	4.14e-08	FE	0.00190386	0.956	0.6	0.356	385992	-	55357522-55359040	-385954	CpGI_shore	5'	IRX6
16	54971682	54971746	65	7	1.26e-16	FE	5.79436e-12	0.9211	0.4671	0.454	385927	-	55357522-55359040	-385839	CpGI_shore	5'	IRX6
16	54972837	54972907	71	6	4.71e-11	FE	2.16599e-06	0.9722	0.5545	0.4177	384766	-	55357522-55359040	-384684	CpGI_shore	5'	IRX6
16	55358677	55358784	108	12	1.32e-12	FE	6.07028e-08	0.332	0.0718	0.2602	-1111	on_exon	55357522-55359040	1156	CpGI_core	5'	IRX6
16	55513250	55513360	111	15	1.75e-15	FE	8.04773e-11	0.9586	0.6894	0.2692	-476	on_exon	55512859-55513526	392	CpGI_core	5'	MMP2
16	55513361	55513409	49	9	9.17e-22	FE	4.21701e-17	1	0.7026	0.2974	-525	on_exon	55512859-55513526	503	CpGI_core	5'	MMP2
16	56224828	56224900	73	9	4.96e-16	FE	2.28096e-11	0.899	0.4821	0.4169	403	-	56224573-56226351	256	CpGI_core	5'	GNAO1
16	56225118	56225175	58	12	1.66e-23	FE	7.63384e-19	0.686	0.202	0.484	128	-	56224573-56226351	546	CpGI_core	5'	GNAO1
16	56225334	56225424	91	9	1.18e-11	FE	5.42647e-07	0.6313	0.2288	0.4025	-121	on_exon	56224573-56226351	762	CpGI_core	5'	GNAO1
16	58058836	58058903	68	9	1.26e-19	FE	5.79436e-15	0.5556	0.0875	0.4681	568	-	58058713-58061477	124	CpGI_core	5'	MMP15
16	58497251	58497368	118	20	4.21e-08	FE	0.00193605	0.7582	0.4966	0.2616	239	-	58497034-58498595	218	CpGI_core	5'	NDRG4
16	58497369	58497424	56	10	2.63e-11	FE	1.20946e-06	0.48	0.0926	0.3874	183	-	58497034-58498595	336	CpGI_core	5'	NDRG4
16	66958675	66958781	107	10	2.71e-14	FE	1.24625e-09	0.9628	0.6618	0.301	-871	intron_exon_boundary	66958734-66959655	875	CpGI_coreshore	3'	RRAD
16	67184491	67184544	54	6	1.47e-12	FE	6.76009e-08	0.88	0.3375	0.5425	104	-	67183209-67184968	425	CpGI_core	3'	B3GNT9
16	67184887	67184949	63	7	3.02e-17	FE	1.38881e-12	0.9892	0.6795	0.3097	500	-	67183209-67184968	20	CpGI_core	3'	B3GNT9
16	67571976	67572038	63	9	2.12e-32	FE	9.74924e-28	0.6875	0.0104	0.6771	-9317	on_intron	67562576-67564332	9401	-	5'	FAM65A
16	67687040	67687097	58	7	1.57e-08	FE	0.000721996	0.0167	0.4028	-0.3861	-8066	on_exon	67678593-67679196	8448	-	5'	RLTPR
16	68118641	68118698	58	9	9.81e-14	FE	4.51132e-09	0.9471	0.6447	0.3024	60872	-	68118565-68119986	1289	CpGI_core	3'	DDX28
16	68676654	68676709	56	9	2.12e-08	FE	0.000974924	0.7067	0.2885	0.4182	1443	-	68572892-68573740	103763	-	5'	CDH3
16	79632973	79633042	70	10	1.85e-09	FE	8.5076e-05	0.2802	0.0202	0.26	-1637	on_exon	79632620-79635537	2496	CpGI_core	3'	MAF
16	84346516	84346586	71	12	2.77e-11	FE	1.27384e-06	0.8864	0.6255	0.2609	-18333	intron_exon_boundary	84270422-84270857	76095	-	5'	WFDC1
16	84346597	84346646	50	9	3.7e-16	FE	1.70152e-11	0.8818	0.5455	0.3363	-18393	on_exon	84270422-84270857	76176	-	5'	WFDC1
16	85268511	85268558	48	6	1.73e-08	FE	0.000795575	0.9596	0.6526	0.307	122398	-	85202391-85203941	-64616	-	3'	FAM92B
16	85269448	85269508	61	11	2.24e-15	FE	1.03011e-10	0.876	0.4255	0.4505	123335	-	85202391-85203941	-65566	-	3'	FAM92B
16	85320616	85320679	64	5	4.21e-13	FE	1.93605e-08	0.125	0.7087	-0.5837	174503	-	85202391-85203941	-116737	-	3'	FAM92B
16	85496343	85496406	64	11	1.8e-08	FE	0.000827766	0.3818	0.0727	0.3091	148618	-	85644948-85649027	-148604	CpGI_shore	5'	KIAA0182
16	85647790	85647837	48	5	3.23e-11	FE	1.48538e-06	0.9919	0.7188	0.2731	-2813	on_intron	85644948-85649027	2843	CpGI_core	5'	KIAA0182
16	86542044	86542105	62	12	1.53e-17	FE	7.03601e-13	0.8655	0.5545	0.311	2040	-	86541431-86545228	614	CpGI_core	5'	FOXF1
16	86600812	86600892	81	8	1.13e-07	FE	0.00519653	0.7262	0.3615	0.3647	-34	-	86599356-86602649	1457	CpGI_core	5'	FOXC2
16	87736032	87736099	68	5	3.36e-08	FE	0.00154516	0.9833	0.6304	0.3529	-3257	on_exon	87742557-87743109	7011	CpGI_shore	3'	AC010536.1
16	88442906	88442978	73	11	3e-13	FE	1.37961e-08	0.2609	0.7347	-0.4738	50902	-	88453550-88453969	-10643	CpGI_shore	5'	ZNF469
16	88443063	88443158	96	8	2.58e-08	FE	0.00118646	0.1919	0.5575	-0.3656	50722	-	88453550-88453969	-10486	CpGI_shore	5'	ZNF469
16	88449629	88449708	80	15	1.34e-14	FE	6.16226e-10	0.8253	0.5304	0.2949	44172	-	88453550-88453969	-3920	CpGI_shore	5'	ZNF469
16	88450287	88450344	58	11	1.43e-09	FE	6.57614e-05	0.336	0.0667	0.2693	43536	-	88453550-88453969	-3262	CpGI_shore	5'	ZNF469
16	88504689	88504757	69	5	4.33e-08	FE	0.00199124	0.413	0.8889	-0.4759	-10877	on_exon	88453550-88453969	51140	-	5'	ZNF469
16	88600289	88600346	58	13	2.08e-20	FE	9.5653e-16	0	0.3613	-0.3613	-80620	on_exon	88518730-88522514	81560	-	5'	ZFPM1
16	88700943	88700992	50	5	3.05e-09	FE	0.00014026	0.6364	0.2222	0.4142	4010	-	88700456-88701573	488	CpGI_core	5'	IL17C
16	88701236	88701304	69	7	4.02e-08	FE	0.00184868	0.6778	0.2812	0.3966	3698	-	88700456-88701573	781	CpGI_core	5'	IL17C
16	88946802	88946911	110	10	9.1e-08	FE	0.00418482	0.0225	0.3095	-0.287	-96598	on_intron	89068595-89069471	122561	CpGI_shore	3'	CBFA2T3
16	88950100	88950153	54	7	1.4e-08	FE	0.000643818	0.2121	0.625	-0.4129	-93300	on_intron	89068595-89069471	119319	CpGI_shore	3'	CBFA2T3
16	89007359	89007439	81	17	1.47e-28	FE	6.76009e-24	0.628	0.1762	0.4518	-889	on_intron	89006335-89008600	1025	CpGI_core	5'	AC092384.1
16	89007565	89007619	55	11	9.61e-10	FE	4.41935e-05	0.65	0.2661	0.3839	-1069	on_intron	89006335-89008600	1231	CpGI_core	5'	AC092384.1
16	90085192	90085290	99	10	1.36e-09	FE	6.25423e-05	0.6308	0.2913	0.3395	-1333	on_intron	90088916-90089413	4124	CpGI_shore	3'	DBNDD1
17	30716	30814	99	17	3.26e-11	FE	1.49918e-06	0.6711	0.3372	0.3339	-710	on_intron	29995-31868	1055	CpGI_core	3'	DOC2B
17	30815	30928	114	19	3.41e-10	FE	1.56816e-05	0.3486	0.0854	0.2632	-611	intron_exon_boundary	29995-31868	941	CpGI_core	3'	DOC2B
17	1173848	1173946	99	11	2.44e-10	FE	1.12208e-05	0.9462	0.6513	0.2949	-92	-	1171075-1174733	2774	CpGI_core	5'	BHLHA9
17	1901740	1901801	62	10	4.88e-18	FE	2.24417e-13	0.9748	0.5299	0.4449	43477	-	1944857-1945621	-43116	CpGI_shore	5'	OVCA2
17	1901847	1901911	65	7	6.12e-08	FE	0.0028144	0.9722	0.7182	0.254	43367	-	1944857-1945621	-43009	CpGI_shore	5'	OVCA2
17	1927914	1928018	105	9	1.55e-07	FE	0.00712798	0.7864	0.4186	0.3678	17260	-	1944857-1945621	-16942	CpGI_shore	5'	OVCA2
17	1954630	1954711	82	10	2.91e-13	FE	1.33822e-08	0.9646	0.6667	0.2979	3683	-	1952920-1962628	1711	CpGI_core	5'	HIC1
17	1962434	1962496	63	5	2.69e-09	FE	0.000123705	0.9688	0.557	0.4118	-4102	on_exon	1952920-1962628	9515	CpGI_core	5'	HIC1
17	3375534	3375611	78	7	1.05e-13	FE	4.82864e-09	0.7754	0.3467	0.4287	1794	-	3367399-3368515	8136	-	5'	ASPA
17	4900459	4900511	53	8	2.48e-08	FE	0.00114048	0.881	0.5714	0.3096	-445	on_intron	4900358-4901798	1288	CpGI_core	3'	INCA1
17	5026229	5026301	73	8	1.6e-07	FE	0.00735792	0.7465	0.4683	0.2782	-167	intron_exon_boundary	5025799-5027064	764	CpGI_core	3'	ZNF232
17	7287209	7287256	48	6	2.81e-09	FE	0.000129223	0.9895	0.7241	0.2654	-2890	on_intron	7284224-7284687	2986	CpGI_shelf	5'	TNK1
17	7287526	7287607	82	12	3.86e-14	FE	1.7751e-09	0.9669	0.6039	0.363	-3241	exon_intron_boundary	7284224-7284687	3303	CpGI_shelf	5'	TNK1
17	7553872	7554002	131	7	5.39e-13	FE	2.4787e-08	0.8641	0.2982	0.5659	253	-	7554140-7555338	-267	CpGI_shore	5'	ATP1B2
17	8230390	8230457	68	9	4.21e-10	FE	1.93605e-05	0.7323	0.3158	0.4165	12726	-	8230196-8230941	195	CpGI_core	5'	ODF4
17	8905693	8905743	51	7	2.36e-10	FE	1.08529e-05	0.9062	0.5764	0.3298	36670	-	8868470-8869784	-35958	-	3'	PIK3R5
17	8906668	8906768	101	16	4.15e-24	FE	1.90846e-19	0.8435	0.4688	0.3747	37645	-	8868470-8869784	-36983	-	3'	PIK3R5
17	10101603	10101667	65	10	3.49e-16	FE	1.60495e-11	0.6481	0.1717	0.4764	-264	on_exon	10101035-10102440	774	CpGI_core	3'	GAS7
17	11144066	11144113	48	8	7.42e-09	FE	0.000341224	0.2651	0.0084	0.2567	468	-	11143488-11145416	579	CpGI_core	5'	SHISA6
17	12124182	12124238	57	5	1.97e-08	FE	0.000905944	0	0.4559	-0.4559	223398	-	11900443-11900984	-223253	-	3'	ZNF18
17	14204478	14204561	84	15	8.41e-15	FE	3.86751e-10	0.3776	0.0992	0.2784	-160	on_exon	14204169-14207702	310	CpGI_core	5'	HS3ST3B1
17	15690830	15690949	120	9	4.84e-09	FE	0.000222577	0.9714	0.5735	0.3979	103218	-	15602779-15603315	-87633	-	3'	TRIM16
17	16256526	16256611	86	13	1.81e-22	FE	8.32365e-18	0.9493	0.6516	0.2977	-286	on_exon	16255619-16257148	538	CpGI_core	3'	CENPV
17	17108836	17108882	47	6	1.81e-07	FE	0.00832365	0	0.3	-0.3	-809	on_intron	17108772-17110296	1415	CpGI_core	3'	PLD6
17	17399202	17399254	53	6	2.88e-08	FE	0.00132443	1	0.7143	0.2857	-504	intron_exon_boundary	17398249-17400346	1093	CpGI_core	3'	RASD1
17	17686610	17686695	86	12	3.28e-15	FE	1.50837e-10	0.9677	0.658	0.3097	3768	-	17685017-17687240	546	CpGI_core	3'	SMCR5
17	17686713	17686797	85	6	1.11e-09	FE	5.10456e-05	1	0.6118	0.3882	3871	-	17685017-17687240	444	CpGI_core	3'	SMCR5
17	19483376	19483461	86	13	2.49e-14	FE	1.14508e-09	0.8328	0.5	0.3328	67999	-	19551345-19552483	-67968	CpGI_shore	5'	ALDH3A2
17	20744340	20744415	76	8	1.64e-08	FE	0.000754187	1	0.7415	0.2585	-55112	on_intron	20887217-20888954	144540	CpGI_shore	3'	CCDC144NL
17	21280210	21280258	49	8	2.19e-10	FE	1.00712e-05	0.6667	0.296	0.3707	-558	exon_intron_boundary	21279359-21281574	852	CpGI_core	5'	KCNJ12
17	26554586	26554653	68	7	1.16e-07	FE	0.00533449	1	0.7366	0.2634	91509	-	26645291-26646605	-90704	CpGI_shore	5'	TMEM97
17	26835022	26835074	53	8	5.09e-09	FE	0.000234074	0.2353	0.5776	-0.3423	15886	-	26785325-26786225	49698	-	5'	FOXN1
17	27503756	27503871	116	12	2.77e-22	FE	1.27384e-17	0.9222	0.4094	0.5128	70007	-	27506890-27507607	-3133	CpGI_shore	5'	CRYBA1
17	27893304	27893370	67	8	2.16e-12	FE	9.93319e-08	0.9857	0.6985	0.2872	-737	on_exon	27893087-27896078	2709	CpGI_core	3'	ABHD15
17	27893539	27893613	75	6	1.97e-08	FE	0.000905944	0.9769	0.7222	0.2547	-502	on_exon	27893087-27896078	2466	CpGI_core	3'	ABHD15
17	29249085	29249161	77	15	3.25e-10	FE	1.49458e-05	0.6492	0.3648	0.2844	15800	-	29248848-29249926	766	CpGI_core	3'	C17orf42
17	29718692	29718746	55	11	2.57e-18	FE	1.18187e-13	0.8429	0.4372	0.4057	69926	-	29718098-29719291	546	CpGI_core	3'	EVI2A
17	29887166	29887222	57	5	4.57e-08	FE	0.00210161	0.025	0.5455	-0.5205	10940	-	29885787-29887377	1380	CpGI_core	5'	AC003101.1
17	35295663	35295715	53	5	2.87e-11	FE	1.31983e-06	0.9895	0.6736	0.3159	-942	exon_intron_boundary	35291900-35300875	3764	CpGI_core	5'	LHX1
17	36102548	36102637	90	10	1.38e-26	FE	6.34621e-22	0.6561	0.069	0.5871	-2688	on_intron	36412568-36413545	310909	CpGI_shore	3'	HNF1B
17	36103075	36103146	72	12	9.99e-18	FE	4.5941e-13	0.917	0.5722	0.3448	-2161	on_intron	36412568-36413545	310400	CpGI_shore	3'	HNF1B
17	36609943	36610020	78	14	8.2e-19	FE	3.77093e-14	0.9354	0.6154	0.32	-25299	on_intron	36584421-36585453	25523	-	5'	ARHGAP23
17	36610264	36610310	47	9	2e-21	FE	9.1974e-17	0.9844	0.6466	0.3378	-25589	on_intron	36584421-36585453	25844	-	5'	ARHGAP23
17	36666352	36666409	58	9	1.01e-09	FE	4.64469e-05	0.4842	0.0938	0.3904	-81688	on_exon	36584421-36585453	81932	-	5'	ARHGAP23
17	36729200	36729263	64	12	3.41e-29	FE	1.56816e-24	0.9697	0.6206	0.3491	-32982	on_intron	36761729-36763118	33856	CpGI_shore	3'	SRCIN1
17	36734981	36735039	59	8	4.29e-08	FE	0.00197284	0.521	0.2193	0.3017	-27201	on_exon	36761729-36763118	28080	CpGI_shore	3'	SRCIN1
17	36859570	36859629	60	5	2.54e-08	FE	0.00116807	1	0.6667	0.3333	2167	-	36858279-36862411	1292	CpGI_core	5'	MLLT6
17	36859888	36859990	103	9	8.42e-09	FE	0.000387211	0.8476	0.5605	0.2871	1806	-	36858279-36862411	1610	CpGI_core	5'	MLLT6
17	37381475	37381527	53	5	1.03e-07	FE	0.00473666	0.9643	0.5714	0.3929	-564	on_intron	37380954-37382363	837	CpGI_core	3'	STAC2
17	37783136	37783187	52	5	1.13e-07	FE	0.00519653	0.9881	0.6833	0.3048	-7	-	37783128-37783919	9	CpGI_core	5'	PPP1R1B
17	37824033	37824087	55	5	1.19e-09	FE	5.47245e-05	0.9861	0.6053	0.3808	148	-	37823694-37824989	340	CpGI_core	5'	PNMT
17	38334255	38334318	64	9	4.93e-13	FE	2.26716e-08	0.9531	0.6426	0.3105	-1054	on_intron	38296474-38297088	37782	-	5'	RAPGEFL1
17	38599747	38599795	49	8	5.99e-09	FE	0.000275462	0.1991	0.5089	-0.3098	-92	on_exon	38599271-38600306	477	CpGI_core	5'	IGFBP4
17	40832215	40832280	66	10	1.1e-09	FE	5.05857e-05	0.2333	0.5494	-0.3161	-1645	on_exon	40835732-40836267	3988	CpGI_shore	3'	CCR10
17	42030670	42030725	56	5	3.26e-10	FE	1.49918e-05	0.9861	0.6154	0.3707	-51166	on_exon	42082028-42084972	54248	CpGI_shore	3'	PYY
17	42082470	42082574	105	12	2.35e-21	FE	1.08069e-16	1	0.6433	0.3567	-542	on_intron	42082028-42084972	443	CpGI_core	5'	NAGS
17	42636124	42636194	71	6	8.53e-13	FE	3.92269e-08	1	0.7037	0.2963	-1366	on_exon	42601527-42602606	34598	-	5'	FZD2
17	43973529	43973579	51	10	3.36e-17	FE	1.54516e-12	0.972	0.5795	0.3925	103038	-	43971411-43975040	2119	CpGI_core	5'	STH
17	44849564	44849663	100	9	1.18e-07	FE	0.00542647	0.6818	0.2874	0.3944	-46517	on_intron	44895801-44897025	47363	CpGI_shore	3'	WNT3
17	44928528	44928619	92	7	1.68e-08	FE	0.000772582	0.9872	0.693	0.2942	-17997	on_intron	44895801-44897025	32728	-	5'	WNT9B
17	44929210	44929271	62	9	2.03e-10	FE	9.33536e-06	0.7419	0.4632	0.2787	-18649	on_intron	44895801-44897025	33410	-	5'	WNT9B
17	45810562	45810651	90	10	1.79e-15	FE	8.23167e-11	0.8815	0.537	0.3445	-40	-	45810410-45811388	153	CpGI_core	5'	TBX21
17	45928564	45928626	63	8	5.11e-08	FE	0.00234994	0.5584	0.1942	0.3642	-4675	on_intron	45973466-45974254	45629	CpGI_shore	3'	SP6
17	46507554	46507606	53	9	7.3e-14	FE	3.35705e-09	0.9777	0.7153	0.2624	-39	-	46507345-46507778	173	CpGI_core	3'	SKAP1
17	46663826	46663872	47	8	2.04e-09	FE	9.38135e-05	1	0.7143	0.2857	6354	-	46658949-46660003	-3868	CpGI_shelf	3'	HOXB4
17	46669719	46669787	69	6	1.05e-07	FE	0.00482864	0.9692	0.646	0.3232	-1603	on_exon	46670523-46671458	1672	CpGI_shore	3'	HOXB5
17	46796375	46796446	72	11	1.73e-22	FE	7.95575e-18	0.965	0.6122	0.3528	92537	-	46702281-46704166	-92279	-	3'	HOXB9
17	46796447	46796497	51	6	9.78e-10	FE	4.49753e-05	0.8815	0.5571	0.3244	92609	-	46702281-46704166	-92330	-	3'	HOXB9
17	46800951	46801031	81	9	1.38e-08	FE	0.000634621	0.8897	0.6331	0.2566	1068	-	46805554-46806148	5118	CpGI_shore	3'	PRAC
17	47072826	47072902	77	6	4.97e-09	FE	0.000228555	0.8	0.4087	0.3913	26869	-	47072821-47076042	3141	CpGI_core	3'	GIP
17	47075016	47075076	61	10	1.19e-20	FE	5.47245e-16	0.8889	0.3732	0.5157	29059	-	47072821-47076042	967	CpGI_core	3'	GIP
17	47075077	47075217	141	13	2.88e-08	FE	0.00132443	0.7937	0.459	0.3347	29120	-	47072821-47076042	826	CpGI_core	3'	GIP
17	47210127	47210179	53	7	7.76e-10	FE	3.56859e-05	0.6071	0.1842	0.4229	-356	on_intron	47209812-47210740	316	CpGI_core	5'	B4GALNT2
17	47574671	47574780	110	14	7.28e-12	FE	3.34785e-07	0.3795	0.0879	0.2916	-2124	on_intron	47572346-47575316	2326	CpGI_core	5'	NGFR
17	47987750	47987803	54	9	1.22e-08	FE	0.000561041	0.6477	0.2708	0.3769	58532	-	48045789-48047207	-58038	CpGI_shore	5'	DLX4
17	48070970	48071031	62	8	2.93e-09	FE	0.000134742	0.9571	0.7	0.2571	-1617	on_intron	48070699-48072654	1624	CpGI_core	3'	DLX3
17	58217367	58217495	129	15	3.68e-10	FE	1.69232e-05	0.2937	0.0391	0.2546	9808	-	58227242-58228361	-9874	CpGI_shore	5'	CA4
17	66597325	66597377	53	9	7.13e-19	FE	3.27887e-14	0.6801	0.3537	0.3264	231	-	66596073-66597578	202	CpGI_core	3'	FAM20A
17	66597452	66597521	70	7	4.51e-09	FE	0.000207401	0.793	0.5034	0.2896	358	-	66596073-66597578	58	CpGI_core	3'	FAM20A
17	71948950	71949037	88	9	1.21e-08	FE	0.000556443	0.4286	0.075	0.3536	250685	-	72109421-72109975	-160470	CpGI_shore	5'	RPL38
17	72110372	72110473	102	7	2.57e-12	FE	1.18187e-07	0.0667	0.5281	-0.4614	89249	-	72109421-72109975	952	CpGI_shore	5'	RPL38
17	72353175	72353242	68	12	2.95e-16	FE	1.35662e-11	0.2961	0.0305	0.2656	-4782	on_exon	72426784-72428977	75736	CpGI_shore	3'	BTBD17
17	72667479	72667611	133	18	6.96e-13	FE	3.2007e-08	0.6526	0.3263	0.3263	47583	-	72667196-72667710	100	CpGI_core	3'	CD300E
17	72848871	72848942	72	5	1.82e-09	FE	8.36963e-05	0.7339	0.3758	0.3581	-8094	on_intron	72855622-72858061	9120	CpGI_shore	3'	GRIN2C
17	72857388	72857445	58	5	1.69e-07	FE	0.0077718	0.3151	0.0625	0.2526	423	-	72855622-72858061	617	CpGI_core	3'	GRIN2C
17	72968551	72968624	74	12	9.79e-15	FE	4.50213e-10	0.657	0.3266	0.3304	-709	on_intron	72983622-72984591	15968	CpGI_shore	3'	C17orf28
17	72968720	72968768	49	5	1.93e-09	FE	8.87549e-05	0.7236	0.3771	0.3465	-540	on_exon	72983622-72984591	15824	CpGI_shore	3'	C17orf28
17	72978631	72978734	104	6	8.15e-10	FE	3.74794e-05	0.1	0.6383	-0.5383	4994	-	72983622-72984591	-4990	CpGI_shore	5'	CDR2L
17	73805953	73806037	85	9	2.57e-14	FE	1.18187e-09	0.6739	0.2569	0.417	-25355	on_exon	73774790-73776044	31164	-	5'	UNK
[truncated: 467 more rows]

## Sheet: Table S6
Supplementary Table S6: Differentially methylated fragments between 60C and 60T
Chr	Start	End	Len	CpGs	Pr	Test	Bonf	60Cmeth	60Tmeth	Methdiff	Enddist	Overlap	CpGIs_range	CpGIs_dist	CpGI_relation	Strand	Closest_gene
1	805411	805466	56	7	2.18e-23	FE	2.1357e-18	0.3051	0.0383	0.2668	54795	-	858971-861632	-53559	CpGI_shore	5'	SAMD11
1	845247	845310	64	6	1.99e-10	FE	1.94956e-05	0.2301	0.5922	-0.3621	14951	-	858971-861632	-13723	CpGI_shore	5'	SAMD11
1	902047	902107	61	7	5.91e-24	FE	5.78991e-19	0.0098	0.3367	-0.3269	-229	intron_exon_boundary	894314-902654	7734	CpGI_core	5'	PLEKHN1
1	902571	902652	82	7	6.04e-09	FE	0.000591727	0.0923	0.464	-0.3717	-774	on_intron	894314-902654	8258	CpGI_core	5'	PLEKHN1
1	933553	933654	102	10	1.09e-09	FE	0.000106785	0.9492	0.5777	0.3715	15150	-	933388-937410	166	CpGI_core	5'	ISG15
1	933655	933711	57	8	2.27e-18	FE	2.22387e-13	0.9368	0.4805	0.4563	15093	-	933388-937410	268	CpGI_core	5'	ISG15
1	934637	934708	72	9	1.74e-26	FE	1.70464e-21	0.0699	0.3464	-0.2765	-914	on_exon	933388-937410	2703	CpGI_core	3'	HES4
1	936030	936099	70	5	3.04e-09	FE	0.000297823	0.025	0.3082	-0.2832	479	-	933388-937410	1312	CpGI_core	3'	HES4
1	936515	936578	64	7	2.84e-10	FE	2.78229e-05	0.0606	0.4317	-0.3711	964	-	933388-937410	833	CpGI_core	3'	HES4
1	969306	969418	113	11	3.11e-48	FE	3.0468e-43	0.937	0.3731	0.5639	-13914	on_intron	954769-956343	14538	-	5'	AGRN
1	969634	969719	86	5	9.37e-11	FE	9.1796e-06	0.9464	0.5093	0.4371	-14215	on_intron	954769-956343	14866	-	5'	AGRN
1	975466	975516	51	5	1.87e-13	FE	1.832e-08	0.95	0.5759	0.3741	-20012	on_intron	954769-956343	20698	-	5'	AGRN
1	975517	975579	63	7	2.47e-20	FE	2.41981e-15	0.9669	0.5546	0.4123	-20075	on_intron	954769-956343	20749	-	5'	AGRN
1	1076321	1076395	75	7	1.92e-09	FE	0.000188099	0.3095	0.6667	-0.3572	32870	-	1102222-1103598	-25900	CpGI_shore	5'	TTLL10
1	1099123	1099206	84	6	7.01e-10	FE	6.86756e-05	0.52	0.9464	-0.4264	10059	-	1102222-1103598	-3098	CpGI_shore	5'	TTLL10
1	1102601	1102656	56	5	1.2e-13	FE	1.17562e-08	0.4943	0.9045	-0.4102	6609	-	1102222-1103598	380	CpGI_core	5'	TTLL10
1	1103266	1103339	74	6	1.88e-32	FE	1.8418e-27	0.4434	0.8732	-0.4298	5926	-	1102222-1103598	1045	CpGI_core	5'	TTLL10
1	1104914	1105011	98	5	4.49e-17	FE	4.39876e-12	0.2691	0.6708	-0.4017	4254	-	1102222-1103598	2693	CpGI_shore	5'	TTLL10
1	1118399	1118444	46	7	1.73e-11	FE	1.69485e-06	0.9353	0.5833	0.352	-9179	on_intron	1102222-1103598	16178	-	5'	TTLL10
1	1141617	1141673	57	5	4.9e-14	FE	4.80043e-09	0.6861	0.2915	0.3946	-453	on_intron	1141671-1142150	478	CpGI_coreshore	3'	TNFRSF18
1	1144601	1144651	51	5	8.08e-08	FE	0.00791581	0.8676	0.5227	0.3449	2531	-	1141671-1142150	-2500	CpGI_shelf	3'	TNFRSF18
1	1148413	1148485	73	5	2.56e-09	FE	0.000250798	0.7429	0.3276	0.4153	-1104	exon_intron_boundary	1149056-1149524	1040	CpGI_shore	3'	TNFRSF4
1	1179761	1179808	48	7	5.91e-11	FE	5.78991e-06	0.5556	0.8617	-0.3061	-2340	on_intron	1181757-1182470	2663	CpGI_shore	3'	FAM132A
1	1208907	1208966	60	12	8.38e-68	FE	8.20972e-63	0.5625	0.0235	0.539	5482	-	1208516-1209942	392	CpGI_core	5'	SCNN1D
1	1223114	1223180	67	6	5.51e-15	FE	5.39804e-10	0.5616	0.946	-0.3844	-8732	on_exon	1208516-1209942	14599	-	5'	SCNN1D
1	1225898	1226000	103	7	8.92e-08	FE	0.00873875	0.6023	0.8951	-0.2928	-11552	exon_intron_boundary	1208516-1209942	17383	-	5'	SCNN1D
1	1226163	1226228	66	5	8.13e-14	FE	7.9648e-09	0.0818	0.4655	-0.3837	-11780	on_intron	1208516-1209942	17648	-	5'	SCNN1D
1	1229419	1229470	52	8	1.66e-08	FE	0.00162627	0.962	0.6896	0.2724	-15569	intron_exon_boundary	1242401-1245185	15716	CpGI_shore	3'	ACAP3
1	1244809	1244891	83	10	8.84e-08	FE	0.00866037	0.6894	0.4342	0.2552	-943	intron_exon_boundary	1242401-1245185	2409	CpGI_core	5'	PUSL1
1	1268928	1268984	57	8	1.63e-12	FE	1.59688e-07	0.5963	0.8681	-0.2718	-2289	on_exon	1265005-1265634	3924	CpGI_shelf	5'	TAS1R3
1	1355411	1355486	76	11	1.31e-33	FE	1.28338e-28	0.8934	0.517	0.3764	-1737	on_intron	1362897-1363338	7853	CpGI_shore	3'	ANKRD65
1	1449135	1449201	67	9	8.34e-14	FE	8.17053e-09	0.2105	0.5729	-0.3624	-1669	on_intron	1446879-1448205	2257	CpGI_shore	5'	ATAD3A
1	1475188	1475244	57	8	6.32e-19	FE	6.19158e-14	0.9577	0.4057	0.552	-644	on_intron	1474963-1476846	1603	CpGI_core	3'	C1orf70
1	1475785	1475862	78	12	2.89e-15	FE	2.83128e-10	0.6525	0.2813	0.3712	-47	-	1474963-1476846	985	CpGI_core	3'	C1orf70
1	1564491	1564532	42	5	3.83e-09	FE	0.000375217	0.9756	0.434	0.5416	-13736	intron_exon_boundary	1550454-1552015	14038	-	5'	MIB2
1	1564794	1564856	63	10	1.98e-27	FE	1.93977e-22	0.8485	0.4523	0.3962	-14060	on_exon	1550454-1552015	14341	-	5'	MIB2
1	1564857	1564961	105	10	6.3e-21	FE	6.17198e-16	0.98	0.5111	0.4689	-14165	exon_intron_boundary	1550454-1552015	14404	-	5'	MIB2
1	1565706	1565748	43	6	2.2e-16	FE	2.1553e-11	0.9143	0.2667	0.6476	-14952	on_exon	1550454-1552015	15253	-	5'	MIB2
1	1567373	1567476	104	7	1.52e-17	FE	1.48911e-12	0.7909	0.2212	0.5697	-1	-	1562050-1570006	5324	CpGI_core	5'	MMP23B
1	1567543	1567631	89	8	2.48e-15	FE	2.42961e-10	0.713	0.4142	0.2988	-156	on_exon	1562050-1570006	5494	CpGI_core	5'	MMP23B
1	1609009	1609076	68	8	2.13e-19	FE	2.08672e-14	0.9244	0.6135	0.3109	-15157	on_intron	1623527-1625712	16637	CpGI_shore	3'	SLC35E2B
1	1690235	1690339	105	8	5.83e-09	FE	0.000571153	0.881	0.5385	0.3425	-21660	on_intron	1713640-1714141	23803	CpGI_shore	3'	NADK
1	1851255	1851316	62	8	3.26e-12	FE	3.19376e-07	0.7313	0.2833	0.448	544	-	1850099-1851391	76	CpGI_core	3'	TMEM52
1	1949247	1949353	107	5	1.59e-18	FE	1.55769e-13	0.2483	0.701	-0.4527	1428	-	1950412-1951479	-1164	CpGI_shore	5'	GABRD
1	1953038	1953108	71	9	1.95e-22	FE	1.91038e-17	0.271	0.7725	-0.5015	-2327	on_intron	1950412-1951479	2627	CpGI_shore	5'	GABRD
1	1981611	1981723	113	21	4.64e-23	FE	4.54572e-18	0.3182	0.0186	0.2996	46336	-	1950412-1951479	-30243	-	3'	C1orf222
1	1982391	1982438	48	6	0	FE	0	0.4778	0.1568	0.321	47116	-	1950412-1951479	-30958	-	3'	C1orf222
1	1982439	1982538	100	7	7.14e-11	FE	6.99492e-06	0.6159	0.3208	0.2951	47164	-	1950412-1951479	-31058	-	3'	C1orf222
1	1986220	1986274	55	5	5.64e-21	FE	5.5254e-16	0.2833	0.9013	-0.618	-4364	on_intron	1981252-1983212	4969	CpGI_shelf	5'	PRKCZ
1	2002451	2002566	116	8	6.06e-10	FE	5.93686e-05	0.5989	0.9341	-0.3352	-20656	on_intron	1981252-1983212	21200	-	5'	PRKCZ
1	2005196	2005253	58	7	1.6e-60	FE	1.56749e-55	0.2321	0.9057	-0.6736	-23343	on_intron	1981252-1983212	23945	-	5'	PRKCZ
1	2005254	2005366	113	12	3.68e-14	FE	3.60522e-09	0.5037	0.934	-0.4303	-23456	on_intron	1981252-1983212	24003	-	5'	PRKCZ
1	2005415	2005485	71	7	1.25e-21	FE	1.2246e-16	0.4624	0.866	-0.4036	-23575	on_intron	1981252-1983212	24164	-	5'	PRKCZ
1	2232501	2232568	68	6	3.81e-18	FE	3.73258e-13	0.791	0.2261	0.5649	-72433	on_intron	2158213-2161173	74289	-	5'	SKI
1	2409487	2409557	71	5	4.99e-08	FE	0.0048886	0.1607	0.5567	-0.396	-10658	on_intron	2387670-2388086	21818	-	5'	PLCH2
1	2461530	2461642	113	12	1.92e-28	FE	1.88099e-23	0.9235	0.3304	0.5931	-153	intron_exon_boundary	2460761-2462010	369	CpGI_core	3'	HES5
1	2461643	2461687	45	10	5.41e-12	FE	5.30007e-07	0.8643	0.5494	0.3149	-40	-	2460761-2462010	324	CpGI_core	3'	HES5
1	2461705	2461761	57	12	3.37e-36	FE	3.30152e-31	0.9643	0.5696	0.3947	22	-	2460761-2462010	250	CpGI_core	3'	HES5
1	2461823	2461913	91	10	2.43e-28	FE	2.38062e-23	0.9058	0.4725	0.4333	140	-	2460761-2462010	98	CpGI_core	3'	HES5
1	2472096	2472166	71	10	5.92e-44	FE	5.79971e-39	0.8486	0.4509	0.3977	10413	-	2460761-2462010	-10155	-	3'	HES5
1	2472503	2472584	82	8	1.78e-11	FE	1.74383e-06	0.7483	0.3991	0.3492	10820	-	2460761-2462010	-10573	-	3'	HES5
1	2475222	2475334	113	9	7.96e-13	FE	7.79825e-08	0.6215	0.2604	0.3611	13539	-	2460761-2462010	-13323	-	3'	HES5
1	2535491	2535573	83	6	9.82e-11	FE	9.62046e-06	0.5	0.7854	-0.2854	-28989	on_intron	2574031-2574864	39292	CpGI_shore	3'	MMEL1
1	2542597	2542666	70	7	1.4e-11	FE	1.37155e-06	0.0615	0.342	-0.2805	-21883	on_intron	2574031-2574864	32199	CpGI_shore	3'	MMEL1
1	2560467	2560537	71	13	4.17e-27	FE	4.08527e-22	0.3443	0.0529	0.2914	-4013	on_intron	2574031-2574864	14328	CpGI_shore	3'	MMEL1
1	2706053	2706109	57	7	2.44e-17	FE	2.39042e-12	0.7407	0.2328	0.5079	-226	intron_exon_boundary	2705875-2706961	853	CpGI_core	3'	TTC34
1	2706349	2706410	62	9	1.13e-63	FE	1.10704e-58	0.6049	0.0472	0.5577	70	-	2705875-2706961	552	CpGI_core	3'	TTC34
1	2706411	2706523	113	16	1.76e-56	FE	1.72424e-51	0.7522	0.1121	0.6401	132	-	2705875-2706961	439	CpGI_core	3'	TTC34
1	2706524	2706593	70	13	4.07e-93	FE	3.9873e-88	0.7722	0.0417	0.7305	245	-	2705875-2706961	369	CpGI_core	3'	TTC34
1	2706594	2706636	43	9	1.75e-45	FE	1.71444e-40	1	0.1417	0.8583	315	-	2705875-2706961	326	CpGI_core	3'	TTC34
1	2706637	2706742	106	15	2.19e-78	FE	2.1455e-73	0.7674	0.1038	0.6636	358	-	2705875-2706961	220	CpGI_core	3'	TTC34
1	2706743	2706850	108	10	4.65e-20	FE	4.55551e-15	0.8295	0.2927	0.5368	464	-	2705875-2706961	112	CpGI_core	3'	TTC34
1	2724373	2724414	42	6	8.08e-08	FE	0.00791581	0.1667	0.5797	-0.413	18094	-	2705875-2706961	-17452	-	3'	TTC34
1	2784926	2784981	56	5	5.04e-09	FE	0.000493759	0.0779	0.4098	-0.3319	153066	-	2827786-2828294	-42859	CpGI_shore	5'	ACTRT2
1	2847117	2847181	65	5	5.78e-25	FE	5.66255e-20	0.2231	0.712	-0.4889	90866	-	2827786-2828294	19332	-	5'	ACTRT2
1	2847220	2847286	67	7	1.8e-10	FE	1.76342e-05	0.1772	0.4596	-0.2824	90761	-	2827786-2828294	19435	-	5'	ACTRT2
1	2899593	2899655	63	5	2.93e-10	FE	2.87046e-05	0.3472	0.7574	-0.4102	38392	-	2827786-2828294	71808	-	5'	ACTRT2
1	2901965	2902065	101	9	1.08e-23	FE	1.05805e-18	0.8264	0.288	0.5384	35982	-	2827786-2828294	74180	-	5'	ACTRT2
1	2946962	2947066	105	9	8.85e-11	FE	8.67017e-06	0.1765	0.4758	-0.2993	240683	-	2705875-2706961	-240104	-	3'	TTC34
1	2949133	2949215	83	6	1.29e-11	FE	1.26379e-06	0.117	0.5	-0.383	242854	-	2705875-2706961	-242253	-	3'	TTC34
1	2979276	2979348	73	8	7.2e-17	FE	7.0537e-12	0.1278	0.4734	-0.3456	6385	-	2983926-2987962	-4649	CpGI_shore	5'	PRDM16
1	2979504	2979600	97	5	8.1e-11	FE	7.93541e-06	0.8167	0.3469	0.4698	6133	-	2983926-2987962	-4421	CpGI_shore	5'	PRDM16
1	2984435	2984552	118	8	4.28e-13	FE	4.19303e-08	0.5011	0.1111	0.39	1181	-	2983926-2987962	510	CpGI_core	5'	PRDM16
1	2984735	2984774	40	7	2.38e-09	FE	0.000233164	0.3472	0	0.3472	959	-	2983926-2987962	810	CpGI_core	5'	PRDM16
1	2987023	2987130	108	19	8.72e-21	FE	8.54281e-16	0.3713	0.0345	0.3368	-1397	on_intron	2983926-2987962	3098	CpGI_core	5'	PRDM16
1	2987131	2987184	54	11	6.86e-18	FE	6.7206e-13	0.4	0.0874	0.3126	-1451	on_intron	2983926-2987962	3206	CpGI_core	5'	PRDM16
1	2987463	2987520	58	6	6.36e-16	FE	6.23076e-11	0.5333	0.1152	0.4181	-1787	on_intron	2983926-2987962	3538	CpGI_core	5'	PRDM16
1	2987742	2987822	81	12	1.78e-35	FE	1.74383e-30	0.9455	0.4479	0.4976	-2089	on_intron	2983926-2987962	3817	CpGI_core	5'	PRDM16
1	2997336	2997448	113	7	2.18e-08	FE	0.0021357	0.4299	0.7754	-0.3455	-11715	on_intron	2983926-2987962	13411	-	5'	PRDM16
1	2999850	2999963	114	8	9.99e-09	FE	0.0009787	0.474	0.7479	-0.2739	-14230	on_intron	2983926-2987962	15925	-	5'	PRDM16
1	3052848	3052896	49	6	9.27e-14	FE	9.08163e-09	0.3382	0.7018	-0.3636	-67163	on_intron	2983926-2987962	68923	-	5'	PRDM16
1	3055290	3055399	110	6	5.29e-10	FE	5.18251e-05	0.2204	0.5368	-0.3164	-69666	on_intron	2983926-2987962	71365	-	5'	PRDM16
1	3073699	3073765	67	7	2.26e-27	FE	2.21408e-22	0.4139	0.7817	-0.3678	-88032	on_intron	2983926-2987962	89774	-	5'	PRDM16
1	3103003	3103105	103	9	1.29e-08	FE	0.00126379	0.4231	0.704	-0.2809	-117372	exon_intron_boundary	2983926-2987962	119078	-	5'	PRDM16
1	3130312	3130389	78	5	1.58e-14	FE	1.54789e-09	0.2143	0.7914	-0.5771	-144656	on_intron	2983926-2987962	146387	-	5'	PRDM16
1	3155181	3155258	78	9	5e-11	FE	4.8984e-06	0.4667	0.776	-0.3093	-169525	on_intron	2983926-2987962	171256	-	5'	PRDM16
1	3157837	3157903	67	5	1.02e-07	FE	0.00999274	0.3253	0.6549	-0.3296	-172170	on_intron	2983926-2987962	173912	-	5'	PRDM16
1	3196023	3196096	74	7	6.58e-14	FE	6.44629e-09	0.2157	0.6574	-0.4417	-210363	on_intron	2983926-2987962	212098	-	5'	PRDM16
1	3203820	3203866	47	6	8.22e-11	FE	8.05297e-06	0.4273	0.7427	-0.3154	-218133	on_intron	2983926-2987962	219895	-	5'	PRDM16
1	3282757	3282869	113	7	2.28e-23	FE	2.23367e-18	0.0604	0.6105	-0.5501	-297136	on_intron	2983926-2987962	298832	-	5'	PRDM16
1	3282991	3283072	82	5	7.75e-15	FE	7.59252e-10	0	0.4815	-0.4815	-297339	on_intron	2983926-2987962	299066	-	5'	PRDM16
1	3305758	3305851	94	5	3.91e-09	FE	0.000383055	0.2787	0.7722	-0.4935	-320118	on_intron	2983926-2987962	321833	-	5'	PRDM16
1	3308263	3308364	102	6	1.26e-08	FE	0.0012344	0.2367	0.5329	-0.2962	-322631	on_intron	2983926-2987962	324338	-	5'	PRDM16
1	3310268	3310334	67	7	1.24e-15	FE	1.2148e-10	0.6885	0.1607	0.5278	-324601	on_intron	2983926-2987962	326343	-	5'	PRDM16
1	3310546	3310597	52	11	3.67e-10	FE	3.59543e-05	0.5138	0.2115	0.3023	-324864	on_intron	2983926-2987962	326621	-	5'	PRDM16
1	3347955	3348050	96	6	1.39e-15	FE	1.36176e-10	0.1053	0.5613	-0.456	-362317	on_intron	2983926-2987962	364030	-	5'	PRDM16
1	3439017	3439123	107	5	1.24e-08	FE	0.0012148	0.9262	0.6415	0.2847	-89041	on_intron	3527620-3528683	89561	CpGI_shore	3'	MEGF6
1	3495611	3495716	106	6	3.5e-11	FE	3.42888e-06	0.1626	0.4571	-0.2945	45851	-	3540768-3542241	-45156	CpGI_shore	5'	TPRG1L
1	3497513	3497624	112	5	3.65e-08	FE	0.00357583	0.7785	0.4348	0.3437	43943	-	3540768-3542241	-43254	CpGI_shore	5'	TPRG1L
1	3514899	3514989	91	8	1.77e-12	FE	1.73403e-07	0.8395	0.4286	0.4109	26578	-	3540768-3542241	-25868	CpGI_shore	5'	TPRG1L
1	3567471	3567546	76	8	2.02e-16	FE	1.97895e-11	0.88	0.3586	0.5214	-1853	on_intron	3566345-3569636	2091	CpGI_core	3'	WRAP73
1	3567547	3567621	75	6	4.64e-31	FE	4.54572e-26	0.799	0.287	0.512	-1777	on_intron	3566345-3569636	2016	CpGI_core	3'	WRAP73
1	3567646	3567692	47	7	3.84e-22	FE	3.76197e-17	0.7791	0.3264	0.4527	-1678	on_intron	3566345-3569636	1945	CpGI_core	3'	WRAP73
1	3567852	3567910	59	8	1.56e-18	FE	1.5283e-13	0.9203	0.631	0.2893	-1472	on_intron	3566345-3569636	1727	CpGI_core	3'	WRAP73
1	3643993	3644059	67	5	1.08e-14	FE	1.05805e-09	0.791	0.2636	0.5274	-74974	on_intron	3566345-3569636	77649	-	5'	TP73
1	3663612	3663680	69	8	1.09e-32	FE	1.06785e-27	0.66	0.2161	0.4439	5283	-	3662964-3664085	649	CpGI_core	5'	CCDC27
1	3713115	3713198	84	7	3.62e-16	FE	3.54644e-11	0.3061	0.0176	0.2885	48	-	3712399-3713234	37	CpGI_core	3'	LRRC47
1	4121587	4121645	59	6	1.35e-21	FE	1.32257e-16	0.0941	0.6667	-0.5726	304731	-	3816357-3818084	-303560	-	3'	C1orf174
1	4221521	4221572	52	6	4.88e-16	FE	4.78084e-11	0.0392	0.4521	-0.4129	404665	-	3816357-3818084	-403487	-	3'	C1orf174
1	4221573	4221615	43	6	1.08e-12	FE	1.05805e-07	0	0.3529	-0.3529	404717	-	3816357-3818084	-403530	-	3'	C1orf174
1	4713960	4714032	73	5	3.78e-31	FE	3.70319e-26	0.8011	0.3667	0.4344	761	-	4713990-4716555	-29	CpGI_coreshore	5'	AJAP1
1	4714363	4714416	54	6	5.73e-21	FE	5.61357e-16	0.4953	0.0667	0.4286	377	-	4713990-4716555	374	CpGI_core	5'	AJAP1
1	4714428	4714513	86	9	6.93e-27	FE	6.78918e-22	0.2679	0.0147	0.2532	280	-	4713990-4716555	439	CpGI_core	5'	AJAP1
1	4732067	4732170	104	8	5.42e-21	FE	5.30987e-16	0.1799	0.6786	-0.4987	-17377	on_intron	4713990-4716555	18078	-	5'	AJAP1
1	4771125	4771200	76	5	3.51e-26	FE	3.43868e-21	0.6205	0.1964	0.4241	-56407	on_intron	4713990-4716555	57136	-	5'	AJAP1
1	4771980	4772066	87	7	6.76e-08	FE	0.00662264	0.0928	0.3519	-0.2591	-57273	on_exon	4713990-4716555	57991	-	5'	AJAP1
1	5773723	5773780	58	6	1.47e-19	FE	1.44013e-14	0.211	0.6933	-0.4823	277747	-	6051502-6053406	-277778	CpGI_shore	5'	KCNAB2
1	5779237	5779310	74	5	2.72e-08	FE	0.00266473	0.114	0.4167	-0.3027	272217	-	6051502-6053406	-272264	CpGI_shore	5'	KCNAB2
1	6171817	6171870	54	6	9.31e-08	FE	0.00912082	0.4177	0.8111	-0.3934	-68365	intron_exon_boundary	6239238-6240814	68945	CpGI_shore	3'	CHD5
1	6187792	6187899	108	8	6.26e-09	FE	0.00061328	0.4267	0.0612	0.3655	-52390	on_intron	6239238-6240814	52916	CpGI_shore	3'	CHD5
1	6188094	6188205	112	11	1.41e-20	FE	1.38135e-15	0.8194	0.3506	0.4688	-52088	intron_exon_boundary	6239238-6240814	52610	CpGI_shore	3'	CHD5
1	6266128	6266213	86	8	1.17e-15	FE	1.14623e-10	0.95	0.4113	0.5387	-677	exon_intron_boundary	6259179-6259883	6950	-	5'	RNF207
1	6266239	6266285	47	9	6.67e-24	FE	6.53447e-19	0.9426	0.489	0.4536	-749	intron_exon_boundary	6259179-6259883	7061	-	5'	RNF207
1	6266286	6266333	48	7	1.88e-14	FE	1.8418e-09	0.8021	0.3833	0.4188	-797	on_exon	6259179-6259883	7108	-	5'	RNF207
1	6266334	6266415	82	7	9.26e-13	FE	9.07184e-08	0.8286	0.3713	0.4573	-879	exon_intron_boundary	6259179-6259883	7156	-	5'	RNF207
1	6266416	6266521	106	10	6.75e-22	FE	6.61284e-17	0.9586	0.552	0.4066	-985	on_intron	6259179-6259883	7238	-	5'	RNF207
1	6302519	6302604	86	17	3.45e-34	FE	3.3799e-29	0.104	0.4519	-0.3479	1649	-	6301696-6302856	824	CpGI_core	5'	HES3
1	6309390	6309510	121	18	5.09e-09	FE	0.000498657	0.1556	0.4265	-0.2709	-11644	on_exon	6320138-6321468	11959	CpGI_shore	3'	GPR153
1	6484829	6484902	74	12	8.58e-18	FE	8.40565e-13	0.1181	0.4247	-0.3066	100	-	6484209-6485327	426	CpGI_core	3'	HES2
1	6508840	6508888	49	10	1.6e-15	FE	1.56749e-10	0.07	0.4542	-0.3842	-24039	on_exon	6484209-6485327	24632	-	5'	ESPN
1	6550943	6551004	62	7	5.08e-36	FE	4.97677e-31	0.4785	0.0523	0.4262	-29177	on_intron	6614137-6614835	63832	CpGI_shore	3'	PLEKHG5
1	6795557	6795625	69	7	1.87e-13	FE	1.832e-08	0.1483	0.5158	-0.3675	33574	-	6761296-6762131	-33493	-	3'	DNAJC11
1	7022191	7022294	104	8	2.01e-18	FE	1.96916e-13	0.9388	0.5547	0.3841	260208	-	6761296-6762131	-260162	-	3'	DNAJC11
1	7844853	7844963	111	12	6.4e-09	FE	0.000626995	0.4569	0.7098	-0.2529	-582	on_exon	7843461-7845104	1393	CpGI_core	5'	PER3
1	8277315	8277413	99	13	2.34e-08	FE	0.00229245	0.6508	0.3697	0.2811	100474	-	8377773-8378447	-100457	CpGI_shore	5'	SLC45A1
1	8277627	8277683	57	10	2.57e-18	FE	2.51778e-13	0.7386	0.3582	0.3804	100204	-	8377773-8378447	-100145	CpGI_shore	5'	SLC45A1
1	9099346	9099400	55	5	1.86e-36	FE	1.8222e-31	0.3092	0.7683	-0.4591	-49190	on_intron	9188504-9189743	90344	CpGI_shore	3'	SLC2A5
1	9099685	9099753	69	8	5.73e-35	FE	5.61357e-30	0.3297	0.8516	-0.5219	-48851	exon_intron_boundary	9188504-9189743	89991	CpGI_shore	3'	SLC2A5
1	9099788	9099848	61	9	4.47e-14	FE	4.37917e-09	0.2431	0.5965	-0.3534	-48748	on_intron	9188504-9189743	89896	CpGI_shore	3'	SLC2A5
1	9258798	9258852	55	7	3.86e-25	FE	3.78156e-20	0.9583	0.5091	0.4492	36012	-	9294402-9295452	-35603	CpGI_shore	5'	H6PD
1	9258853	9258901	49	11	7.4e-17	FE	7.24963e-12	0.8402	0.517	0.3232	35963	-	9294402-9295452	-35548	CpGI_shore	5'	H6PD
1	9712512	9712567	56	10	5.71e-11	FE	5.59397e-06	0.0404	0.3208	-0.2804	-776	on_intron	9711733-9713001	780	CpGI_core	5'	PIK3CD
1	9712822	9712898	77	7	4.06e-27	FE	3.9775e-22	0.7531	0.25	0.5031	-1821	on_exon	9747441-9748193	35296	CpGI_shore	3'	C1orf200
1	9775996	9776097	102	5	3.81e-13	FE	3.73258e-08	0.9474	0.475	0.4724	-64306	on_exon	9711733-9713001	64264	-	5'	PIK3CD
1	10022832	10022899	68	5	1.79e-12	FE	1.75363e-07	0.3047	0.7841	-0.4794	-19412	on_intron	10003166-10003585	19667	-	5'	NMNAT1
1	10095149	10095216	68	5	4.16e-09	FE	0.000407547	0.1806	0.6456	-0.465	91685	-	10003166-10003585	-91630	-	3'	LZIC
1	10699401	10699447	47	6	2.54e-14	FE	2.48839e-09	1	0.5874	0.4126	-157305	on_exon	10853895-10856964	157518	CpGI_shore	3'	CASZ1
1	10948532	10948592	61	6	4.81e-25	FE	4.71226e-20	0.944	0.4286	0.5154	123823	-	11072320-11073245	-123787	CpGI_shore	5'	TARDBP
1	10948702	10948753	52	8	5.99e-10	FE	5.86828e-05	0.5461	0.2659	0.2802	123662	-	11072320-11073245	-123617	CpGI_shore	5'	TARDBP
1	11540071	11540128	58	7	5.89e-23	FE	5.77032e-18	0.4322	0.0881	0.3441	-904	on_intron	11538670-11540611	1402	CpGI_core	5'	PTCHD2
1	11540180	11540241	62	5	1.77e-08	FE	0.00173403	0.3028	0.0431	0.2597	-1017	on_intron	11538670-11540611	1511	CpGI_core	5'	PTCHD2
1	11589935	11590014	80	7	1.23e-08	FE	0.00120501	0.2615	0.5784	-0.3169	-50790	on_intron	11538670-11540611	51266	-	5'	PTCHD2
1	11708949	11709017	69	7	8.7e-17	FE	8.52322e-12	0.3636	0.0757	0.2879	-6892	on_intron	11724114-11724885	15869	CpGI_shore	3'	FBXO2
1	11724631	11724670	40	5	9.05e-11	FE	8.8661e-06	0.8448	0.2093	0.6355	-488	on_intron	11724114-11724885	518	CpGI_core	5'	FBXO6
1	11724694	11724746	53	5	4.86e-23	FE	4.76124e-18	0.8514	0.3455	0.5059	-564	on_intron	11724114-11724885	581	CpGI_core	5'	FBXO6
1	11724791	11724857	67	6	5.94e-47	FE	5.8193e-42	0.96	0.3726	0.5874	-675	on_intron	11724114-11724885	678	CpGI_core	5'	FBXO6
1	11752382	11752448	67	6	2.46e-08	FE	0.00241001	0.6867	0.34	0.3467	676	-	11750702-11752651	204	CpGI_core	3'	MAD2L2
1	11919341	11919402	62	9	2.76e-26	FE	2.70392e-21	0.5385	0.0597	0.4788	354	-	11919116-11919555	154	CpGI_core	3'	NPPB
1	11958240	11958312	73	5	1.46e-09	FE	0.000143033	0.9643	0.5682	0.3961	39253	-	11919116-11919555	-38756	-	3'	NPPB
1	11979113	11979207	95	6	7.99e-09	FE	0.000782764	0.2297	0.5514	-0.3217	15056	-	11985644-11986634	-6530	CpGI_shore	5'	PLOD1
1	12040114	12040207	94	9	2.95e-22	FE	2.89006e-17	0.3959	0.013	0.3829	32	-	12040114-12040793	1	CpGI_core	5'	MFN2
1	12079848	12079959	112	6	8.23e-17	FE	8.06277e-12	0.4842	0.0472	0.437	-435	on_intron	12079252-12079903	597	CpGI_coreshore	5'	MIIP
1	12123572	12123621	50	10	0	FE	0	0.6086	0.0641	0.5445	-186	on_exon	12102855-12103674	20718	-	5'	TNFRSF8
1	12123651	12123749	99	12	5.44e-59	FE	5.32946e-54	0.46	0.0409	0.4191	-314	exon_intron_boundary	12102855-12103674	20797	-	5'	TNFRSF8
1	12123765	12123861	97	7	5.99e-23	FE	5.86828e-18	0.4964	0.1128	0.3836	-426	on_intron	12102855-12103674	20911	-	5'	TNFRSF8
1	12655157	12655234	78	5	9.42e-13	FE	9.22859e-08	0.0667	0.5443	-0.4776	-22579	on_intron	12676984-12678642	23409	CpGI_shore	3'	DHRS3
1	12656086	12656186	101	9	6.81e-31	FE	6.67162e-26	0.0529	0.405	-0.3521	-21650	on_intron	12676984-12678642	22457	CpGI_shore	3'	DHRS3
1	12656282	12656354	73	5	6.32e-12	FE	6.19158e-07	0.2381	0.6015	-0.3634	-21454	on_intron	12676984-12678642	22289	CpGI_shore	3'	DHRS3
1	12676991	12677056	66	6	3.22e-12	FE	3.15457e-07	0.8788	0.413	0.4658	-745	on_intron	12676984-12678642	1587	CpGI_core	3'	DHRS3
1	12678017	12678070	54	11	6.55e-13	FE	6.4169e-08	0.8545	0.5087	0.3458	26497	-	12676984-12678642	1034	CpGI_core	5'	AADACL4
1	12678193	12678253	61	10	1.32e-11	FE	1.29318e-06	0.7619	0.4422	0.3197	26314	-	12676984-12678642	1210	CpGI_core	5'	AADACL4
1	12678493	12678543	51	6	1.27e-09	FE	0.000124419	0.8764	0.5429	0.3335	26024	-	12676984-12678642	1510	CpGI_core	5'	AADACL4
1	13910245	13910345	101	10	7.3e-19	FE	7.15166e-14	0.5189	0.1822	0.3367	-384	on_exon	13839506-13840613	70740	-	5'	PDPN
1	13910667	13910740	74	8	7.36e-24	FE	7.21044e-19	0.5152	0.1287	0.3865	-779	on_intron	13839506-13840613	71162	-	5'	PDPN
1	13910741	13910804	64	7	3.03e-10	FE	2.96843e-05	0.5645	0.1756	0.3889	-843	on_intron	13839506-13840613	71236	-	5'	PDPN
1	14747146	14747261	116	7	2.46e-27	FE	2.41001e-22	0.8821	0.4306	0.4515	177940	-	14924611-14925993	-177464	CpGI_shore	5'	KAZN
1	14747281	14747359	79	7	2.28e-12	FE	2.23367e-07	0.8294	0.5189	0.3105	177842	-	14924611-14925993	-177329	CpGI_shore	5'	KAZN
1	14925876	14925947	72	7	4.4e-09	FE	0.000431059	0.4	0.1356	0.2644	-746	on_intron	14924611-14925993	1266	CpGI_core	5'	KAZN
1	15573816	15573927	112	15	0	FE	0	0.4486	0.1902	0.2584	76004	-	15735868-15737228	163302	CpGI_shore	3'	C1orf195
1	15672512	15672632	121	6	4.97e-12	FE	4.86901e-07	0.8955	0.4043	0.4912	-98863	on_intron	15479220-15481471	193293	-	5'	FHAD1
1	15929835	15929916	82	9	2.16e-32	FE	2.11611e-27	0.6353	0.0606	0.5747	18231	-	15911089-15911608	-18307	-	3'	AGMAT
1	16344354	16344471	118	9	4.02e-16	FE	3.93831e-11	0.2819	0.8406	-0.5587	-1734	on_exon	16399649-16400247	55777	CpGI_shore	3'	HSPB7
1	16494068	16494128	61	8	6.33e-25	FE	6.20137e-20	0.8791	0.3031	0.576	11487	-	16481485-16482782	-11345	-	3'	EPHA2
1	16542988	16543069	82	8	7.66e-09	FE	0.000750435	0.9189	0.6529	0.266	-834	on_exon	16543684-16544307	1239	CpGI_shore	3'	ANO7L1
1	16554402	16554459	58	8	2e-23	FE	1.95936e-18	1	0.5787	0.4213	10580	-	16543684-16544307	-10151	-	3'	ANO7L1
1	16563137	16563215	79	7	1.05e-15	FE	1.02866e-10	0.5769	0.1277	0.4492	-357	on_intron	16678575-16679192	115978	CpGI_shore	3'	RSG1
1	16974255	16974346	92	7	3.41e-18	FE	3.34071e-13	0.9839	0.3056	0.6783	25153	-	16973486-16975045	770	CpGI_core	5'	AL137798.1
1	17019044	17019115	72	7	7.9e-12	FE	7.73947e-07	0.8167	0.3602	0.4565	203118	-	17215422-17216245	-196377	CpGI_shore	5'	CROCC
1	17019116	17019185	70	9	3.49e-35	FE	3.41908e-30	0.8194	0.276	0.5434	203048	-	17215422-17216245	-196305	CpGI_shore	5'	CROCC
1	17019190	17019257	68	7	3.09e-22	FE	3.02721e-17	0.8125	0.1882	0.6243	202976	-	17215422-17216245	-196231	CpGI_shore	5'	CROCC
1	17019258	17019322	65	7	0	FE	0	0.7899	0.35	0.4399	202911	-	17215422-17216245	-196163	CpGI_shore	5'	CROCC
1	17019323	17019442	120	15	2.21e-40	FE	2.16509e-35	0.75	0.1027	0.6473	202791	-	17215422-17216245	-196098	CpGI_shore	5'	CROCC
1	17019599	17019665	67	10	7.97e-20	FE	7.80805e-15	0.5082	0.1245	0.3837	202568	-	17215422-17216245	-195822	CpGI_shore	5'	CROCC
1	17019666	17019777	112	13	4.27e-40	FE	4.18323e-35	0.47	0.0766	0.3934	202456	-	17215422-17216245	-195755	CpGI_shore	5'	CROCC
1	17033971	17034024	54	9	0	FE	0	0.8582	0.334	0.5242	188209	-	17215422-17216245	-181450	CpGI_shore	5'	CROCC
1	17186248	17186347	100	12	0	FE	0	0.9115	0.6299	0.2816	89517	-	17186112-17186523	177	CpGI_core	3'	MST1P9
1	17287451	17287543	93	13	8.51e-135	FE	8.33708e-130	0.937	0.0482	0.8888	-65310	on_intron	17215422-17216245	72030	-	5'	CROCC
1	17287544	17287593	50	9	5.32e-149	FE	5.2119e-144	0.9368	0.1741	0.7627	-65360	on_intron	17215422-17216245	72123	-	5'	CROCC
1	17475679	17475737	59	7	6.15e-20	FE	6.02503e-15	0.9919	0.6161	0.3758	29732	-	17445652-17446088	-29648	-	3'	PADI2
1	17475770	17475809	40	5	5.87e-12	FE	5.75072e-07	0.9	0.4474	0.4526	29823	-	17445652-17446088	-29720	-	3'	PADI2
1	17475810	17475921	112	13	1.16e-13	FE	1.13643e-08	0.8639	0.5864	0.2775	29863	-	17445652-17446088	-29832	-	3'	PADI2
1	17765099	17765196	98	8	1.72e-29	FE	1.68505e-24	0.4672	0.0498	0.4174	-1120	on_intron	17764073-17766477	1282	CpGI_core	3'	RCC2
1	17866172	17866255	84	22	0	FE	0	0.0303	0.4834	-0.4531	99953	-	17764073-17766477	-99777	-	3'	RCC2
1	17866265	17866338	74	16	9.69e-39	FE	9.4931e-34	0.0454	0.3532	-0.3078	100046	-	17764073-17766477	-99860	-	3'	RCC2
1	17866385	17866433	49	10	1.78e-44	FE	1.74383e-39	0.04	0.4593	-0.4193	100166	-	17764073-17766477	-99955	-	3'	RCC2
1	17866434	17866495	62	9	1.69e-33	FE	1.65566e-28	0.0345	0.4665	-0.432	100215	-	17764073-17766477	-100017	-	3'	RCC2
1	18434528	18434614	87	13	5.05e-22	FE	4.94738e-17	0.2911	0.0389	0.2522	-373	on_exon	18434106-18437673	423	CpGI_core	5'	IGSF21
1	18437053	18437150	98	7	3.54e-11	FE	3.46807e-06	0.3296	0.0585	0.2711	-2909	on_intron	18434106-18437673	2948	CpGI_core	5'	IGSF21
1	18606306	18606373	68	6	2.31e-19	FE	2.26306e-14	0.1728	0.7476	-0.5748	-172132	on_intron	18434106-18437673	172201	-	5'	IGSF21
1	18704773	18704832	60	5	3.91e-15	FE	3.83055e-10	0.0469	0.775	-0.7281	-270591	on_exon	18434106-18437673	270668	-	5'	IGSF21
1	18808881	18808933	53	7	1.78e-40	FE	1.74383e-35	0.9418	0.4949	0.4469	-1508	on_exon	18434106-18437673	374776	-	5'	KLHDC7A
1	18809613	18809665	53	6	1.3e-13	FE	1.27358e-08	0.2101	0.5831	-0.373	-2240	on_exon	18434106-18437673	375508	-	5'	KLHDC7A
1	18959274	18959328	55	7	1.21e-53	FE	1.18541e-48	0.7328	0.055	0.6778	-1827	on_intron	18956896-18959829	2379	CpGI_core	5'	PAX7
1	18959362	18959482	121	10	1.17e-39	FE	1.14623e-34	0.9091	0.1122	0.7969	-1981	on_intron	18956896-18959829	2467	CpGI_core	5'	PAX7
1	18960913	18960989	77	7	5.85e-12	FE	5.73113e-07	0.4146	0.0609	0.3537	-3488	on_exon	18956896-18959829	4018	CpGI_shore	5'	PAX7
1	19536315	19536425	111	8	8.96e-16	FE	8.77793e-11	0.4206	0.024	0.3966	41609	-	19577885-19578992	-41569	CpGI_shore	5'	MRTO4
1	20810622	20810675	54	5	3.06e-10	FE	2.99782e-05	1	0.5256	0.4744	-2090	on_intron	20810463-20813511	2837	CpGI_core	3'	CAMK2N1
1	20879424	20879539	116	12	6.37e-21	FE	6.24056e-16	0.3667	0.0444	0.3223	-606	on_exon	20878895-20880592	530	CpGI_core	5'	FAM43B
1	21616381	21616431	51	7	7.62e-22	FE	7.46516e-17	0.0833	0.4704	-0.3871	-55615	on_intron	21671361-21672498	56068	CpGI_shore	3'	ECE1
1	21616961	21617008	48	8	1.68e-22	FE	1.64586e-17	0.0076	0.395	-0.3874	-55035	on_intron	21671361-21672498	55491	CpGI_shore	3'	ECE1
1	21671440	21671507	68	9	7.12e-09	FE	0.000697532	0.1043	0.3785	-0.2742	-556	on_intron	21671361-21672498	992	CpGI_core	3'	ECE1
1	21754780	21754867	88	13	1.99e-76	FE	1.94956e-71	0.74	0.0634	0.6766	11755	-	21766273-21767224	-11492	CpGI_shore	5'	NBPF3
1	21836212	21836261	50	10	1.22e-15	FE	1.19521e-10	0.7174	0.4055	0.3119	-402	on_intron	21835549-21836344	664	CpGI_core	5'	ALPL
1	21901254	21901350	97	5	2.11e-11	FE	2.06712e-06	0.8533	0.3782	0.4751	-65491	on_intron	21835549-21836344	65706	-	5'	ALPL
1	21948821	21948875	55	8	6.36e-11	FE	6.23076e-06	0.7778	0.4226	0.3552	-47034	on_intron	21995064-21996409	47535	CpGI_shore	3'	RAP1GAP
1	21949026	21949069	44	9	3.2e-40	FE	3.13498e-35	0.9541	0.4231	0.531	-46829	on_intron	21995064-21996409	47341	CpGI_shore	3'	RAP1GAP
1	22140984	22141023	40	5	1.14e-17	FE	1.11684e-12	0.9481	0.3253	0.6228	-2264	on_exon	22109130-22110261	31855	-	5'	LDLRAD2
1	22141031	22141085	55	6	1.21e-33	FE	1.18541e-28	0.9478	0.3265	0.6213	-2326	on_exon	22109130-22110261	31902	-	5'	LDLRAD2
1	22141231	22141335	105	10	1.89e-08	FE	0.0018516	0.9304	0.6741	0.2563	-2576	exon_intron_boundary	22109130-22110261	32102	-	5'	LDLRAD2
1	22149838	22149885	48	6	1.08e-08	FE	0.00105805	1	0.7379	0.2621	-113951	on_exon	22263347-22264277	114393	CpGI_shore	3'	HSPG2
1	22257769	22257848	80	5	2.47e-12	FE	2.41981e-07	0.1519	0.6194	-0.4675	45667	-	22263347-22264277	-5577	CpGI_shore	5'	CELA3B
1	22263523	22263590	68	10	4.1e-16	FE	4.01669e-11	0.2829	0.0311	0.2518	39925	-	22263347-22264277	177	CpGI_core	5'	CELA3B
1	22469029	22469085	57	10	1.88e-12	FE	1.8418e-07	0.0658	0.3245	-0.2587	-1432	on_intron	22778237-22778863	309779	CpGI_shore	3'	WNT4
1	22469086	22469133	48	6	2.41e-08	FE	0.00236103	0.1277	0.4256	-0.2979	-1375	on_intron	22778237-22778863	309731	CpGI_shore	3'	WNT4
1	23280224	23280298	75	11	6.24e-78	FE	6.1132e-73	0.6644	0.0664	0.598	-11572	-	23345815-23346677	66380	CpGI_shore	3'	LACTBL1
1	23750324	23750408	85	8	1.07e-14	FE	1.04826e-09	0.974	0.6684	0.3056	-60425	-	23809978-23811355	60948	CpGI_shore	3'	ASAP3
1	23750409	23750462	54	9	9.6e-19	FE	9.40493e-14	0.8487	0.355	0.4937	-60340	on_intron	23809978-23811355	60894	CpGI_shore	3'	ASAP3
1	23750463	23750578	116	9	1.43e-10	FE	1.40094e-05	0.935	0.6032	0.3318	-60286	on_intron	23809978-23811355	60778	CpGI_shore	3'	ASAP3
1	23751374	23751428	55	5	6.8e-09	FE	0.000666182	0.0423	0.3	-0.2577	-59375	on_intron	23809978-23811355	59928	CpGI_shore	3'	ASAP3
1	23763612	23763718	107	9	4.91e-08	FE	0.00481023	0.9432	0.6591	0.2841	-47137	intron_exon_boundary	23809978-23811355	47638	CpGI_shore	3'	ASAP3
1	23881749	23881861	113	5	2.54e-10	FE	2.48839e-05	0.6296	0.0962	0.5334	24038	-	23857034-23858089	-23771	-	3'	E2F2
1	24127976	24128031	56	6	1.6e-12	FE	1.56749e-07	0.175	0.5923	-0.4173	706	-	24126641-24127549	-481	CpGI_shore	3'	GALE
1	24513944	24514012	69	7	2.39e-10	FE	2.34144e-05	0.6879	0.3867	0.3012	-504	on_intron	24513541-24514477	466	CpGI_core	3'	IL28RA
1	24514204	24514251	48	6	5.44e-14	FE	5.32946e-09	0.7778	0.4899	0.2879	-244	on_intron	24513541-24514477	227	CpGI_core	3'	IL28RA
1	24882402	24882493	92	7	0	FE	0	0.8928	0.3606	0.5322	110	-	24828866-24829878	53537	-	5'	C1orf130
1	24882588	24882627	40	8	1.4e-18	FE	1.37155e-13	1	0.6165	0.3835	-24	-	24828866-24829878	53723	-	5'	C1orf130
1	24882628	24882679	52	8	7.83e-11	FE	7.67089e-06	0.8315	0.4626	0.3689	-76	exon_intron_boundary	24828866-24829878	53763	-	5'	C1orf130
1	24882775	24882858	84	6	3.18e-15	FE	3.11538e-10	0.9036	0.4387	0.4649	-255	on_intron	24828866-24829878	53910	-	5'	C1orf130
1	25257033	25257130	98	13	1.52e-10	FE	1.48911e-05	0.75	0.4137	0.3363	-34578	on_intron	25558564-25559178	302049	CpGI_shore	3'	RUNX3
1	25257207	25257320	114	12	5.49e-16	FE	5.37844e-11	0.9096	0.5854	0.3242	-34404	on_intron	25558564-25559178	301859	CpGI_shore	3'	RUNX3
1	25944210	25944275	66	8	9.03e-18	FE	8.84651e-13	0.2077	0.4774	-0.2697	-315	on_exon	25942662-25944772	1549	CpGI_core	5'	MAN1C1
1	25944560	25944660	101	12	4.06e-08	FE	0.0039775	0.7059	0.4164	0.2895	-700	on_exon	25942662-25944772	1899	CpGI_core	5'	MAN1C1
1	26146673	26146779	107	8	1.3e-14	FE	1.27358e-09	0.3286	0.0544	0.2742	-614	on_exon	26146123-26147375	597	CpGI_core	3'	AL020996.1
1	26147039	26147128	90	5	6.89e-15	FE	6.75e-10	0.3047	0.0321	0.2726	-248	on_exon	26146123-26147375	248	CpGI_core	3'	AL020996.1
1	26202371	26202440	70	7	3.59e-14	FE	3.51705e-09	0.025	0.4596	-0.4346	4628	-	26201723-26202516	77	CpGI_core	3'	PAQR7
1	26371940	26372043	104	7	2.04e-09	FE	0.000199855	0.9254	0.5412	0.3842	-683	on_intron	26372282-26373313	1271	CpGI_shore	3'	SLC30A2
1	26551770	26551819	50	5	8.93e-08	FE	0.00874854	0.8269	0.4391	0.3878	8873	-	26560450-26561345	-8679	CpGI_shore	5'	CEP85
1	26551837	26551921	85	8	4.95e-27	FE	4.84942e-22	0.9548	0.5089	0.4459	8771	-	26560450-26561345	-8612	CpGI_shore	5'	CEP85
1	26737858	26737918	61	7	5.9e-09	FE	0.000578011	0.8413	0.5434	0.2979	-648	intron_exon_boundary	26737247-26738148	612	CpGI_core	5'	LIN28A
1	26737933	26738030	98	13	6.46e-23	FE	6.32873e-18	0.7244	0.2556	0.4688	-760	on_exon	26737247-26738148	687	CpGI_core	5'	LIN28A
1	26738031	26738086	56	5	9.39e-19	FE	9.1992e-14	0.6939	0.2061	0.4878	-816	exon_intron_boundary	26737247-26738148	785	CpGI_core	5'	LIN28A
1	26738087	26738140	54	5	3.51e-25	FE	3.43868e-20	0.8446	0.3476	0.497	-870	on_intron	26737247-26738148	841	CpGI_core	5'	LIN28A
1	26757965	26758032	68	7	8.98e-08	FE	0.00879753	0.9062	0.6244	0.2818	742	-	26737247-26738148	20719	-	5'	DHDDS
1	27287007	27287063	57	8	7.51e-15	FE	7.3574e-10	0.9091	0.449	0.4601	111	-	27286066-27287101	39	CpGI_core	3'	C1orf172
1	27338911	27339025	115	12	7.68e-12	FE	7.52394e-07	0.95	0.6091	0.3409	-415	on_exon	27338880-27339441	417	CpGI_core	3'	FAM46B
1	27615768	27615884	117	9	3.61e-12	FE	3.53664e-07	0.9735	0.6857	0.2878	-54876	on_intron	27560706-27561707	55063	-	5'	WDTC1
1	27719335	27719432	98	6	1.58e-15	FE	1.54789e-10	0.3354	0.0337	0.3017	-283	on_intron	27718893-27719349	443	CpGI_coreshore	5'	GPR3
1	27854348	27854407	60	10	1.66e-21	FE	1.62627e-16	0.9379	0.5289	0.409	37680	-	27816343-27816853	-37553	-	3'	WASF2
1	27854698	27854782	85	15	3.11e-39	FE	3.0468e-34	0.8539	0.4478	0.4061	38030	-	27816343-27816853	-37928	-	3'	WASF2
1	27901873	27901960	88	8	6.98e-10	FE	6.83817e-05	0.303	0.6092	-0.3062	-29068	on_intron	27941866-27942324	40365	CpGI_shore	3'	AHDC1
1	27901961	27902060	100	15	8.95e-26	FE	8.76814e-21	0.1711	0.5673	-0.3962	-28980	on_intron	27941866-27942324	40265	CpGI_shore	3'	AHDC1
1	27902065	27902129	65	8	5.05e-39	FE	4.94738e-34	0.1276	0.6983	-0.5707	-28876	on_intron	27941866-27942324	40196	CpGI_shore	3'	AHDC1
1	27902509	27902627	119	13	6.56e-23	FE	6.4267e-18	0.1735	0.5965	-0.423	-28432	on_intron	27941866-27942324	39698	CpGI_shore	3'	AHDC1
1	27902628	27902683	56	8	9.8e-25	FE	9.60086e-20	0.1806	0.6643	-0.4837	-28313	on_intron	27941866-27942324	39642	CpGI_shore	3'	AHDC1
1	28199435	28199488	54	8	1.53e-23	FE	1.49891e-18	0.5106	0.0644	0.4462	-432	on_intron	28198926-28199526	510	CpGI_core	5'	C1orf38
1	28285965	28286075	111	11	3.68e-27	FE	3.60522e-22	0.9184	0.2549	0.6635	-101	-	28285698-28286838	268	CpGI_core	5'	XKR8
1	28286428	28286472	45	6	9.48e-13	FE	9.28737e-08	0.7705	0.3048	0.4657	-498	on_exon	28285698-28286838	731	CpGI_core	5'	XKR8
1	28286889	28286960	72	5	3.67e-15	FE	3.59543e-10	0.9574	0.3695	0.5879	-986	on_intron	28285698-28286838	1192	CpGI_shore	5'	XKR8
1	29448024	29448086	63	11	7.64e-44	FE	7.48476e-39	0.9843	0.3649	0.6194	-2422	on_exon	29447700-29451847	3762	CpGI_core	3'	TMEM200B
1	29449351	29449417	67	7	1.86e-09	FE	0.00018222	0.8986	0.5306	0.368	-1095	on_intron	29447700-29451847	2431	CpGI_core	3'	TMEM200B
1	29449786	29449837	52	7	3.78e-12	FE	3.70319e-07	0.9231	0.6525	0.2706	-660	on_intron	29447700-29451847	2011	CpGI_core	3'	TMEM200B
1	29451372	29451424	53	8	2.64e-15	FE	2.58636e-10	0.3431	0.0694	0.2737	926	-	29447700-29451847	424	CpGI_core	3'	TMEM200B
1	29507889	29507996	108	7	3.27e-10	FE	3.20355e-05	0.3099	0	0.3099	-609	on_intron	29507977-29508808	813	CpGI_coreshore	3'	SRSF4
1	29564562	29564644	83	9	1.5e-10	FE	1.46952e-05	0.5024	0.25	0.2524	7109	-	29557221-29557627	-7016	-	3'	MECR
1	30559039	30559105	67	7	7.34e-48	FE	7.19085e-43	0.6934	0.0526	0.6408	1001586	-	29557221-29557627	-1001477	-	3'	MECR
1	30559106	30559218	113	7	8.36e-10	FE	8.19012e-05	0.6727	0.2	0.4727	1001653	-	29557221-29557627	-1001590	-	3'	MECR
1	30815609	30815692	84	7	5.98e-09	FE	0.000585849	0.402	0.1303	0.2717	954151	-	31769247-31769978	-953637	CpGI_shore	5'	ZCCHC17
1	31158165	31158259	95	13	3.43e-27	FE	3.3603e-22	0.441	0.0414	0.3996	611584	-	31769247-31769978	-611081	CpGI_shore	5'	ZCCHC17
1	32054510	32054562	53	5	3.7e-11	FE	3.62482e-06	0.831	0.511	0.32	28726	-	32083150-32084069	-28639	CpGI_shore	5'	HCRTR1
1	32054605	32054656	52	8	3.17e-34	FE	3.10559e-29	0.9581	0.5797	0.3784	28632	-	32083150-32084069	-28544	CpGI_shore	5'	HCRTR1
1	32208537	32208622	86	8	1.56e-08	FE	0.0015283	0.94	0.6786	0.2614	-21956	on_intron	32237537-32238661	30040	CpGI_shore	3'	BAI2
1	32226205	32226295	91	14	0	FE	0	0.8	0.4569	0.3431	-4288	on_intron	32237537-32238661	12367	CpGI_shore	3'	BAI2
1	32238359	32238454	96	15	9.81e-25	FE	9.61066e-20	0.8511	0.3768	0.4743	7866	-	32237537-32238661	208	CpGI_core	3'	BAI2
1	32706022	32706106	85	8	2.59e-21	FE	2.53737e-16	0.4615	0.0302	0.4313	6729	-	32705525-32707141	498	CpGI_core	5'	FAM167B
1	32706507	32706610	104	7	5.79e-15	FE	5.67235e-10	0.4571	0.0404	0.4167	6225	-	32705525-32707141	983	CpGI_core	5'	FAM167B
1	32706976	32707054	79	8	3.1e-26	FE	3.03701e-21	0.395	0.0163	0.3787	5781	-	32705525-32707141	1452	CpGI_core	5'	FAM167B
1	32707055	32707132	78	11	3.58e-35	FE	3.50725e-30	0.2865	0.0337	0.2528	5703	-	32705525-32707141	1531	CpGI_core	5'	FAM167B
1	33168037	33168091	55	7	1.69e-29	FE	1.65566e-24	0.0805	0.5825	-0.502	-1159	on_intron	33207135-33207874	39784	CpGI_shore	3'	SYNC
1	33168092	33168194	103	13	4.54e-16	FE	4.44775e-11	0.1459	0.4219	-0.276	-1104	on_intron	33207135-33207874	39681	CpGI_shore	3'	SYNC
1	33168195	33168241	47	10	1.2e-20	FE	1.17562e-15	0.0556	0.5392	-0.4836	-1001	intron_exon_boundary	33207135-33207874	39634	CpGI_shore	3'	SYNC
1	33168324	33168363	40	8	1.13e-23	FE	1.10704e-18	0.0273	0.4228	-0.3955	-872	on_exon	33207135-33207874	39512	CpGI_shore	3'	SYNC
1	33177852	33177967	116	13	9.33e-11	FE	9.14041e-06	0.2768	0.0258	0.251	8656	-	33207135-33207874	29908	CpGI_shore	3'	SYNC
1	33352527	33352609	83	5	0	FE	0	0.4742	0.1848	0.2894	-1013	on_intron	33336206-33336758	16322	-	5'	HPCA
1	33391802	33391872	71	6	4.08e-13	FE	3.99709e-08	0.954	0.5526	0.4014	24764	-	33366515-33367604	-24267	-	3'	TMEM54
1	33772383	33772444	62	11	3.12e-31	FE	3.0566e-26	0.9556	0.5334	0.4222	124713	-	33646327-33647878	-124565	-	3'	TRIM62
1	33772826	33772919	94	20	1.71e-108	FE	1.67525e-103	0.9935	0.6712	0.3223	125156	-	33646327-33647878	-125040	-	3'	TRIM62
1	34629421	34629525	105	7	1.93e-32	FE	1.89078e-27	0.5412	0.0179	0.5233	2960	-	34628784-34630976	638	CpGI_core	5'	C1orf94
1	34642609	34642661	53	6	0	FE	0	0.3913	0.1225	0.2688	-10176	on_intron	34628784-34630976	13826	-	5'	C1orf94
1	35258657	35258720	64	7	5.63e-13	FE	5.5156e-08	0.3394	0.0795	0.2599	-120	exon_intron_boundary	35246877-35247599	11781	-	5'	GJA4
1	36039003	36039044	42	5	1.27e-09	FE	0.000124419	0.0612	0.4118	-0.3506	-72	on_exon	36038850-36040051	154	CpGI_core	5'	TFAP2E
1	36039045	36039092	48	7	2.97e-13	FE	2.90965e-08	0.0794	0.4133	-0.3339	-120	on_exon	36038850-36040051	196	CpGI_core	5'	TFAP2E
1	36039100	36039162	63	14	0	FE	0	0.0158	0.505	-0.4892	-190	on_exon	36038850-36040051	251	CpGI_core	5'	TFAP2E
1	36039163	36039222	60	5	6.01e-16	FE	5.88788e-11	0	0.6225	-0.6225	-250	exon_intron_boundary	36038850-36040051	314	CpGI_core	5'	TFAP2E
1	36786980	36787081	102	10	2.43e-20	FE	2.38062e-15	0.9403	0.5263	0.414	-15092	on_intron	36771831-36773009	15150	-	5'	SH3D21
1	36788106	36788196	91	13	2.09e-24	FE	2.04753e-19	0.8747	0.5735	0.3012	-1648	on_exon	36851090-36851873	63678	CpGI_shore	3'	FAM176B
1	36929833	36929936	104	17	1.96e-31	FE	1.92017e-26	0.3091	0.0188	0.2903	-204	on_exon	36929415-36930131	196	CpGI_core	3'	MRPS15
1	37498564	37498624	61	7	1.03e-28	FE	1.00907e-23	0.44	0.075	0.365	-1165	on_intron	37498378-37500624	2001	CpGI_core	3'	GRIK3
1	37984812	37984913	102	5	4.98e-15	FE	4.87881e-10	1	0.4828	0.5172	4438	-	37979902-37980779	-4133	-	3'	MEAF6
1	38230110	38230173	64	7	1.83e-10	FE	1.79281e-05	0.3864	0.1122	0.2742	29302	-	38259096-38260427	-28985	CpGI_shore	5'	MANEAL
1	38259211	38259289	79	8	3.23e-13	FE	3.16437e-08	0.4504	0.1898	0.2606	186	-	38259096-38260427	116	CpGI_core	5'	MANEAL
1	38260350	38260421	72	7	8.32e-52	FE	8.15094e-47	0.6966	0.1176	0.579	-946	exon_intron_boundary	38259096-38260427	1255	CpGI_core	5'	MANEAL
1	38274273	38274377	105	12	3.7e-33	FE	3.62482e-28	0.2729	0.0118	0.2611	-1725	on_exon	38259096-38260427	15178	-	5'	C1orf122
1	38470501	38470621	121	7	1.7e-11	FE	1.66546e-06	0.4862	0.0685	0.4177	-776	on_intron	38470618-38471396	776	CpGI_coreshore	3'	FHL3
1	38510406	38510521	116	10	1.49e-09	FE	0.000145972	0.9038	0.55	0.3538	-2043	on_exon	38510103-38513642	3122	CpGI_core	3'	POU3F1
1	38510674	38510727	54	6	4.8e-21	FE	4.70246e-16	0.9358	0.5697	0.3661	-1775	on_exon	38510103-38513642	2916	CpGI_core	3'	POU3F1
1	38599635	38599693	59	10	8.38e-38	FE	8.20972e-33	0.825	0.2259	0.5991	87186	-	38510103-38513642	-86050	-	3'	POU3F1
1	39025209	39025299	91	9	4.03e-15	FE	3.94811e-10	0.875	0.4195	0.4555	431597	-	39456656-39457271	-431446	CpGI_shore	5'	AKIRIN1
1	39044319	39044406	88	16	2.49e-82	FE	2.4394e-77	0.4134	0.0138	0.3996	412490	-	39456656-39457271	-412336	CpGI_shore	5'	AKIRIN1
1	39044407	39044526	120	12	1.4e-37	FE	1.37155e-32	0.7669	0.0552	0.7117	412370	-	39456656-39457271	-412248	CpGI_shore	5'	AKIRIN1
1	39113089	39113204	116	13	1.5e-13	FE	1.46952e-08	0.9482	0.6588	0.2894	343692	-	39456656-39457271	-343566	CpGI_shore	5'	AKIRIN1
1	39113242	39113303	62	6	4.98e-09	FE	0.000487881	0.8988	0.6067	0.2921	343593	-	39456656-39457271	-343413	CpGI_shore	5'	AKIRIN1
1	39249632	39249692	61	7	5.98e-11	FE	5.85849e-06	0.3103	0.7083	-0.398	207204	-	39456656-39457271	-207023	CpGI_shore	5'	AKIRIN1
1	39283623	39283692	70	10	3.62e-26	FE	3.54644e-21	0.8374	0.3244	0.513	173204	-	39456656-39457271	-173032	CpGI_shore	5'	AKIRIN1
1	39283748	39283801	54	8	1.31e-18	FE	1.28338e-13	0.5149	0.1311	0.3838	173095	-	39456656-39457271	-172907	CpGI_shore	5'	AKIRIN1
1	39284462	39284548	87	9	1.89e-14	FE	1.8516e-09	0.4967	0.1728	0.3239	172348	-	39456656-39457271	-172193	CpGI_shore	5'	AKIRIN1
1	39957607	39957654	48	8	4.31e-80	FE	4.22242e-75	0.691	0.0476	0.6434	-335	on_exon	39956425-39958137	1183	CpGI_core	5'	BMP8A
1	39957787	39957827	41	7	2.8e-31	FE	2.7431e-26	0.7727	0.0833	0.6894	-508	on_exon	39956425-39958137	1363	CpGI_core	5'	BMP8A
1	39980398	39980454	57	6	2.7e-08	FE	0.00264514	0.513	0.2235	0.2895	-23135	on_intron	39956425-39958137	23974	-	5'	BMP8A
1	39980507	39980617	111	14	5.31e-15	FE	5.2021e-10	0.5983	0.1846	0.4137	-23298	on_intron	39956425-39958137	24083	-	5'	BMP8A
1	40105377	40105438	62	9	3.54e-15	FE	3.46807e-10	0.6788	0.3324	0.3464	-239	on_exon	40105011-40105707	270	CpGI_core	3'	HEYL
1	40105439	40105534	96	17	1.58e-26	FE	1.54789e-21	0.8173	0.3953	0.422	-177	on_exon	40105011-40105707	174	CpGI_core	3'	HEYL
1	40137731	40137798	68	8	1.28e-11	FE	1.25399e-06	0.2049	0.4845	-0.2796	22	-	40136989-40138087	290	CpGI_core	3'	NT5C1A
1	40237099	40237156	58	6	3.27e-08	FE	0.00320355	0.7294	0.3926	0.3368	80	-	40235768-40237190	35	CpGI_core	3'	OXCT2
1	40367721	40367803	83	6	2.52e-20	FE	2.46879e-15	0.3574	0.0456	0.3118	-206	on_intron	40366596-40368218	416	CpGI_core	3'	MYCL1
1	40368018	40368119	102	12	1.59e-32	FE	1.55769e-27	0.4341	0.0261	0.408	91	-	40366596-40368218	100	CpGI_core	3'	MYCL1
1	40506137	40506244	108	10	2.87e-19	FE	2.81168e-14	0.4	0.0544	0.3456	-338	on_exon	40505412-40506703	726	CpGI_core	5'	CAP1
1	40627143	40627201	59	7	1.44e-16	FE	1.41074e-11	0.3684	0.0564	0.312	-155	on_exon	40626914-40627612	230	CpGI_core	5'	RLF
1	41250133	41250218	86	7	6.51e-09	FE	0.000637772	0.7143	0.3472	0.3671	-533	on_intron	41249091-41250161	1043	CpGI_coreshore	5'	KCNQ4
1	41268120	41268205	86	8	7.2e-15	FE	7.0537e-10	0.4026	0.0379	0.3647	-18520	on_intron	41249091-41250161	19030	-	5'	KCNQ4
1	41268206	41268306	101	10	9.32e-13	FE	9.13062e-08	0.4	0.0685	0.3315	-18621	on_intron	41249091-41250161	19116	-	5'	KCNQ4
1	41327112	41327187	76	12	0	FE	0	0.9784	0.596	0.3824	-905	on_exon	41326950-41328285	1099	CpGI_core	3'	CITED4
1	41327569	41327621	53	7	2.38e-19	FE	2.33164e-14	0.3605	0.0735	0.287	-448	on_exon	41326950-41328285	665	CpGI_core	3'	CITED4
1	41327622	41327685	64	9	7.4e-21	FE	7.24963e-16	0.2939	0.0236	0.2703	-395	on_exon	41326950-41328285	601	CpGI_core	3'	CITED4
1	41327711	41327809	99	14	1.09e-32	FE	1.06785e-27	0.3239	0.042	0.2819	-306	on_exon	41326950-41328285	477	CpGI_core	3'	CITED4
1	41952597	41952678	82	5	4.49e-09	FE	0.000439876	1	0.6259	0.3741	2254	-	41961851-41962316	9639	CpGI_shore	3'	EDN2
1	41962053	41962123	71	11	2.99e-24	FE	2.92924e-19	0.0429	0.3054	-0.2625	11710	-	41961851-41962316	194	CpGI_core	3'	EDN2
1	41962124	41962231	108	16	9.22e-34	FE	9.03265e-29	0.1106	0.4543	-0.3437	11781	-	41961851-41962316	86	CpGI_core	3'	EDN2
1	42128170	42128212	43	6	1.58e-12	FE	1.54789e-07	0.6214	0.2033	0.4181	-373425	on_intron	42500856-42501980	373769	CpGI_shore	3'	HIVEP3
1	42128399	42128463	65	6	6.54e-20	FE	6.40711e-15	1	0.4109	0.5891	-373196	on_intron	42500856-42501980	373518	CpGI_shore	3'	HIVEP3
1	42128502	42128568	67	7	4.79e-20	FE	4.69267e-15	0.975	0.5538	0.4212	-373093	on_intron	42500856-42501980	373413	CpGI_shore	3'	HIVEP3
1	42128576	42128685	110	9	6.77e-18	FE	6.63243e-13	0.9634	0.6702	0.2932	-373019	on_intron	42500856-42501980	373296	CpGI_shore	3'	HIVEP3
1	43233002	43233110	109	10	1.2e-18	FE	1.17562e-13	0.3235	0.005	0.3185	248	-	43232215-43233359	250	CpGI_core	3'	LEPRE1
1	44015983	44016052	70	9	2.72e-24	FE	2.66473e-19	0.9333	0.4465	0.4868	-25193	on_intron	43967079-43968070	48905	-	5'	PTPRF
1	44399415	44399464	50	6	6.21e-16	FE	6.08381e-11	0.7158	0.2432	0.4726	-471	on_exon	44172669-44173763	226747	-	5'	ARTN
1	44399483	44399533	51	5	7.55e-13	FE	7.39658e-08	0.9135	0.5403	0.3732	-540	on_exon	44172669-44173763	226815	-	5'	ARTN
1	44872724	44872769	46	6	7.94e-08	FE	0.00777866	0.5824	0.1875	0.3949	51793	-	44820658-44821113	-51655	-	3'	ERI3
1	44872844	44872922	79	10	2.96e-26	FE	2.89985e-21	0.7083	0.161	0.5473	51913	-	44820658-44821113	-51808	-	3'	ERI3
1	44873281	44873339	59	12	7.47e-129	FE	7.31821e-124	0.9699	0.1566	0.8133	52350	-	44820658-44821113	-52225	-	3'	ERI3
1	44873340	44873413	74	10	6.48e-70	FE	6.34833e-65	0.7406	0.1184	0.6222	52409	-	44820658-44821113	-52299	-	3'	ERI3
1	44873428	44873508	81	13	1.33e-40	FE	1.30297e-35	0.7857	0.2101	0.5756	52497	-	44820658-44821113	-52394	-	3'	ERI3
1	44874459	44874571	113	6	2.81e-11	FE	2.7529e-06	0.7236	0.2784	0.4452	53528	-	44820658-44821113	-53457	-	3'	ERI3
1	44883247	44883345	99	8	5.83e-37	FE	5.71153e-32	0.8582	0.2574	0.6008	62316	-	44820658-44821113	-62231	-	3'	ERI3
1	44883346	44883391	46	9	4.02e-21	FE	3.93831e-16	0.6936	0.2077	0.4859	62415	-	44820658-44821113	-62277	-	3'	ERI3
1	44883392	44883458	67	6	2.96e-60	FE	2.89985e-55	0.7647	0.0723	0.6924	62461	-	44820658-44821113	-62344	-	3'	ERI3
1	45250035	45250108	74	13	5.28e-14	FE	5.17271e-09	0.594	0.3185	0.2755	-3341	on_exon	45265535-45266783	16676	CpGI_shore	3'	BEST4
1	45250181	45250272	92	13	3.01e-11	FE	2.94884e-06	0.5619	0.3094	0.2525	-3195	on_intron	45265535-45266783	16512	CpGI_shore	3'	BEST4
1	45251993	45252090	98	8	6.67e-18	FE	6.53447e-13	0.622	0.2096	0.4124	-1383	on_intron	45265535-45266783	14694	CpGI_shore	3'	BEST4
1	45279453	45279562	110	12	0	FE	0	0.2058	0.5662	-0.3604	-5407	on_exon	45271680-45272318	7774	-	5'	BTBD19
1	45987091	45987178	88	5	1.45e-08	FE	0.00142054	0.1857	0.5699	-0.3842	-1627	on_intron	46049591-46050582	63405	CpGI_shore	3'	PRDX1
1	45987179	45987248	70	9	1.61e-17	FE	1.57728e-12	0.0227	0.4384	-0.4157	-1539	on_intron	46049591-46050582	63335	CpGI_shore	3'	PRDX1
1	45987569	45987627	59	8	1.06e-27	FE	1.03846e-22	0.0802	0.4829	-0.4027	-1149	on_exon	46049591-46050582	62956	CpGI_shore	3'	PRDX1
1	46859941	46860061	121	16	2.13e-58	FE	2.08672e-53	0.9906	0.2016	0.789	-123	on_exon	46859725-46860291	217	CpGI_core	5'	FAAH
1	46860062	46860115	54	8	7.03e-96	FE	6.88715e-91	0.8932	0.0831	0.8101	-177	on_exon	46859725-46860291	338	CpGI_core	5'	FAAH
1	46860147	46860206	60	9	1.42e-58	FE	1.39115e-53	0.9314	0.1253	0.8061	-268	on_exon	46859725-46860291	423	CpGI_core	5'	FAAH
1	46860224	46860280	57	8	2.97e-65	FE	2.90965e-60	0.9048	0.0825	0.8223	-342	on_intron	46859725-46860291	500	CpGI_core	5'	FAAH
1	46913857	46913914	58	9	9.7e-79	FE	9.5029e-74	0.886	0.1582	0.7278	58755	-	46954794-46957121	-40936	CpGI_shore	5'	DMBX1
1	46913915	46914013	99	20	2.46e-114	FE	2.41001e-109	0.8721	0.1612	0.7109	58656	-	46954794-46957121	-40878	CpGI_shore	5'	DMBX1
1	46914014	46914076	63	5	1.56e-57	FE	1.5283e-52	0.8312	0.1751	0.6561	58593	-	46954794-46957121	-40779	CpGI_shore	5'	DMBX1
1	46914216	46914295	80	9	8.3e-31	FE	8.13134e-26	0.8824	0.3486	0.5338	58374	-	46954794-46957121	-40577	CpGI_shore	5'	DMBX1
1	46951354	46951430	77	15	0	FE	0	0.8112	0.2865	0.5247	21239	-	46954794-46957121	-3439	CpGI_shore	5'	DMBX1
1	46951536	46951648	113	11	2.23e-20	FE	2.18469e-15	0.7692	0.237	0.5322	21021	-	46954794-46957121	-3257	CpGI_shore	5'	DMBX1
1	46955267	46955319	53	7	1.51e-09	FE	0.000147932	0.3608	0.1008	0.26	17350	-	46954794-46957121	474	CpGI_core	5'	DMBX1
1	46956120	46956191	72	9	2.52e-12	FE	2.46879e-07	0.6611	0.3153	0.3458	16478	-	46954794-46957121	1327	CpGI_core	5'	DMBX1
1	46956192	46956275	84	9	6.93e-15	FE	6.78918e-10	0.4648	0.1952	0.2696	16394	-	46954794-46957121	1399	CpGI_core	5'	DMBX1
1	46956940	46957023	84	6	3.73e-13	FE	3.65421e-08	0.7917	0.3719	0.4198	15646	-	46954794-46957121	2147	CpGI_core	5'	DMBX1
1	46999191	46999242	52	8	1.83e-14	FE	1.79281e-09	0.6905	0.2867	0.4038	229912	-	46806340-46806836	-192405	-	3'	LRRC41
1	47009882	47009924	43	7	8.35e-18	FE	8.18033e-13	0.5377	0.084	0.4537	213587	-	47184403-47185083	-174520	CpGI_shore	5'	CYP4B1
1	47009925	47009977	53	5	1.13e-16	FE	1.10704e-11	0.569	0.0692	0.4998	213534	-	47184403-47185083	-174477	CpGI_shore	5'	CYP4B1
1	47697948	47698016	69	10	1.04e-18	FE	1.01887e-13	0.8456	0.4547	0.3909	57	-	47696505-47698197	182	CpGI_core	3'	TAL1
1	47882610	47882666	57	9	4.37e-26	FE	4.2812e-21	0.7974	0.3226	0.4748	-921	on_exon	47799412-47800426	83199	-	5'	FOXE3
1	47904300	47904381	82	8	4.78e-11	FE	4.68287e-06	0.126	0.4227	-0.2967	-2691	on_exon	47899662-47900385	4639	CpGI_shelf	5'	FOXD2
1	47904767	47904840	74	11	1.37e-17	FE	1.34216e-12	0.88	0.5769	0.3031	-3150	on_exon	47899662-47900385	5106	-	5'	FOXD2
1	47904847	47904934	88	11	1.5e-12	FE	1.46952e-07	0.8693	0.569	0.3003	-3244	on_exon	47899662-47900385	5186	-	5'	FOXD2
1	47904935	47905018	84	14	2.08e-71	FE	2.03773e-66	0.9653	0.5757	0.3896	-3328	on_exon	47899662-47900385	5274	-	5'	FOXD2
1	47905019	47905089	71	5	5.99e-11	FE	5.86828e-06	0.9894	0.6839	0.3055	-3399	on_exon	47899662-47900385	5358	-	5'	FOXD2
1	47905111	47905179	69	7	1.23e-15	FE	1.20501e-10	0.8769	0.5077	0.3692	-3489	on_exon	47899662-47900385	5450	-	5'	FOXD2
1	47905180	47905222	43	5	1.63e-14	FE	1.59688e-09	0.9922	0.5208	0.4714	-3532	on_exon	47899662-47900385	5519	-	5'	FOXD2
1	47905498	47905611	114	8	9.3e-13	FE	9.11102e-08	0.9213	0.3906	0.5307	-3921	on_exon	47899662-47900385	5837	-	5'	FOXD2
1	47909718	47909790	73	9	4.63e-14	FE	4.53592e-09	0.9904	0.6703	0.3201	129900	-	47779708-47780211	-129578	-	3'	STIL
1	47910560	47910625	66	6	1.32e-25	FE	1.29318e-20	0.918	0.2181	0.6999	130742	-	47779708-47780211	-130413	-	3'	STIL
1	47915736	47915793	58	6	5.63e-10	FE	5.5156e-05	0.6715	0.3193	0.3522	135918	-	47779708-47780211	-135581	-	3'	STIL
1	48058919	48058960	42	8	8.41e-22	FE	8.23911e-17	1	0.4342	0.5658	279101	-	47779708-47780211	-278748	-	3'	STIL
1	48058961	48059072	112	6	3.09e-12	FE	3.02721e-07	1	0.4355	0.5645	279143	-	47779708-47780211	-278860	-	3'	STIL
1	48174526	48174634	109	7	8.85e-12	FE	8.67017e-07	1	0.5445	0.4555	394708	-	47779708-47780211	-394422	-	3'	STIL
1	48174673	48174764	92	6	1.87e-20	FE	1.832e-15	0.8941	0.4537	0.4404	394855	-	47779708-47780211	-394552	-	3'	STIL
1	48175028	48175128	101	11	3.02e-18	FE	2.95863e-13	0.9423	0.5139	0.4284	395210	-	47779708-47780211	-394916	-	3'	STIL
1	48175259	48175338	80	10	6.41e-45	FE	6.27975e-40	1	0.327	0.673	395441	-	47779708-47780211	-395126	-	3'	STIL
1	48175339	48175435	97	10	4.08e-29	FE	3.99709e-24	0.8898	0.3056	0.5842	395521	-	47779708-47780211	-395223	-	3'	STIL
1	48175436	48175508	73	13	1.67e-32	FE	1.63607e-27	0.8611	0.3878	0.4733	395618	-	47779708-47780211	-395296	-	3'	STIL
1	48175509	48175605	97	9	6.36e-46	FE	6.23076e-41	0.9438	0.3431	0.6007	395691	-	47779708-47780211	-395393	-	3'	STIL
1	48175673	48175742	70	8	2.97e-28	FE	2.90965e-23	0.8451	0.334	0.5111	395855	-	47779708-47780211	-395530	-	3'	STIL
1	48175743	48175795	53	7	2.94e-17	FE	2.88026e-12	0.9048	0.3573	0.5475	395925	-	47779708-47780211	-395583	-	3'	STIL
1	48237566	48237632	67	5	5.85e-13	FE	5.73113e-08	0.896	0.4691	0.4269	450726	-	48657572-48658739	-420005	CpGI_shore	5'	SLC5A9
1	48937620	48937711	92	10	1.2e-58	FE	1.17562e-53	0.3224	0.0074	0.315	-224	intron_exon_boundary	48937305-48938071	361	CpGI_core	3'	SPATA6
1	49242243	49242355	113	14	7.66e-24	FE	7.50435e-19	0.4283	0.0677	0.3606	-2031	intron_exon_boundary	50489418-50489846	1247492	CpGI_shore	3'	BEND5
1	49813388	49813455	68	6	9.16e-12	FE	8.97387e-07	0.8385	0.3882	0.4503	569114	-	50489418-50489846	676392	CpGI_shore	3'	BEND5
1	50489714	50489826	113	10	4.03e-15	FE	3.94811e-10	0.6235	0.1275	0.496	23861	-	50513645-50514320	-23930	CpGI_shore	5'	ELAVL4
1	50881120	50881184	65	5	1.44e-09	FE	0.000141074	0.7711	0.3922	0.3789	545234	-	51425448-51426070	-544327	CpGI_shore	5'	CDKN2C
1	50882021	50882081	61	6	2.78e-16	FE	2.72351e-11	0.7358	0.2814	0.4544	544337	-	51425448-51426070	-543426	CpGI_shore	5'	CDKN2C
1	50884702	50884773	72	8	1.74e-11	FE	1.70464e-06	0.5743	0.2803	0.294	-4469	on_exon	50884229-50891471	6699	CpGI_core	3'	DMRTA2
1	50884983	50885062	80	11	3.72e-51	FE	3.64441e-46	0.9487	0.3084	0.6403	-4188	on_exon	50884229-50891471	6410	CpGI_core	3'	DMRTA2
1	50885287	50885326	40	6	3.69e-10	FE	3.61502e-05	0.9538	0.4545	0.4993	-3884	on_exon	50884229-50891471	6146	CpGI_core	3'	DMRTA2
1	50888980	50889040	61	11	2.82e-26	FE	2.7627e-21	0.3256	0.0737	0.2519	-191	on_exon	50884229-50891471	2432	CpGI_core	3'	DMRTA2
1	50891164	50891218	55	6	7.53e-11	FE	7.37699e-06	0.8281	0.3756	0.4525	1993	-	50884229-50891471	254	CpGI_core	3'	DMRTA2
1	50892285	50892394	110	6	2.3e-14	FE	2.25326e-09	0.9406	0.5036	0.437	3114	-	50884229-50891471	-922	CpGI_shore	3'	DMRTA2
1	50893424	50893525	102	8	1.54e-21	FE	1.50871e-16	0.8391	0.3852	0.4539	4253	-	50884229-50891471	-2053	CpGI_shoreshelf	3'	DMRTA2
1	50893575	50893696	122	9	1.66e-08	FE	0.00162627	0.7027	0.4493	0.2534	4404	-	50884229-50891471	-2224	CpGI_shelf	3'	DMRTA2
1	50896191	50896276	86	9	5.77e-10	FE	5.65275e-05	0.6917	0.3333	0.3584	7020	-	50884229-50891471	-4804	-	3'	DMRTA2
1	51292690	51292763	74	7	1.14e-19	FE	1.11684e-14	0.6063	1	-0.3937	133655	-	51425448-51426070	-132757	CpGI_shore	5'	CDKN2C
1	51434143	51434192	50	7	2.68e-29	FE	2.62554e-24	0.3238	0.016	0.3078	-7774	on_exon	51425448-51426070	8696	-	5'	CDKN2C
1	51795900	51795972	73	8	9.82e-14	FE	9.62046e-09	0.863	0.3889	0.4741	-14887	on_intron	51810328-51810850	14879	CpGI_shore	3'	TTC39A
1	51796444	51796500	57	5	1.5e-13	FE	1.46952e-08	0.8833	0.3763	0.507	-14343	on_intron	51810328-51810850	14351	CpGI_shore	3'	TTC39A
1	51810523	51810605	83	7	2.13e-15	FE	2.08672e-10	0.6111	0.1318	0.4793	-264	on_intron	51810328-51810850	246	CpGI_core	3'	TTC39A
1	52195554	52195603	50	5	1.13e-09	FE	0.000110704	0.287	0.0341	0.2529	-152751	on_intron	51984378-51985216	211177	-	5'	OSBPL9
1	52834282	52834334	53	9	2.09e-95	FE	2.04753e-90	1	0.0225	0.9775	2418	-	52831401-52832181	-2152	CpGI_shelf	3'	CC2D1B
1	53098571	53098643	73	6	5.26e-14	FE	5.15312e-09	0.9612	0.6008	0.3604	374	-	53098630-53099303	-58	CpGI_coreshore	5'	FAM159A
1	53308418	53308501	84	14	5.1e-59	FE	4.99637e-54	0.4103	0.0367	0.3736	-317	on_exon	53208240-53208778	100179	-	5'	ZYG11A
1	53308654	53308697	44	10	1.02e-11	FE	9.99274e-07	0.6136	0.1827	0.4309	-513	on_intron	53208240-53208778	100415	-	5'	ZYG11A
1	53528643	53528755	113	11	3.66e-11	FE	3.58563e-06	0.6667	0.3028	0.3639	-900	on_intron	53527573-53528974	1071	CpGI_core	5'	PODN
1	53528964	53529030	67	6	3.19e-27	FE	3.12518e-22	0.9889	0.6048	0.3841	-1175	on_intron	53527573-53528974	1392	CpGI_coreshore	5'	PODN
1	53792515	53792624	110	12	2.31e-36	FE	2.26306e-31	0.3429	0.0149	0.328	-1226	intron_exon_boundary	53791688-53793948	1325	CpGI_core	3'	LRP8
1	54072353	54072472	120	8	2.73e-21	FE	2.67453e-16	0.9889	0.5769	0.412	-127523	on_intron	54203403-54205310	132839	CpGI_shore	3'	GLIS1
1	54203485	54203531	47	8	5.46e-30	FE	5.34905e-25	0.9639	0.4799	0.484	153382	-	54355108-54355656	-151622	CpGI_shore	5'	DIO1
1	54203674	54203742	69	6	2.92e-08	FE	0.00286067	0.8667	0.5014	0.3653	153171	-	54355108-54355656	-151433	CpGI_shore	5'	DIO1
1	54204146	54204188	43	6	2.41e-08	FE	0.00236103	0.8143	0.4083	0.406	152725	-	54355108-54355656	-150961	CpGI_shore	5'	DIO1
1	54204237	54204384	148	16	0	FE	0	0.7037	0.1715	0.5322	152529	-	54355108-54355656	-150870	CpGI_shore	5'	DIO1
1	54940550	54940606	57	8	1.71e-08	FE	0.00167525	0.4853	0.1553	0.33	67325	-	55007705-55008448	-67154	CpGI_shore	5'	ACOT11
1	54941069	54941183	115	9	2.27e-34	FE	2.22387e-29	0.9889	0.6129	0.376	66748	-	55007705-55008448	-66635	CpGI_shore	5'	ACOT11
1	54964859	54964940	82	5	4.47e-13	FE	4.37917e-08	0.6552	0.2159	0.4393	42991	-	55007705-55008448	-42845	CpGI_shore	5'	ACOT11
1	55266723	55266770	48	6	3.21e-27	FE	3.14477e-22	0.7879	0.1137	0.6742	-216	on_exon	55266278-55267058	289	CpGI_core	3'	TTC22
1	55446074	55446189	116	14	1.58e-14	FE	1.54789e-09	0.3791	0.0996	0.2795	277	-	55446074-55446846	1	CpGI_core	5'	TMEM61
1	55505322	55505446	125	14	5.56e-44	FE	5.44702e-39	0.9444	0.117	0.8274	-224	on_exon	55505061-55506015	262	CpGI_core	5'	PCSK9
1	56943464	56943580	117	15	1.34e-31	FE	1.31277e-26	0.5017	0.0439	0.4578	167416	-	57110664-57111588	-167199	CpGI_shore	5'	PRKAA2
1	56943581	56943649	69	7	1.13e-08	FE	0.00110704	0.3421	0.0916	0.2505	167347	-	57110664-57111588	-167082	CpGI_shore	5'	PRKAA2
1	58715853	58715962	110	15	2.89e-68	FE	2.83128e-63	0.8188	0.0801	0.7387	-296552	intron_exon_boundary	59011922-59012577	296616	CpGI_shore	3'	DAB1
1	58716064	58716177	114	6	3.51e-15	FE	3.43868e-10	0.7344	0.1313	0.6031	-296341	exon_intron_boundary	59011922-59012577	296401	CpGI_shore	3'	DAB1
1	59042851	59042896	46	10	0	FE	0	0.4731	0.216	0.2571	-314	on_exon	59041758-59043295	400	CpGI_core	3'	TACSTD2
1	60280628	60280718	91	16	9.97e-205	FE	9.76741e-200	0.9333	0.0471	0.8862	-259	intron_exon_boundary	60280088-60281048	541	CpGI_core	5'	HOOK1
1	60280956	60281046	91	10	1.13e-25	FE	1.10704e-20	0.7321	0.2055	0.5266	-587	on_intron	60280088-60281048	869	CpGI_core	5'	HOOK1
1	60539274	60539334	61	5	6.61e-84	FE	6.47568e-79	0.9691	0.118	0.8511	-167	on_intron	61508643-61509406	970073	CpGI_shore	3'	C1orf87
1	60539335	60539441	107	8	1.19e-121	FE	1.16582e-116	0.917	0.1068	0.8102	-106	on_intron	61508643-61509406	969966	CpGI_shore	3'	C1orf87
1	61508997	61509093	97	10	1.54e-14	FE	1.50871e-09	0.4391	0.1799	0.2592	-178161	on_intron	60280088-60281048	1228910	-	5'	NFIA
1	61509219	61509280	62	9	3.27e-10	FE	3.20355e-05	0.6345	0.3497	0.2848	-178348	on_intron	60280088-60281048	1229132	-	5'	NFIA
1	62207865	62207969	105	11	2.71e-12	FE	2.65493e-07	0.028	0.3171	-0.2891	16771	-	62207828-62208818	850	CpGI_core	3'	TM2D1
1	62660621	62660660	40	5	5.02e-11	FE	4.91799e-06	0.7935	0.2794	0.5141	-156	on_intron	62207828-62208818	452794	-	5'	L1TD1
1	62660751	62660830	80	7	5.24e-15	FE	5.13352e-10	0.8065	0.3634	0.4431	-326	on_intron	62207828-62208818	452924	-	5'	L1TD1
1	62661565	62661631	67	6	7.58e-32	FE	7.42597e-27	0.9394	0.3744	0.565	-1127	on_intron	62207828-62208818	453738	-	5'	L1TD1
1	63249009	63249076	68	7	3e-11	FE	2.93904e-06	0.954	0.5909	0.3631	731	-	63248633-63249214	377	CpGI_core	5'	ATG4C
1	63785294	63785384	91	10	3.9e-42	FE	3.82075e-37	0.9844	0.3581	0.6263	3347	-	63782395-63790471	2900	CpGI_core	5'	FOXD3
1	63785464	63785527	64	8	2.98e-18	FE	2.91945e-13	1	0.509	0.491	3204	-	63782395-63790471	3070	CpGI_core	5'	FOXD3
1	63785528	63785617	90	12	4.07e-34	FE	3.9873e-29	0.9937	0.5464	0.4473	3114	-	63782395-63790471	3134	CpGI_core	5'	FOXD3
1	63786011	63786082	72	10	1.87e-25	FE	1.832e-20	0.9951	0.6944	0.3007	2649	-	63782395-63790471	3617	CpGI_core	5'	FOXD3
1	63789355	63789428	74	8	5.42e-15	FE	5.30987e-10	0.6556	0.2247	0.4309	-697	on_exon	63782395-63790471	6961	CpGI_core	5'	FOXD3
1	63792134	63792238	105	6	4.8e-09	FE	0.000470246	0.9571	0.58	0.3771	41024	-	63833110-63833821	-40975	CpGI_shore	5'	ALG6
1	63792642	63792708	67	7	1e-25	FE	9.7968e-21	1	0.5364	0.4636	40554	-	63833110-63833821	-40467	CpGI_shore	5'	ALG6
1	63796059	63796109	51	8	5.04e-23	FE	4.93759e-18	0.9681	0.4598	0.5083	37153	-	63833110-63833821	-37050	CpGI_shore	5'	ALG6
1	64666673	64666752	80	8	5.59e-19	FE	5.47641e-14	0.5979	0.9517	-0.3538	2559	-	64666272-64667475	402	CpGI_core	5'	UBE2U
1	64937190	64937236	47	7	9.79e-23	FE	9.59107e-18	0	0.4877	-0.4877	-807	on_intron	64935555-64937238	1636	CpGI_core	5'	CACHD1
1	65468503	65468557	55	6	3.06e-12	FE	2.99782e-07	0.2038	0.5075	-0.3037	36317	-	65431456-65432614	-35942	-	3'	JAK1
1	65991020	65991122	103	10	2.52e-46	FE	2.46879e-41	0.4852	0.0671	0.4181	-104873	on_intron	65885857-65886704	105164	-	5'	LEPR
1	65991452	65991492	41	7	2.83e-24	FE	2.77249e-19	0.6491	0.037	0.6121	-105243	on_intron	65885857-65886704	105596	-	5'	LEPR
1	65991701	65991758	58	7	3.68e-66	FE	3.60522e-61	0.715	0.0576	0.6574	-105509	on_intron	65885857-65886704	105845	-	5'	LEPR
1	65991759	65991809	51	6	5.64e-57	FE	5.5254e-52	0.9066	0.1967	0.7099	-105560	on_intron	65885857-65886704	105903	-	5'	LEPR
1	67773481	67773534	54	8	1.14e-14	FE	1.11684e-09	0.3025	0.037	0.2655	-486	on_exon	67550155-67550580	223327	-	5'	IL12RB2
1	67773552	67773594	43	8	5.19e-08	FE	0.00508454	0.3913	0.0429	0.3484	-546	on_exon	67550155-67550580	223398	-	5'	IL12RB2
1	67773620	67773699	80	9	2.01e-32	FE	1.96916e-27	0.3325	0.05	0.2825	-651	exon_intron_boundary	67550155-67550580	223466	-	5'	IL12RB2
1	75591014	75591066	53	7	3.15e-10	FE	3.08599e-05	0.8472	0.4576	0.3896	3054	-	75590818-75591354	197	CpGI_core	5'	LHX8
1	75591399	75591482	84	5	4.29e-12	FE	4.20283e-07	0.6923	0.1645	0.5278	2638	-	75590818-75591354	582	CpGI_shore	5'	LHX8
1	75595729	75595836	108	8	9.85e-32	FE	9.64985e-27	0.9221	0.1367	0.7854	-1716	on_intron	75590818-75591354	4912	-	5'	LHX8
1	75595837	75595946	110	7	8.96e-30	FE	8.77793e-25	0.8347	0.1293	0.7054	-1826	intron_exon_boundary	75590818-75591354	5020	-	5'	LHX8
1	75600685	75600727	43	5	6.45e-21	FE	6.31894e-16	0.8913	0.1404	0.7509	-6607	on_intron	75590818-75591354	9868	-	5'	LHX8
1	75600728	75600815	88	8	3.68e-64	FE	3.60522e-59	0.8316	0.1383	0.6933	-6695	on_intron	75590818-75591354	9911	-	5'	LHX8
1	75601918	75601998	81	5	2.23e-12	FE	2.18469e-07	0.3632	0.0982	0.265	-7878	on_intron	75590818-75591354	11101	-	5'	LHX8
1	78354632	78354715	84	8	2.15e-12	FE	2.10631e-07	0.028	0.3432	-0.3152	-516	on_intron	78335156-78336664	19477	-	5'	NEXN
1	78511609	78511698	90	10	7.65e-22	FE	7.49455e-17	0.6293	0.1489	0.4804	-66471	on_intron	78444304-78445281	67306	-	5'	GIPC2
1	78511829	78511883	55	10	1.04e-21	FE	1.01887e-16	0.678	0.2712	0.4068	-66656	on_intron	78444304-78445281	67526	-	5'	GIPC2
1	78956790	78956897	108	15	4.17e-32	FE	4.08527e-27	0.4714	0.0617	0.4097	-187328	on_intron	78511578-78512161	445213	-	5'	PTGFR
1	84326457	84326530	74	7	2.07e-32	FE	2.02794e-27	0.5118	0.0479	0.4639	217216	-	84543147-84544261	-216689	CpGI_shore	5'	PRKACB
1	84326704	84326754	51	7	1.05e-13	FE	1.02866e-08	0.3308	0.0658	0.265	216992	-	84543147-84544261	-216442	CpGI_shore	5'	PRKACB
1	85513127	85513190	64	7	2.82e-34	FE	2.7627e-29	0.9179	0.3463	0.5716	-1054	on_intron	85513510-85514555	1366	CpGI_shore	3'	MCOLN3
1	86081957	86082025	69	9	1.68e-17	FE	1.64586e-12	0.9762	0.6987	0.2775	37912	-	86046363-86047240	-34784	-	3'	DDAH1
1	86622330	86622378	49	6	7.91e-13	FE	7.74927e-08	0.8077	0.2844	0.5233	267392	-	86861567-86862083	-239236	CpGI_shore	5'	CLCA2
1	86622686	86622782	97	7	4.12e-11	FE	4.03628e-06	0.8507	0.534	0.3167	266988	-	86861567-86862083	-238880	CpGI_shore	5'	CLCA2
1	87617157	87617228	72	7	5.81e-08	FE	0.00569194	0.8833	0.5084	0.3749	-236896	on_intron	87380163-87381214	236995	-	5'	HS2ST1
1	88102125	88102232	108	8	2.92e-09	FE	0.000286067	0.9643	0.6928	0.2715	722019	-	87380163-87381214	-721017	-	3'	RP4-604K5.1
1	88933037	88933102	66	9	2.49e-17	FE	2.4394e-12	0.9595	0.6231	0.3364	216804	-	89149595-89150718	-216557	CpGI_shore	5'	PKN2
1	89150488	89150605	118	6	2.98e-08	FE	0.00291945	0.3484	0.0172	0.3312	-699	on_intron	89149595-89150718	894	CpGI_core	5'	PKN2
1	90074598	90074699	102	5	9.33e-09	FE	0.000914041	0.8814	0.4464	0.435	23933	-	90098231-90099292	-23632	CpGI_shore	5'	LRRC8C
1	90074700	90074802	103	6	8.22e-34	FE	8.05297e-29	1	0.4094	0.5906	23830	-	90098231-90099292	-23530	CpGI_shore	5'	LRRC8C
1	90287476	90287583	108	5	9.63e-08	FE	0.00943432	0.3974	0.07	0.3274	-188951	on_intron	90098231-90099292	189246	-	5'	LRRC8C
1	91172701	91172754	54	8	1.24e-13	FE	1.2148e-08	0.3297	0.0441	0.2856	793651	-	91966264-91966999	-793562	CpGI_shore	5'	CDC7
1	91172975	91173029	55	9	2.61e-26	FE	2.55696e-21	0.4653	0.0729	0.3924	793376	-	91966264-91966999	-793288	CpGI_shore	5'	CDC7
1	91176595	91176664	70	10	2.78e-42	FE	2.72351e-37	0.787	0.2787	0.5083	789741	-	91966264-91966999	-789668	CpGI_shore	5'	CDC7
1	91182462	91182533	72	8	3.1e-32	FE	3.03701e-27	0.9226	0.3469	0.5757	-331	on_exon	91182098-91185577	3045	CpGI_core	3'	BARHL2
1	91183197	91183249	53	12	1.66e-140	FE	1.62627e-135	0.9949	0.0999	0.895	404	-	91182098-91185577	2329	CpGI_core	3'	BARHL2
1	91185300	91185365	66	7	2.17e-34	FE	2.12591e-29	0.8995	0.3915	0.508	2507	-	91182098-91185577	213	CpGI_core	3'	BARHL2
1	91185366	91185440	75	6	1.46e-09	FE	0.000143033	0.8406	0.4435	0.3971	2573	-	91182098-91185577	138	CpGI_core	3'	BARHL2
1	91192578	91192642	65	6	3.41e-10	FE	3.34071e-05	0.9878	0.7	0.2878	9785	-	91182098-91185577	-7064	-	3'	BARHL2
1	91192643	91192711	69	7	1.05e-39	FE	1.02866e-34	0.965	0.6161	0.3489	9850	-	91182098-91185577	-7133	-	3'	BARHL2
1	91301081	91301179	99	11	1.81e-31	FE	1.77322e-26	0.9695	0.4987	0.4708	118288	-	91182098-91185577	-115601	-	3'	BARHL2
1	91301628	91301699	72	12	3.95e-63	FE	3.86974e-58	0.9959	0.4785	0.5174	118835	-	91182098-91185577	-116121	-	3'	BARHL2
1	92491735	92491814	80	6	1.84e-14	FE	1.80261e-09	0.917	0.6531	0.2639	3726	-	92495368-92495964	-3632	CpGI_shore	5'	EPHX4
1	92545768	92545863	96	8	1.76e-24	FE	1.72424e-19	0.4503	0.0364	0.4139	0	-	92545820-92546480	-51	CpGI_coreshore	5'	BTBD8
1	92545864	92545918	55	6	9.11e-40	FE	8.92488e-35	0.7785	0.1423	0.6362	-55	on_exon	92545820-92546480	45	CpGI_core	5'	BTBD8
1	92947798	92947905	108	6	3.24e-18	FE	3.17416e-13	0.9426	0.4242	0.5184	-4634	on_intron	92945867-92952609	4705	CpGI_core	3'	GFI1
1	92948946	92949051	106	8	1.27e-19	FE	1.24419e-14	0.3943	0.0752	0.3191	-3486	on_exon	92945867-92952609	3559	CpGI_core	3'	GFI1
1	92949052	92949133	82	6	1.35e-17	FE	1.32257e-12	0.4573	0.0967	0.3606	-3380	on_exon	92945867-92952609	3477	CpGI_core	3'	GFI1
1	94702873	94702920	48	9	1.66e-25	FE	1.62627e-20	0.3144	0.0256	0.2888	-37750	on_intron	94883526-94884402	181483	CpGI_shore	3'	ARHGAP29
1	94702942	94702992	51	7	5.22e-58	FE	5.11393e-53	0.5938	0.027	0.5668	-37681	on_intron	94883526-94884402	181411	CpGI_shore	3'	ARHGAP29
1	95006945	95006999	55	8	4.9e-27	FE	4.80043e-22	0.0233	0.2754	-0.2521	-410	on_intron	95006838-95008051	1053	CpGI_core	3'	F3
1	96935896	96935954	59	6	1.23e-46	FE	1.20501e-41	0.981	0.4	0.581	251268	-	97187103-97188019	-251206	CpGI_shore	5'	PTBP2
1	98510937	98511047	111	9	5.26e-11	FE	5.15312e-06	0.2903	0.0286	0.2617	616190	-	99126873-99127711	-615935	CpGI_shore	5'	SNX7
1	98519069	98519140	72	9	1.25e-39	FE	1.2246e-34	0.9686	0.5325	0.4361	608097	-	99126873-99127711	-607803	CpGI_shore	5'	SNX7
1	98519161	98519262	102	8	1.51e-40	FE	1.47932e-35	0.9321	0.4286	0.5035	607975	-	99126873-99127711	-607711	CpGI_shore	5'	SNX7
1	98519883	98519942	60	12	0	FE	0	0.7228	0.0612	0.6616	607295	-	99126873-99127711	-606989	CpGI_shore	5'	SNX7
1	99544534	99544613	80	7	6.99e-27	FE	6.84796e-22	0.9841	0.5944	0.3897	73947	-	99469933-99470968	-73644	-	3'	LPPR5
1	101004952	101005070	119	15	2.4e-15	FE	2.35123e-10	0.335	0.0204	0.3146	-1376	on_exon	100817710-100818899	187243	-	5'	GPR88
1	101701734	101701840	107	7	8.16e-16	FE	7.99419e-11	0.4182	0.0802	0.338	605	-	101004472-101005885	697263	-	5'	S1PR1
1	101701858	101701932	75	8	3.75e-16	FE	3.6738e-11	0.6623	0.1794	0.4829	513	-	101004472-101005885	697387	-	5'	S1PR1
1	102415342	102415409	68	7	5.84e-33	FE	5.72133e-28	0.9958	0.5667	0.4291	-47243	on_intron	103125516-103125988	710580	CpGI_shore	3'	OLFM3
1	102694337	102694405	69	6	8.06e-22	FE	7.89622e-17	0.8881	0.39	0.4981	231752	-	103125516-103125988	431584	CpGI_shore	3'	OLFM3
1	103319630	103319680	51	8	4.51e-12	FE	4.41836e-07	0.7486	0.4486	0.3	748634	-	104068093-104068913	-748462	CpGI_shore	5'	RNPC3
1	106338551	106338599	49	9	5.63e-26	FE	5.5156e-21	0.9444	0.5295	0.4149	1260669	-	107599206-107600410	-1260654	CpGI_shore	5'	PRMT6
1	106954870	106954985	116	6	2.02e-15	FE	1.97895e-10	0.9167	0.4	0.5167	644283	-	107599206-107600410	-644335	CpGI_shore	5'	PRMT6
1	107587531	107587605	75	6	6.01e-14	FE	5.88788e-09	0.9295	0.552	0.3775	11663	-	107599206-107600410	-11674	CpGI_shore	5'	PRMT6
1	109032424	109032472	49	5	1.95e-09	FE	0.000191038	0.2895	0.8182	-0.5287	70240	-	109102539-109103212	-70114	CpGI_shore	5'	FAM102B
1	109644049	109644113	65	6	2.24e-10	FE	2.19448e-05	0.1233	0.5895	-0.4662	25426	-	109632544-109633632	-10480	-	3'	TAF13
1	109646403	109646465	63	6	1.98e-10	FE	1.93977e-05	0.3867	0.7667	-0.38	27780	-	109632544-109633632	-12832	-	3'	TAF13
1	109656875	109656935	61	5	3.18e-08	FE	0.00311538	0.9	0.4242	0.4758	397	-	109655733-109656611	-323	CpGI_shore	3'	C1orf194
1	110453800	110453864	65	12	7.02e-32	FE	6.87735e-27	0.5281	0.1192	0.4089	-999	on_intron	110282352-110283306	171449	-	5'	CSF1
1	110611592	110611665	74	11	2.92e-25	FE	2.86067e-20	0.9921	0.5593	0.4328	-1641	on_intron	110610266-110613466	1802	CpGI_core	3'	ALX3
1	110612588	110612687	100	5	2.16e-08	FE	0.00211611	0.9737	0.5322	0.4415	-645	on_intron	110610266-110613466	780	CpGI_core	3'	ALX3
1	110612806	110612888	83	8	9.25e-16	FE	9.06204e-11	1	0.6633	0.3367	-427	on_intron	110610266-110613466	579	CpGI_core	3'	ALX3
1	110612899	110612997	99	16	8.16e-43	FE	7.99419e-38	0.9583	0.3416	0.6167	-334	intron_exon_boundary	110610266-110613466	470	CpGI_core	3'	ALX3
1	110613079	110613156	78	14	0	FE	0	0.6021	0.2749	0.3272	-154	on_exon	110610266-110613466	311	CpGI_core	3'	ALX3
1	110613189	110613236	48	7	3.16e-25	FE	3.09579e-20	0.6333	0.265	0.3683	-44	-	110610266-110613466	231	CpGI_core	3'	ALX3
1	110613267	110613342	76	13	0	FE	0	0.5905	0.3174	0.2731	34	-	110610266-110613466	125	CpGI_core	3'	ALX3
1	110626695	110626802	108	13	3.91e-19	FE	3.83055e-14	0.9	0.3819	0.5181	13462	-	110610266-110613466	-13335	-	3'	ALX3
1	110754338	110754419	82	12	5.64e-15	FE	5.5254e-10	0.8455	0.457	0.3885	-453	on_exon	110752257-110754794	2082	CpGI_core	5'	KCNC4
1	110754566	110754611	46	9	2.81e-25	FE	2.7529e-20	0.9816	0.4773	0.5043	-645	on_exon	110752257-110754794	2310	CpGI_core	5'	KCNC4
1	110754612	110754651	40	9	1.57e-18	FE	1.5381e-13	1	0.6327	0.3673	-685	on_exon	110752257-110754794	2356	CpGI_core	5'	KCNC4
1	110754652	110754720	69	10	5.5e-10	FE	5.38824e-05	0.899	0.5988	0.3002	-754	on_exon	110752257-110754794	2396	CpGI_core	5'	KCNC4
1	110754721	110754787	67	7	8.9e-12	FE	8.71915e-07	0.9216	0.5836	0.338	-821	on_exon	110752257-110754794	2465	CpGI_core	5'	KCNC4
1	110881044	110881151	108	16	1.5e-47	FE	1.46952e-42	0.2891	0.0087	0.2804	-22	-	110880817-110882800	228	CpGI_core	5'	RBM15
1	111216030	111216135	106	5	3.25e-14	FE	3.18396e-09	0.8837	0.375	0.5087	-1624	on_exon	111216245-111218297	2163	CpGI_shore	3'	KCNA3
1	111216600	111216660	61	10	1.7e-49	FE	1.66546e-44	0.9136	0.2797	0.6339	-1054	on_exon	111216245-111218297	1638	CpGI_core	3'	KCNA3
1	111216661	111216730	70	6	2e-87	FE	1.95936e-82	0.9082	0.105	0.8032	-993	on_exon	111216245-111218297	1568	CpGI_core	3'	KCNA3
1	111217715	111217814	100	8	2.6e-13	FE	2.54717e-08	0.2984	0.0348	0.2636	61	-	111216245-111218297	484	CpGI_core	3'	KCNA3
1	111217888	111217935	48	8	3.51e-23	FE	3.43868e-18	0.3971	0.0885	0.3086	234	-	111216245-111218297	363	CpGI_core	3'	KCNA3
1	111746584	111746647	64	5	4.9e-23	FE	4.80043e-18	0.7444	0.1882	0.5562	-572	on_intron	111746314-111747303	657	CpGI_core	3'	DENND2D
1	111746908	111746990	83	8	4.53e-45	FE	4.43795e-40	0.992	0.3351	0.6569	-248	on_intron	111746314-111747303	314	CpGI_core	3'	DENND2D
1	111747135	111747214	80	12	2.11e-27	FE	2.06712e-22	0.9186	0.5641	0.3545	-21	-	111746314-111747303	90	CpGI_core	3'	DENND2D
1	111747215	111747259	45	6	1.26e-25	FE	1.2344e-20	0.9097	0.2267	0.683	59	-	111746314-111747303	45	CpGI_core	3'	DENND2D
1	111813712	111813800	89	7	1.71e-18	FE	1.67525e-13	0.9722	0.5762	0.396	19685	-	111813412-111813853	301	CpGI_core	5'	CHIA
1	113052042	113052115	74	7	1.61e-11	FE	1.57728e-06	0.913	0.484	0.429	-42951	on_intron	112938496-112939113	113547	-	5'	WNT2B
1	113162443	113162558	116	8	1.52e-15	FE	1.48911e-10	0.6071	0.0494	0.5577	-762	exon_intron_boundary	113161592-113162571	852	CpGI_core	5'	CAPZA1
1	113397209	113397300	92	7	3.61e-12	FE	3.53664e-07	0.9833	0.6761	0.3072	139111	-	113256886-113258149	-139150	-	3'	PPM1J
1	113932465	113932580	116	6	6.04e-08	FE	0.00591727	0.329	0.0519	0.2771	792	-	113932581-113934070	-115	CpGI_shore	5'	MAGI3
1	114696324	114696372	49	9	1.8e-21	FE	1.76342e-16	0.0502	0.353	-0.3028	-216	on_exon	114695137-114697185	814	CpGI_core	3'	SYT6
1	115333416	115333493	78	6	3.16e-10	FE	3.09579e-05	0.4006	0.654	-0.2534	10111	-	115333160-115333959	467	CpGI_core	3'	SIKE1
1	115397374	115397482	109	9	3.68e-14	FE	3.60522e-09	0.88	0.5036	0.3764	74069	-	115333160-115333959	-63522	-	3'	SIKE1
1	115631969	115632062	94	7	4.84e-53	FE	4.74165e-48	1	0.0263	0.9737	-151	intron_exon_boundary	115631851-115632584	523	CpGI_core	3'	TSPAN2
1	115632063	115632120	58	10	2.91e-132	FE	2.85087e-127	0.9043	0.0208	0.8835	-57	exon_intron_boundary	115631851-115632584	465	CpGI_core	3'	TSPAN2
1	115632287	115632332	46	5	2.68e-18	FE	2.62554e-13	0.764	0.0678	0.6962	167	-	115631851-115632584	253	CpGI_core	3'	TSPAN2
1	115828746	115828847	102	5	7.8e-09	FE	0.00076415	0.9184	0.6202	0.2982	-52110	on_exon	115880168-115881332	52486	CpGI_shore	3'	NGF
1	115880730	115880839	110	14	7.03e-83	FE	6.88715e-78	0.4564	0.0112	0.4452	-126	intron_exon_boundary	115880168-115881332	494	CpGI_core	3'	NGF
1	115881168	115881281	114	11	1.37e-23	FE	1.34216e-18	0.6854	0.1197	0.5657	312	-	115880168-115881332	52	CpGI_core	3'	NGF
1	116380458	116380527	70	14	1.22e-111	FE	1.19521e-106	0.8362	0.0903	0.7459	-6079	on_exon	116518758-116519537	139011	CpGI_shore	3'	NHLH2
1	116380667	116380778	112	17	5.12e-27	FE	5.01596e-22	0.4343	0.0727	0.3616	-5870	on_exon	116518758-116519537	138760	CpGI_shore	3'	NHLH2
1	116380874	116380930	57	7	1.76e-13	FE	1.72424e-08	0.3358	0.0723	0.2635	-5663	on_exon	116518758-116519537	138608	CpGI_shore	3'	NHLH2
1	116380979	116381081	103	5	1.87e-11	FE	1.832e-06	0.7381	0.1524	0.5857	-5558	exon_intron_boundary	116518758-116519537	138457	CpGI_shore	3'	NHLH2
1	116381130	116381206	77	16	0	FE	0	0.4113	0.1201	0.2912	-5407	on_intron	116518758-116519537	138332	CpGI_shore	3'	NHLH2
1	116381395	116381484	90	12	4.21e-40	FE	4.12445e-35	0.3846	0.0786	0.306	-5142	on_intron	116518758-116519537	138054	CpGI_shore	3'	NHLH2
1	116381733	116381811	79	7	6.03e-26	FE	5.90747e-21	0.6174	0.2174	0.4	-4804	on_intron	116518758-116519537	137727	CpGI_shore	3'	NHLH2
1	117188773	117188910	138	6	1.55e-08	FE	0.0015185	0.1741	0.4853	-0.3112	47825	-	117209825-117210621	-21051	CpGI_shore	5'	C1orf137
1	119522855	119522971	117	7	2.45e-19	FE	2.40022e-14	0.9365	0.4353	0.5012	-9323	on_intron	119543822-119544339	21369	CpGI_shore	3'	TBX15
1	119526396	119526448	53	7	1.57e-12	FE	1.5381e-07	0.9304	0.6102	0.3202	-5782	on_intron	119543822-119544339	17892	CpGI_shore	3'	TBX15
1	119526933	119527001	69	6	1.06e-19	FE	1.03846e-14	0.8922	0.3783	0.5139	-5245	on_intron	119543822-119544339	17339	CpGI_shore	3'	TBX15
1	119530048	119530149	102	7	2.14e-34	FE	2.09652e-29	0.6923	0.1486	0.5437	-2130	on_intron	119543822-119544339	14191	CpGI_shore	3'	TBX15
1	119530150	119530214	65	12	4.21e-35	FE	4.12445e-30	0.5667	0.1099	0.4568	-2028	on_intron	119543822-119544339	14126	CpGI_shore	3'	TBX15
1	119530509	119530599	91	12	0	FE	0	0.3724	0.0781	0.2943	-1669	on_intron	119543822-119544339	13741	CpGI_shore	3'	TBX15
1	119531078	119531142	65	6	1.98e-33	FE	1.93977e-28	0.65	0.2149	0.4351	-1100	on_intron	119543822-119544339	13198	CpGI_shore	3'	TBX15
1	119532327	119532400	74	5	3.91e-09	FE	0.000383055	0.75	0.381	0.369	149	-	119543822-119544339	11940	CpGI_shore	3'	TBX15
1	119532865	119532965	101	6	7.44e-20	FE	7.28882e-15	0.9583	0.3678	0.5905	687	-	119543822-119544339	11375	CpGI_shore	3'	TBX15
1	119535722	119535811	90	9	0	FE	0	0.5133	0.1199	0.3934	3544	-	119543822-119544339	8529	CpGI_shore	3'	TBX15
1	119542167	119542239	73	7	8.04e-10	FE	7.87663e-05	0.8333	0.4286	0.4047	9989	-	119543822-119544339	2101	CpGI_shore	3'	TBX15
1	119543088	119543130	43	5	4.16e-08	FE	0.00407547	0.75	0.2045	0.5455	10910	-	119543822-119544339	1210	CpGI_shore	3'	TBX15
1	119543131	119543215	85	6	6.5e-39	FE	6.36792e-34	0.8952	0.2146	0.6806	10953	-	119543822-119544339	1125	CpGI_shore	3'	TBX15
1	119543216	119543307	92	7	1.25e-18	FE	1.2246e-13	0.7538	0.1793	0.5745	11038	-	119543822-119544339	1033	CpGI_shore	3'	TBX15
1	119543308	119543373	66	7	7.13e-37	FE	6.98512e-32	0.8286	0.1718	0.6568	11130	-	119543822-119544339	967	CpGI_shore	3'	TBX15
1	119543844	119543918	75	8	7.4e-32	FE	7.24963e-27	0.7347	0.1953	0.5394	11666	-	119543822-119544339	422	CpGI_core	3'	TBX15
1	119544699	119544771	73	5	1.61e-22	FE	1.57728e-17	0.8289	0.1829	0.646	12521	-	119543822-119544339	-431	CpGI_shore	3'	TBX15
1	119549295	119549345	51	7	2.35e-35	FE	2.30225e-30	0.8627	0.1909	0.6718	17117	-	119543822-119544339	-5005	-	3'	TBX15
1	119549736	119549818	83	9	1.82e-73	FE	1.78302e-68	0.7866	0.1687	0.6179	17558	-	119543822-119544339	-5478	-	3'	TBX15
1	119549844	119549928	85	6	2.56e-47	FE	2.50798e-42	0.9611	0.285	0.6761	17666	-	119543822-119544339	-5588	-	3'	TBX15
1	119550722	119550802	81	5	5.26e-12	FE	5.15312e-07	0.7059	0.1862	0.5197	18544	-	119543822-119544339	-6462	-	3'	TBX15
1	119550836	119550940	105	8	1.53e-15	FE	1.49891e-10	0.7766	0.408	0.3686	18658	-	119543822-119544339	-6600	-	3'	TBX15
1	121260987	121261046	60	7	8.68e-23	FE	8.50362e-18	0.4231	0.0766	0.3465	325051	-	121137785-121139057	-121988	-	3'	FCGR1B
1	121261077	121261156	80	11	1.73e-52	FE	1.69485e-47	0.3819	0.0194	0.3625	325141	-	121137785-121139057	-122098	-	3'	FCGR1B
1	142618909	142619028	120	12	0	FE	0	0.7232	0.3903	0.3329	1527781	-	143912737-143916156	-1293827	CpGI_shore	5'	RP3-377D14.1
1	143276735	143276818	84	5	3.7e-10	FE	3.62482e-05	0.8673	0.5054	0.3619	869991	-	143912737-143916156	-636001	CpGI_shore	5'	RP3-377D14.1
1	145075518	145075594	77	10	0	FE	0	0.8987	0.3923	0.5064	133526	-	145208882-145210075	-133363	CpGI_shore	5'	NOTCH2NL
1	145075595	145075690	96	6	0	FE	0	0.8602	0.3724	0.4878	133430	-	145208882-145210075	-133286	CpGI_shore	5'	NOTCH2NL
1	145075717	145075762	46	8	1.75e-88	FE	1.71444e-83	0.963	0.4383	0.5247	133358	-	145208882-145210075	-133164	CpGI_shore	5'	NOTCH2NL
1	145092293	145092359	67	5	2.12e-37	FE	2.07692e-32	0.7312	0.2867	0.4445	116761	-	145208882-145210075	-116588	CpGI_shore	5'	NOTCH2NL
1	145548742	145548853	112	8	3.68e-13	FE	3.60522e-08	0.3535	0.0519	0.3016	375	-	145548819-145549324	-76	CpGI_coreshore	5'	ANKRD35
1	145562791	145562904	114	7	5.89e-10	FE	5.77032e-05	0.6553	0.3429	0.3124	-13676	on_exon	145548819-145549324	13973	-	5'	ANKRD35
1	145562905	145562949	45	8	8.05e-18	FE	7.88642e-13	0.9941	0.5844	0.4097	-13721	on_exon	145548819-145549324	14087	-	5'	ANKRD35
1	146552530	146552575	46	6	4.06e-08	FE	0.0039775	0.9474	0.675	0.2724	161717	-	146714090-146715278	-161559	CpGI_shore	5'	CHD1L
1	146649666	146649720	55	7	1.02e-23	FE	9.99274e-19	1	0.5131	0.4869	-65033	on_intron	146714090-146715278	65559	CpGI_shore	3'	FMO5
1	146714639	146714681	43	9	6.04e-10	FE	5.91727e-05	0.3029	0.0127	0.2902	-389	on_intron	146714090-146715278	550	CpGI_core	5'	CHD1L
1	147141936	147142044	109	11	7.09e-25	FE	6.94593e-20	0.3814	0.0657	0.3157	-681	on_intron	147141843-147142918	875	CpGI_core	3'	ACP6
1	147718157	147718223	67	6	0	FE	0	0.856	0.5201	0.3359	93557	-	147623647-147624656	-93566	-	3'	NBPF24
1	147782331	147782403	73	7	1.06e-19	FE	1.03846e-14	0.9403	0.335	0.6053	157731	-	147623647-147624656	-157746	-	3'	NBPF24
1	147790255	147790321	67	6	2.02e-25	FE	1.97895e-20	0.9826	0.5042	0.4784	165655	-	147623647-147624656	-165664	-	3'	NBPF24
1	147825954	147826011	58	5	1.78e-11	FE	1.74383e-06	0.9672	0.5185	0.4487	201354	-	147623647-147624656	-201354	-	3'	NBPF24
1	149287303	149287367	65	5	5.83e-41	FE	5.71153e-36	0.7721	0.3242	0.4479	265637	-	149513968-149514592	-226664	CpGI_shore	5'	PPIAL4C
1	149711983	149712084	102	8	7.58e-15	FE	7.42597e-10	0.8981	0.4188	0.4793	42144	-	149671992-149674285	39992	-	5'	FCGR1A
1	149718613	149718709	97	10	5.18e-33	FE	5.07474e-28	0.8889	0.5158	0.3731	35519	-	149671992-149674285	46622	-	5'	FCGR1A
1	149718710	149718766	57	6	8.56e-30	FE	8.38606e-25	0.8713	0.4455	0.4258	35462	-	149671992-149674285	46719	-	5'	FCGR1A
1	149719437	149719535	99	12	0	FE	0	0.4932	0.1329	0.3603	34693	-	149671992-149674285	47446	-	5'	FCGR1A
1	150532586	150532680	95	6	0	FE	0	0.4761	0.2181	0.258	-10795	on_intron	150521350-150522368	11237	-	5'	ADAMTSL4
1	151105252	151105361	110	13	2.36e-19	FE	2.31204e-14	0.3846	0.7321	-0.3475	-13851	on_exon	151118050-151119373	14013	CpGI_shore	3'	SEMA6C
1	151118255	151118337	83	5	1.52e-10	FE	1.48911e-05	0.8684	0.5424	0.326	10769	-	151118050-151119373	206	CpGI_core	5'	TNFAIP8L2
1	151118338	151118446	109	10	1.35e-14	FE	1.32257e-09	0.6966	0.3687	0.3279	10660	-	151118050-151119373	289	CpGI_core	5'	TNFAIP8L2
1	151227326	151227402	77	7	3.51e-08	FE	0.00343868	0.3158	0.0395	0.2763	-222	on_intron	151226666-151227238	661	CpGI_shore	5'	PSMD4
1	151512945	151513004	60	7	1.62e-20	FE	1.58708e-15	0.5525	0.1584	0.3941	-222	on_intron	151512662-151513199	284	CpGI_core	5'	TUFT1
1	151623696	151623826	131	10	2.04e-15	FE	1.99855e-10	0.861	0.4667	0.3943	-39284	on_intron	151584375-151585205	39322	-	5'	SNX27
1	151810660	151810711	52	9	5.17e-78	FE	5.06495e-73	0.9976	0.5483	0.4493	-2372	on_exon	151881764-151882407	71697	CpGI_shore	3'	C2CD4D
1	151810729	151810771	43	7	2.3e-26	FE	2.25326e-21	0.9924	0.5065	0.4859	-2303	on_exon	151881764-151882407	71637	CpGI_shore	3'	C2CD4D
1	151810904	151810980	77	11	0	FE	0	0.9108	0.4918	0.419	-2128	on_exon	151881764-151882407	71428	CpGI_shore	3'	C2CD4D
1	151811161	151811262	102	17	0	FE	0	0.9776	0.4928	0.4848	-1871	on_exon	151881764-151882407	71146	CpGI_shore	3'	C2CD4D
1	152085319	152085387	69	5	1.98e-23	FE	1.93977e-18	0.6721	0.1607	0.5114	-1236	on_exon	152161322-152161928	76542	CpGI_shore	3'	TCHH
1	153233587	153233631	45	8	2.97e-08	FE	0.00290965	0.3413	0.0827	0.2586	-1454	on_exon	152487844-152488270	745744	-	5'	LOR
1	153650906	153650968	63	7	5.63e-12	FE	5.5156e-07	0.2569	0.5083	-0.2514	146	-	153650831-153652375	76	CpGI_core	5'	NPR1
1	153651513	153651588	76	8	1.66e-15	FE	1.62627e-10	0.3347	0.6888	-0.3541	-474	on_exon	153650831-153652375	683	CpGI_core	5'	NPR1
1	153651932	153652000	69	12	2.53e-33	FE	2.47859e-28	0.8093	0.4356	0.3737	-886	on_exon	153650831-153652375	1102	CpGI_core	5'	NPR1
1	154260301	154260361	61	5	8.94e-16	FE	8.75834e-11	0.9314	0.6761	0.2553	33206	-	154259808-154260330	494	CpGI_coreshore	5'	AQP10
1	154325542	154325642	101	5	7.44e-16	FE	7.28882e-11	0.1417	0.471	-0.3293	52028	-	154300976-154301528	24567	-	5'	IL6R
1	154474586	154474644	59	9	0	FE	0	0.5053	0.227	0.2783	-2	-	154474108-154475835	1192	CpGI_core	3'	SHE
1	154475135	154475185	51	8	4.11e-32	FE	4.02648e-27	0.8658	0.4319	0.4339	547	-	154474108-154475835	651	CpGI_core	3'	SHE
1	154475186	154475280	95	8	1.04e-32	FE	1.01887e-27	0.7944	0.3382	0.4562	598	-	154474108-154475835	556	CpGI_core	3'	SHE
1	154475281	154475379	99	14	1.08e-55	FE	1.05805e-50	0.9941	0.3729	0.6212	693	-	154474108-154475835	457	CpGI_core	3'	SHE
1	154475417	154475529	113	18	3.31e-57	FE	3.24274e-52	0.9701	0.5798	0.3903	829	-	154474108-154475835	307	CpGI_core	3'	SHE
1	154733297	154733345	49	8	6.87e-08	FE	0.0067304	0.7674	0.5015	0.2659	-109458	on_intron	154908963-154909931	176587	CpGI_shore	3'	KCNN3
1	154842913	154842968	56	5	1.01e-24	FE	9.89477e-20	0.5244	0.0662	0.4582	104162	-	154946743-154947486	-103829	CpGI_shore	5'	CKS1B
1	155052149	155052205	57	8	1.71e-12	FE	1.67525e-07	0.2547	0.564	-0.3093	-15980	on_intron	155034926-155036578	17224	-	5'	RP11-540D14.8
1	155052630	155052717	88	6	2.32e-12	FE	2.27286e-07	0.1726	0.4468	-0.2742	-16492	on_intron	155034926-155036578	17705	-	5'	RP11-540D14.8
1	155052727	155052830	104	14	0	FE	0	0.2125	0.496	-0.2835	-16605	on_intron	155034926-155036578	17802	-	5'	RP11-540D14.8
1	155057312	155057416	105	6	9.4e-21	FE	9.20899e-16	0.3438	0.0267	0.3171	-21191	on_intron	155034926-155036578	22387	-	5'	RP11-540D14.8
1	155098652	155098751	100	10	2.4e-22	FE	2.35123e-17	0.484	0.8439	-0.3599	1186	-	155098435-155100451	218	CpGI_core	5'	EFNA1
1	155265026	155265131	106	5	1.6e-18	FE	1.56749e-13	0.918	0.4203	0.4977	-6198	exon_intron_boundary	155292470-155295433	30303	CpGI_shore	3'	PKLR
1	155265139	155265190	52	6	8.78e-21	FE	8.60159e-16	0.9604	0.5	0.4604	-6085	on_intron	155292470-155295433	30244	CpGI_shore	3'	PKLR
1	155295229	155295304	76	7	1.11e-14	FE	1.08744e-09	0.9415	0.6756	0.2659	-4616	exon_intron_boundary	155264319-155265536	30911	-	5'	RUSC1
1	156046538	156046592	55	5	1.99e-84	FE	1.94956e-79	0.9572	0.3455	0.6117	-5250	on_exon	156051240-156052803	6212	CpGI_shore	3'	MEX3A
1	156046815	156046923	109	9	9.83e-13	FE	9.63025e-08	0.88	0.4947	0.3853	-4973	on_exon	156051240-156052803	5881	CpGI_shore	3'	MEX3A
1	156051240	156051320	81	6	1.34e-19	FE	1.31277e-14	0.1394	0.568	-0.4286	-548	on_intron	156051240-156052803	1484	CpGI_core	3'	MEX3A
1	156131104	156131212	109	6	1.01e-09	FE	9.89477e-05	0.0185	0.3529	-0.3344	-14054	intron_exon_boundary	156084487-156085138	46618	-	5'	SEMA4A
1	156390599	156390642	44	5	1.02e-12	FE	9.99274e-08	0.9636	0.5	0.4636	-9893	on_intron	156405161-156406350	15709	CpGI_shore	3'	C1orf61
1	156390643	156390752	110	12	2.62e-59	FE	2.56676e-54	0.902	0.4506	0.4514	-9849	on_intron	156405161-156406350	15599	CpGI_shore	3'	C1orf61
1	156390758	156390820	63	7	9.53e-23	FE	9.33635e-18	0.9693	0.5933	0.376	-9734	on_intron	156405161-156406350	15531	CpGI_shore	3'	C1orf61
1	156405371	156405415	45	5	8.15e-08	FE	0.00798439	0.8506	0.4182	0.4324	4879	-	156405161-156406350	936	CpGI_core	3'	C1orf61
1	156405416	156405472	57	8	1.4e-32	FE	1.37155e-27	0.9796	0.4815	0.4981	4924	-	156405161-156406350	879	CpGI_core	3'	C1orf61
1	156616757	156616813	57	7	3.21e-48	FE	3.14477e-43	1	0.6472	0.3528	-5630	on_exon	156593658-156595466	23100	-	5'	BCAN
1	156646419	156646537	119	16	3.73e-37	FE	3.65421e-32	0.0411	0.537	-0.4959	-769	on_exon	156646293-156647260	724	CpGI_core	3'	NES
1	156814954	156815049	96	10	1.36e-29	FE	1.33236e-24	0.8507	0.3891	0.4616	-13855	on_exon	156828805-156831102	16054	CpGI_shore	3'	INSRR
1	156815241	156815296	56	5	9.93e-09	FE	0.000972822	0.6897	0.3818	0.3079	-13568	on_intron	156828805-156831102	15807	CpGI_shore	3'	INSRR
1	156830415	156830466	52	6	7.11e-13	FE	6.96552e-08	0.0914	0.36	-0.2686	1606	-	156828805-156831102	637	CpGI_core	3'	INSRR
1	156863380	156863468	89	7	2.74e-08	FE	0.00268432	0.6897	0.354	0.3357	23	-	156862222-156863711	1159	CpGI_core	5'	PEAR1
1	156863469	156863582	114	13	1.24e-16	FE	1.2148e-11	0.7481	0.2784	0.4697	-91	-	156862222-156863711	1248	CpGI_core	5'	PEAR1
1	156863583	156863663	81	7	2.59e-12	FE	2.53737e-07	0.8536	0.5979	0.2557	-172	exon_intron_boundary	156862222-156863711	1362	CpGI_core	5'	PEAR1
1	156890645	156890767	123	12	3.74e-15	FE	3.664e-10	0.5616	0.092	0.4696	-324	exon_intron_boundary	156890244-156890806	402	CpGI_core	5'	LRRC71
1	157164640	157164688	49	5	3.38e-21	FE	3.31132e-16	0.7463	0.269	0.4773	56375	-	157107750-157108645	-56042	-	3'	ETV3
1	157164711	157164795	85	7	9.74e-26	FE	9.54208e-21	0.8238	0.4045	0.4193	56446	-	157107750-157108645	-56149	-	3'	ETV3
1	157416313	157416393	81	9	3.47e-37	FE	3.39949e-32	0.8864	0.573	0.3134	308048	-	157107750-157108645	-307747	-	3'	ETV3
1	157948893	157949014	122	10	7.37e-09	FE	0.000722024	0.9727	0.6923	0.2804	14050	-	157164539-157165444	784355	-	5'	KIRREL
1	158150624	158150737	114	11	9.45e-23	FE	9.25798e-18	0.4481	0.0628	0.3853	-999	on_exon	158147434-158147854	3191	CpGI_shelf	5'	CD1D
1	158151102	158151203	102	6	0	FE	0	0.3622	0.1044	0.2578	-1465	on_intron	158147434-158147854	3669	CpGI_shelf	5'	CD1D
1	159141545	159141617	73	8	2.76e-47	FE	2.70392e-42	0.5137	0.1083	0.4054	-217	on_exon	159141203-159141956	343	CpGI_core	5'	CADM3
1	160053850	160053907	58	11	1.44e-12	FE	1.41074e-07	0.8992	0.5985	0.3007	-2546	on_exon	160039847-160040668	14004	-	5'	KCNJ9
1	160255562	160255630	69	7	6.2e-12	FE	6.07402e-07	0.4941	0.9833	-0.4892	-575	on_intron	160312929-160313338	57709	CpGI_shore	3'	PEX19
1	161008342	161008408	67	9	2.8e-09	FE	0.00027431	0.6375	0.2945	0.343	-437	on_intron	161008378-161008830	423	CpGI_coreshore	3'	TSTD1
1	161008778	161008894	117	12	8.46e-41	FE	8.28809e-36	0.8947	0.2762	0.6185	-1	-	161008378-161008830	-63	CpGI_coreshore	3'	TSTD1
1	161068233	161068317	85	8	9.3e-42	FE	9.11102e-37	0.7263	0.302	0.4243	-165	on_intron	161068063-161068801	171	CpGI_core	5'	KLHDC9
1	161228520	161228574	55	8	9.62e-25	FE	9.42452e-20	0.6224	0.1054	0.517	-56	on_exon	161228478-161229028	43	CpGI_core	5'	PCP4L1
1	161228674	161228753	80	12	0	FE	0	0.8423	0.088	0.7543	-235	on_exon	161228478-161229028	197	CpGI_core	5'	PCP4L1
1	161228791	161228868	78	10	1.08e-112	FE	1.05805e-107	0.9041	0.1542	0.7499	-350	on_intron	161228478-161229028	314	CpGI_core	5'	PCP4L1
1	161575624	161575693	70	5	1.99e-22	FE	1.94956e-17	0.9239	0.345	0.5789	-25292	on_intron	161695638-161697298	121606	CpGI_shore	3'	FCGR3A
1	161575694	161575810	117	11	1.12e-62	FE	1.09724e-57	0.9684	0.31	0.6584	-25222	on_intron	161695638-161697298	121489	CpGI_shore	3'	FCGR3A
1	162760251	162760355	105	8	3.2e-19	FE	3.13498e-14	0.0612	0.3913	-0.3301	138	-	162760251-162760722	1	CpGI_core	5'	HSD17B7
1	162792204	162792285	82	9	4.15e-26	FE	4.06567e-21	0.9118	0.4245	0.4873	246281	-	162760251-162760722	31954	-	5'	RGS4
1	163468171	163468244	74	6	5.08e-17	FE	4.97677e-12	0.8704	0.595	0.2754	280746	-	163291480-163292021	-176222	-	3'	RGS5
1	163468401	163468473	73	5	1.6e-11	FE	1.56749e-06	0.653	0.3405	0.3125	280976	-	163291480-163292021	-176451	-	3'	RGS5
1	164290437	164290548	112	7	7.47e-11	FE	7.31821e-06	0.4444	0.0366	0.4078	234274	-	163615327-163615753	675111	-	5'	PBX1
1	164290549	164290589	41	5	1.91e-10	FE	1.87119e-05	0.4855	0.0781	0.4074	234233	-	163615327-163615753	675223	-	5'	PBX1
1	165204828	165204881	54	13	3.53e-57	FE	3.45827e-52	0.4545	0.0683	0.3862	-121123	on_intron	165324192-165326328	121448	CpGI_shore	3'	LMX1A
1	165325239	165325341	103	11	1.04e-29	FE	1.01887e-24	0.344	0.0668	0.2772	-712	on_intron	165324192-165326328	988	CpGI_core	3'	LMX1A
1	165325406	165325452	47	8	0	FE	0	0.3733	0.0379	0.3354	-545	on_intron	165324192-165326328	877	CpGI_core	3'	LMX1A
1	165325813	165325930	118	10	1.37e-15	FE	1.34216e-10	0.731	0.1928	0.5382	-138	on_exon	165324192-165326328	399	CpGI_core	3'	LMX1A
1	165345315	165345356	42	7	4.57e-08	FE	0.00447714	0.7054	0.3438	0.3616	19364	-	165324192-165326328	-19027	-	3'	LMX1A
1	165414535	165414582	48	5	9.43e-22	FE	9.23838e-17	0.475	0.0683	0.4067	103	-	165599564-165600574	185993	CpGI_shore	3'	RXRG
1	166134259	166134340	82	12	1.57e-19	FE	1.5381e-14	0.0678	0.3952	-0.3274	-1946	on_intron	166134259-166136448	2109	CpGI_core	3'	FAM78B
1	166312552	166312629	78	8	2.43e-34	FE	2.38062e-29	0.8851	0.4104	0.4747	176347	-	166134259-166136448	-176180	-	3'	FAM78B
1	166845569	166845653	85	10	9.86e-37	FE	9.65964e-32	0.317	0.0331	0.2839	6	-	166844997-166845773	121	CpGI_core	3'	TADA1
1	166853610	166853695	86	10	1.35e-38	FE	1.32257e-33	0.7782	0.2368	0.5414	8047	-	166844997-166845773	-7921	-	3'	TADA1
1	166853759	166853811	53	5	2.08e-23	FE	2.03773e-18	0.6379	0.1449	0.493	8196	-	166844997-166845773	-8037	-	3'	TADA1
1	166889777	166889827	51	7	6.29e-86	FE	6.16219e-81	0.9859	0.3919	0.594	-54941	on_intron	166944570-166945169	55343	CpGI_shore	3'	ILDR2
1	166890500	166890558	59	9	1.9e-82	FE	1.86139e-77	0.9583	0.1591	0.7992	-54218	on_exon	166944570-166945169	54612	CpGI_shore	3'	ILDR2
1	166890559	166890647	89	11	1.38e-20	FE	1.35196e-15	0.65	0.1921	0.4579	-54159	exon_intron_boundary	166944570-166945169	54523	CpGI_shore	3'	ILDR2
1	166998894	166999010	117	10	6.78e-13	FE	6.64223e-08	0.8512	0.3867	0.4645	64273	-	166998628-166999203	267	CpGI_core	5'	DUSP27
1	167090665	167090730	66	10	3.39e-11	FE	3.32112e-06	0.7204	0.3603	0.3601	-27447	on_intron	166998628-166999203	92038	-	5'	DUSP27
1	167599678	167599729	52	8	3.77e-14	FE	3.69339e-09	0.4202	0.1672	0.253	-398	on_intron	167522470-167523070	77209	-	5'	RCSD1
1	168196266	168196352	87	6	7.13e-14	FE	6.98512e-09	0.732	0.225	0.507	-1175	on_intron	168194946-168195839	1321	CpGI_shore	5'	SFT2D2
1	169429646	169429721	76	9	3.83e-16	FE	3.75217e-11	0.8393	0.5604	0.2789	-260	on_intron	169454559-169455577	25857	CpGI_shore	3'	C1orf114
1	170630048	170630101	54	7	6.05e-27	FE	5.92706e-22	1	0.5642	0.4358	1769	-	170387517-170388459	242532	-	5'	PRRX1
1	170630712	170630779	68	10	2.65e-31	FE	2.59615e-26	0.8477	0.4267	0.421	1091	-	170387517-170388459	243196	-	5'	PRRX1
1	170635909	170635987	79	6	4.05e-26	FE	3.9677e-21	1	0.5276	0.4724	-4117	on_intron	170387517-170388459	248393	-	5'	PRRX1
1	171810430	171810542	113	10	3.93e-30	FE	3.85014e-25	0.8938	0.3523	0.5415	99044	-	171710846-171711607	-98934	-	3'	VAMP4
1	171810701	171810780	80	8	1.99e-37	FE	1.94956e-32	0.8106	0.2082	0.6024	99315	-	171710846-171711607	-99172	-	3'	VAMP4
1	171810806	171810921	116	13	4.73e-35	FE	4.63389e-30	0.7416	0.1289	0.6127	99420	-	171710846-171711607	-99313	-	3'	VAMP4
1	173794797	173794901	105	9	4.77e-97	FE	4.67307e-92	0.0388	0.562	-0.5232	940	-	173793289-173794095	-805	CpGI_shore	3'	CENPL
1	175048575	175048657	83	12	3.83e-31	FE	3.75217e-26	0.8712	0.5315	0.3397	-11662	on_exon	174992366-174992796	56210	-	5'	TNN
1	175067537	175067605	69	5	2.22e-22	FE	2.17489e-17	0.9688	0.6316	0.3372	-30610	on_exon	174992366-174992796	75172	-	5'	TNN
1	175372551	175372619	69	5	1.86e-10	FE	1.8222e-05	0.2913	0.8	-0.5087	-340354	on_exon	176026595-176027312	654694	CpGI_shore	3'	TNR
1	175568742	175568793	52	5	1.12e-15	FE	1.09724e-10	0.6512	0.2314	0.4198	-144163	on_intron	176026595-176027312	458520	CpGI_shore	3'	TNR
1	176863764	176863876	113	6	0	FE	0	0.5426	0.2615	0.2811	-270344	on_exon	177140121-177140701	276826	CpGI_shore	3'	ASTN1
1	177140150	177140250	101	10	1.43e-36	FE	1.40094e-31	0.5944	0.082	0.5124	-186	on_intron	177133393-177133900	6758	-	5'	FAM5B
1	178511099	178511184	86	6	1.54e-13	FE	1.50871e-08	0.7802	0.3396	0.4406	767	-	178511363-178512356	-263	CpGI_shore	5'	AL513013.1
1	179051012	179051126	115	8	1.43e-14	FE	1.40094e-09	0.4813	0.1627	0.3186	-356825	on_intron	178693969-178695474	357044	-	5'	RALGPS2
1	179051605	179051646	42	5	1.37e-08	FE	0.00134216	0.3684	0.0825	0.2859	-357345	on_intron	178693969-178695474	357637	-	5'	RALGPS2
1	179108033	179108098	66	6	1.41e-64	FE	1.38135e-59	0.0878	0.6222	-0.5344	-90785	on_intron	179198164-179199200	91103	CpGI_shore	3'	ABL2
1	179545012	179545096	85	13	6.45e-23	FE	6.31894e-18	0.3361	0.0718	0.2643	-74	-	179544721-179545307	212	CpGI_core	3'	NPHS2
1	179545097	179545148	52	6	6.42e-16	FE	6.28955e-11	0.3524	0.0448	0.3076	11	-	179544721-179545307	160	CpGI_core	3'	NPHS2
1	179545172	179545231	60	7	9.42e-20	FE	9.22859e-15	0.5549	0.2007	0.3542	86	-	179544721-179545307	77	CpGI_core	3'	NPHS2
1	179545279	179545325	47	5	7.81e-12	FE	7.6513e-07	0.4726	0.1667	0.3059	193	-	179544721-179545307	-17	CpGI_coreshore	3'	NPHS2
1	179555979	179556048	70	6	1.2e-11	FE	1.17562e-06	0.8523	0.5776	0.2747	10893	-	179544721-179545307	-10740	-	3'	NPHS2
1	179560700	179560818	119	10	5.58e-52	FE	5.46661e-47	0.9308	0.1667	0.7641	15614	-	179544721-179545307	-15510	-	3'	NPHS2
1	179560865	179560930	66	9	4.79e-115	FE	4.69267e-110	0.8267	0.0549	0.7718	15779	-	179544721-179545307	-15622	-	3'	NPHS2
1	179711965	179712026	62	5	1.11e-08	FE	0.00108744	0.5068	0.2232	0.2836	273	-	179711948-179713951	18	CpGI_core	5'	FAM163A
1	179712917	179712980	64	9	0	FE	0	0.5794	0.3084	0.271	-681	on_intron	179711948-179713951	970	CpGI_core	5'	FAM163A
1	179712986	179713038	53	11	0	FE	0	0.6925	0.4186	0.2739	-739	on_intron	179711948-179713951	1039	CpGI_core	5'	FAM163A
1	179713088	179713132	45	7	2.61e-09	FE	0.000255696	0.7313	0.3333	0.398	-833	on_intron	179711948-179713951	1141	CpGI_core	5'	FAM163A
1	179713547	179713590	44	7	5.57e-14	FE	5.45682e-09	1	0.5833	0.4167	-1291	on_intron	179711948-179713951	1600	CpGI_core	5'	FAM163A
1	179850104	179850171	68	6	1.62e-19	FE	1.58708e-14	0.2526	0.8889	-0.6363	15794	-	179851483-179852371	2201	CpGI_shore	3'	AL359853.3
1	180198322	180198393	72	11	9.18e-13	FE	8.99346e-08	0.2197	0.4803	-0.2606	1029	-	180198120-180204975	203	CpGI_core	5'	LHX4
1	180202396	180202486	91	14	3.53e-20	FE	3.45827e-15	0.6728	0.2741	0.3987	-3064	on_intron	180198120-180204975	4277	CpGI_core	5'	LHX4
1	180202487	180202566	80	11	3.8e-15	FE	3.72278e-10	0.4773	0.2027	0.2746	-3144	on_intron	180198120-180204975	4368	CpGI_core	5'	LHX4
1	180202567	180202611	45	6	9.78e-09	FE	0.000958127	0.5425	0.1646	0.3779	-3189	on_intron	180198120-180204975	4448	CpGI_core	5'	LHX4
1	180202612	180202714	103	13	2.54e-26	FE	2.48839e-21	0.6406	0.1971	0.4435	-3292	on_intron	180198120-180204975	4493	CpGI_core	5'	LHX4
1	180202982	180203089	108	5	1.28e-10	FE	1.25399e-05	0.525	0.087	0.438	-3667	on_intron	180198120-180204975	4863	CpGI_core	5'	LHX4
1	180203491	180203600	110	6	4.52e-13	FE	4.42815e-08	0.7245	0.1642	0.5603	-4178	on_intron	180198120-180204975	5372	CpGI_core	5'	LHX4
1	180203601	180203669	69	8	4.55e-37	FE	4.45754e-32	0.8429	0.2686	0.5743	-4247	on_intron	180198120-180204975	5482	CpGI_core	5'	LHX4
1	180203670	180203779	110	8	1.48e-15	FE	1.44993e-10	0.6917	0.2098	0.4819	-4357	on_intron	180198120-180204975	5551	CpGI_core	5'	LHX4
1	180203847	180203919	73	5	9.61e-26	FE	9.41472e-21	0.5267	0.0747	0.452	-4497	on_intron	180198120-180204975	5728	CpGI_core	5'	LHX4
1	180203920	180204018	99	10	2.38e-44	FE	2.33164e-39	0.4634	0.0571	0.4063	-4596	on_intron	180198120-180204975	5801	CpGI_core	5'	LHX4
1	180204229	180204312	84	8	4.94e-27	FE	4.83962e-22	0.5938	0.0692	0.5246	-4890	on_intron	180198120-180204975	6110	CpGI_core	5'	LHX4
1	180922961	180923022	62	8	3.83e-53	FE	3.75217e-48	0.9877	0.4829	0.5048	18674	-	180922916-180923692	46	CpGI_core	5'	AL162431.1
1	180923031	180923147	117	13	1.16e-22	FE	1.13643e-17	0.9312	0.4306	0.5006	18549	-	180922916-180923692	116	CpGI_core	5'	AL162431.1
1	180923191	180923257	67	10	2.96e-51	FE	2.89985e-46	0.9872	0.4738	0.5134	18439	-	180922916-180923692	276	CpGI_core	5'	AL162431.1
1	181382344	181382406	63	9	3.18e-09	FE	0.000311538	0.875	0.5992	0.2758	-167	on_exon	181287301-181287873	95044	-	5'	CACNA1E
1	181382482	181382595	114	10	7.36e-17	FE	7.21044e-12	0.9134	0.4552	0.4582	-356	on_exon	181287301-181287873	95182	-	5'	CACNA1E
1	181451943	181452017	75	14	2.57e-100	FE	2.51778e-95	0.5194	0.0132	0.5062	-69778	on_intron	181287301-181287873	164643	-	5'	CACNA1E
1	181452972	181453054	83	9	5.81e-23	FE	5.69194e-18	0.5359	0.1457	0.3902	-70815	on_exon	181287301-181287873	165672	-	5'	CACNA1E
1	181801743	181801820	78	6	9.24e-15	FE	9.05224e-10	0.7928	0.5358	0.257	809697	-	180991720-180992149	-809670	-	3'	STX6
1	182359858	182359905	48	7	7.94e-34	FE	7.77866e-29	0.919	0.475	0.444	-1482	on_intron	182359698-182361563	1659	CpGI_core	3'	GLUL
1	182360144	182360198	55	7	8.53e-63	FE	8.35667e-58	0.9865	0.376	0.6105	-1196	on_intron	182359698-182361563	1366	CpGI_core	3'	GLUL
1	182361207	182361269	63	9	0	FE	0	0.8527	0.3762	0.4765	-133	on_exon	182359698-182361563	295	CpGI_core	3'	GLUL
1	182478697	182478774	78	5	3.05e-14	FE	2.98802e-09	0.8468	0.5962	0.2506	108947	-	182408966-182409657	-69116	-	3'	TEDDM1
1	182479222	182479301	80	6	5.56e-10	FE	5.44702e-05	0.6429	0.9537	-0.3108	109472	-	182408966-182409657	-69643	-	3'	TEDDM1
1	182759826	182759938	113	8	1.1e-17	FE	1.07765e-12	0.9474	0.425	0.5224	-1509	on_intron	182758396-182759097	1431	CpGI_shore	5'	NPL
1	182922101	182922174	74	11	0	FE	0	0.919	0.3895	0.5295	-558	on_exon	182991805-182993370	71197	CpGI_shore	3'	SHCBP1L
1	183155181	183155247	67	9	1.01e-33	FE	9.89477e-29	0.9661	0.6754	0.2907	127	-	182991805-182993370	163377	-	5'	LAMC2
1	183155437	183155477	41	5	2.77e-20	FE	2.71371e-15	0.9637	0.5909	0.3728	-103	on_exon	182991805-182993370	163633	-	5'	LAMC2
1	183155478	183155544	67	6	5.73e-56	FE	5.61357e-51	0.9827	0.6261	0.3566	-170	on_exon	182991805-182993370	163674	-	5'	LAMC2
1	183386320	183386394	75	7	1.67e-40	FE	1.63607e-35	0.8333	0.1122	0.7211	-1416	on_intron	183440352-183442255	55862	CpGI_shore	3'	NMNAT2
1	183387118	183387202	85	7	2.15e-42	FE	2.10631e-37	0.7239	0.1123	0.6116	-618	on_intron	183440352-183442255	55054	CpGI_shore	3'	NMNAT2
1	184943191	184943237	47	5	4.14e-31	FE	4.05588e-26	0.0565	0.3438	-0.2873	71260	-	185014370-185015220	-71178	CpGI_shore	5'	RNF2
1	184943525	184943572	48	8	2.37e-28	FE	2.32184e-23	0.0729	0.4243	-0.3514	70925	-	185014370-185015220	-70844	CpGI_shore	5'	RNF2
1	187041681	187041738	58	5	1.87e-09	FE	0.0001832	0.7875	0.3776	0.4099	392123	-	186649208-186650081	-391656	-	3'	PTGS2
1	187043212	187043271	60	6	2.73e-27	FE	2.67453e-22	0.903	0.6047	0.2983	393654	-	186649208-186650081	-393189	-	3'	PTGS2
1	187081732	187081799	68	7	1.96e-15	FE	1.92017e-10	0.8493	0.4556	0.3937	432174	-	186649208-186650081	-431717	-	3'	PTGS2
1	189108880	189108944	65	6	3.79e-24	FE	3.71299e-19	0.91	0.322	0.588	2459322	-	186649208-186650081	-2458862	-	3'	PTGS2
1	189109491	189109549	59	5	4.76e-51	FE	4.66328e-46	0.8742	0.3732	0.501	2459933	-	186649208-186650081	-2459467	-	3'	PTGS2
1	189194595	189194686	92	7	1.39e-41	FE	1.36176e-36	0.9	0.3065	0.5935	2545037	-	186649208-186650081	-2544604	-	3'	PTGS2
1	189194687	189194789	103	6	1.82e-25	FE	1.78302e-20	0.8844	0.381	0.5034	2545129	-	186649208-186650081	-2544707	-	3'	PTGS2
1	189194867	189194942	76	7	1.19e-38	FE	1.16582e-33	0.9722	0.6039	0.3683	2545309	-	186649208-186650081	-2544860	-	3'	PTGS2
1	189194943	189195022	80	9	1.16e-17	FE	1.13643e-12	0.9174	0.5667	0.3507	2545385	-	186649208-186650081	-2544940	-	3'	PTGS2
1	189665561	189665634	74	7	1.2e-29	FE	1.17562e-24	0.9705	0.5659	0.4046	2461954	-	189194330-189195150	471232	-	5'	RGS18
1	189687594	189687668	75	5	3.73e-20	FE	3.65421e-15	0.8987	0.5562	0.3425	2439920	-	189194330-189195150	493265	-	5'	RGS18
1	191120613	191120657	45	7	6.56e-36	FE	6.4267e-31	0.9674	0.4	0.5674	1006931	-	189194330-189195150	1926284	-	5'	RGS18
1	193029155	193029269	115	14	1.24e-17	FE	1.2148e-12	0.3081	0.0077	0.3004	-716	on_intron	193028222-193029271	934	CpGI_core	5'	TROVE2
1	193888208	193888305	98	5	6.55e-19	FE	6.4169e-14	0.8402	0.4454	0.3948	732425	-	197115279-197115991	3227687	CpGI_shore	3'	B3GALT2
1	193970940	193970990	51	5	2.36e-21	FE	2.31204e-16	0.9286	0.5574	0.3712	815157	-	197115279-197115991	3145002	CpGI_shore	3'	B3GALT2
1	193971089	193971186	98	7	7.89e-12	FE	7.72968e-07	0.7424	0.2366	0.5058	815306	-	197115279-197115991	3144806	CpGI_shore	3'	B3GALT2
1	194327385	194327463	79	11	1.99e-32	FE	1.94956e-27	0.9867	0.5401	0.4466	1171602	-	197115279-197115991	2788529	CpGI_shore	3'	B3GALT2
1	194327669	194327722	54	5	1.96e-48	FE	1.92017e-43	0.9259	0.4856	0.4403	1171886	-	197115279-197115991	2788270	CpGI_shore	3'	B3GALT2
1	194828159	194828253	95	11	4.24e-26	FE	4.15384e-21	0.9602	0.6954	0.2648	1672376	-	197115279-197115991	2287739	CpGI_shore	3'	B3GALT2
1	194828254	194828306	53	6	3.76e-36	FE	3.6836e-31	0.8603	0.4881	0.3722	1672471	-	197115279-197115991	2287686	CpGI_shore	3'	B3GALT2
1	195692283	195692341	59	10	9.09e-42	FE	8.90529e-37	0.8805	0.5158	0.3647	928668	-	193090729-193091356	2601555	-	5'	CFH
1	196577937	196577999	63	8	1.41e-28	FE	1.38135e-23	0.4225	0.0323	0.3902	43010	-	193090729-193091356	3487209	-	5'	CFH
1	197108448	197108532	85	8	5.17e-08	FE	0.00506495	0.6768	0.9328	-0.256	-7375	on_intron	197115279-197115991	7460	CpGI_shore	3'	ASPM
1	197879662	197879765	104	9	1.59e-65	FE	1.55769e-60	0.9864	0.1638	0.8226	1854	-	197880017-197881637	-354	CpGI_shore	5'	LHX9
1	197880325	197880383	59	6	2.56e-31	FE	2.50798e-26	0.5983	0.1518	0.4465	1236	-	197880017-197881637	309	CpGI_core	5'	LHX9
1	197880384	197880465	82	5	1.38e-20	FE	1.35196e-15	0.4043	0.0769	0.3274	1154	-	197880017-197881637	368	CpGI_core	5'	LHX9
1	197880466	197880522	57	5	1.04e-37	FE	1.01887e-32	0.6069	0.0741	0.5328	1097	-	197880017-197881637	450	CpGI_core	5'	LHX9
1	197880657	197880719	63	8	1.3e-28	FE	1.27358e-23	0.4634	0.0512	0.4122	900	-	197880017-197881637	641	CpGI_core	5'	LHX9
1	197881483	197881549	67	8	3.89e-52	FE	3.81096e-47	0.6966	0.042	0.6546	70	-	197880017-197881637	1467	CpGI_core	5'	LHX9
1	197881943	197882018	76	5	9.49e-57	FE	9.29716e-52	0.8429	0.0982	0.7447	-399	on_intron	197880017-197881637	1927	CpGI_shore	5'	LHX9
1	197883138	197883227	90	5	2.78e-48	FE	2.72351e-43	1	0.2775	0.7225	-1608	on_intron	197880017-197881637	3122	CpGI_shore	5'	LHX9
1	197886941	197887030	90	7	2.59e-31	FE	2.53737e-26	0.4579	0.0333	0.4246	-5411	intron_exon_boundary	197880017-197881637	6925	-	5'	LHX9
1	197887455	197887572	118	11	1.17e-79	FE	1.14623e-74	0.9838	0.1622	0.8216	-5953	on_intron	197880017-197881637	7439	-	5'	LHX9
1	197888123	197888225	103	6	7.37e-34	FE	7.22024e-29	0.8333	0.0681	0.7652	-6606	on_intron	197880017-197881637	8107	-	5'	LHX9
1	197890738	197890811	74	5	2.53e-24	FE	2.47859e-19	0.9167	0.2153	0.7014	-9192	on_intron	197880017-197881637	10722	-	5'	LHX9
1	197892352	197892411	60	5	2.57e-19	FE	2.51778e-14	1	0.4653	0.5347	-10792	on_intron	197880017-197881637	12336	-	5'	LHX9
1	198125934	198126021	88	7	1.03e-48	FE	1.00907e-43	0.3589	0.0289	0.33	73	-	198125897-198126842	38	CpGI_core	5'	NEK7
1	198648841	198648951	111	6	2.65e-19	FE	2.59615e-14	0.883	0.3154	0.5676	-41149	on_intron	198125897-198126842	522945	-	5'	PTPRC
1	198649438	198649505	68	5	7.96e-21	FE	7.79825e-16	1	0.5373	0.4627	-41703	on_intron	198125897-198126842	523542	-	5'	PTPRC
1	200004813	200004899	87	6	7.94e-08	FE	0.00777866	0.7935	0.4419	0.3516	-8168	on_intron	199928660-199929107	76154	-	5'	NR5A2
1	200005190	200005262	73	8	4.27e-13	FE	4.18323e-08	0.878	0.5414	0.3366	-8531	on_intron	199928660-199929107	76531	-	5'	NR5A2
1	200009830	200009935	106	9	1.64e-31	FE	1.60668e-26	0.9505	0.4386	0.5119	-13204	on_intron	199928660-199929107	81171	-	5'	NR5A2
1	200011819	200011895	77	9	0	FE	0	0.6297	0.2597	0.37	-15164	on_intron	199928660-199929107	83160	-	5'	NR5A2
1	200011906	200012001	96	6	9.33e-36	FE	9.14041e-31	0.8077	0.2781	0.5296	-15270	on_intron	199928660-199929107	83247	-	5'	NR5A2
1	200182094	200182161	68	5	1.08e-15	FE	1.05805e-10	0.9211	0.65	0.2711	526526	-	200707850-200708948	-525755	CpGI_shore	5'	CAMSAP2
1	200638681	200638741	61	10	1.2e-34	FE	1.17562e-29	0.3864	0.0092	0.3772	-444	on_intron	200638547-200639384	644	CpGI_core	3'	DDX59
1	200860054	200860118	65	7	4.47e-25	FE	4.37917e-20	0.9608	0.605	0.3558	59	-	200860077-200860576	-22	CpGI_coreshore	5'	C1orf106
1	200885541	200885613	73	5	1.42e-18	FE	1.39115e-13	1	0.6229	0.3771	246416	-	200638547-200639384	-246228	-	3'	DDX59
1	201083859	201083945	87	8	0	FE	0	0.6197	0.1594	0.4603	2166	-	201083459-201084567	623	CpGI_core	3'	CACNA1S
1	201083968	201084028	61	12	9.13e-15	FE	8.94448e-10	0.7397	0.4279	0.3118	2275	-	201083459-201084567	540	CpGI_core	3'	CACNA1S
1	201084290	201084353	64	7	1.12e-10	FE	1.09724e-05	0.9111	0.5787	0.3324	2597	-	201083459-201084567	215	CpGI_core	3'	CACNA1S
1	201084354	201084411	58	6	1.83e-40	FE	1.79281e-35	0.9865	0.415	0.5715	2661	-	201083459-201084567	157	CpGI_core	3'	CACNA1S
1	201139905	201140004	100	9	3.01e-17	FE	2.94884e-12	0.3068	0.0453	0.2615	-796	on_intron	201252453-201253648	113645	CpGI_shore	3'	TMEM9
1	201253146	201253195	50	5	1.66e-12	FE	1.62627e-07	0.9562	0.638	0.3182	-614	on_intron	201252453-201253648	694	CpGI_core	5'	PKP1
1	201253196	201253286	91	12	2.81e-33	FE	2.7529e-28	0.9153	0.5327	0.3826	-705	on_intron	201252453-201253648	744	CpGI_core	5'	PKP1
1	201368323	201368376	54	6	5.89e-08	FE	0.00577032	0.5374	0.2832	0.2542	-412	on_intron	201368262-201369032	657	CpGI_core	3'	LAD1
1	201449969	201450008	40	7	6.53e-23	FE	6.39731e-18	0.7857	0.1944	0.5913	11605	-	201437520-201438648	-11359	-	3'	PHLDA3
1	201708831	201708906	76	7	1.11e-13	FE	1.08744e-08	0.9385	0.4873	0.4512	-116494	on_intron	201507780-201509317	201052	-	5'	NAV1
1	201709079	201709123	45	5	7.55e-11	FE	7.39658e-06	1	0.6406	0.3594	-116711	on_intron	201507780-201509317	201300	-	5'	NAV1
1	201858497	201858579	83	6	3.01e-15	FE	2.94884e-10	0.9254	0.5957	0.3297	-770	intron_exon_boundary	201798214-201798698	60284	-	5'	SHISA4
1	202777276	202777334	59	6	1.26e-33	FE	1.2344e-28	0.4204	0.0405	0.3799	12061	-	202779791-202780684	-2514	CpGI_shore	5'	RP11-480I12.4
1	203044753	203044810	58	11	3.82e-17	FE	3.74238e-12	0.8867	0.5234	0.3633	-49183	on_exon	202995473-202996185	49281	-	5'	PPFIA4
1	203044856	203044955	100	8	1.29e-31	FE	1.26379e-26	0.9767	0.5102	0.4665	-49328	exon_intron_boundary	202995473-202996185	49384	-	5'	PPFIA4
1	203044961	203045172	212	23	1.27e-39	FE	1.24419e-34	0.9481	0.4211	0.527	-49545	on_intron	202995473-202996185	49489	-	5'	PPFIA4
1	203045221	203045277	57	6	2.42e-28	FE	2.37083e-23	1	0.5134	0.4866	-49650	on_intron	202995473-202996185	49749	-	5'	PPFIA4
1	203045632	203045715	84	7	6.76e-10	FE	6.62264e-05	0.9242	0.5407	0.3835	-50088	on_exon	202995473-202996185	50160	-	5'	PPFIA4
1	203242629	203242750	122	8	2.61e-09	FE	0.000255696	0.7083	0.3226	0.3857	31870	-	203274249-203275338	-31619	CpGI_shore	5'	BTG2
1	203275242	203275325	84	7	9.18e-14	FE	8.99346e-09	0.4603	0.119	0.3413	-705	on_intron	203274249-203275338	994	CpGI_core	5'	BTG2
1	203296278	203296367	90	8	5.11e-25	FE	5.00616e-20	0.457	0.0568	0.4002	53510	-	203274249-203275338	-21028	-	3'	CHIT1
1	203598539	203598627	89	9	1.14e-36	FE	1.11684e-31	1	0.5593	0.4407	-2937	on_intron	203296278-203296929	302262	-	5'	ATP2B4
1	203598643	203598693	51	6	1.94e-29	FE	1.90058e-24	0.943	0.4459	0.4971	-3003	on_intron	203296278-203296929	302366	-	5'	ATP2B4
1	203598694	203598798	105	12	2.22e-52	FE	2.17489e-47	0.9329	0.4024	0.5305	-3108	on_intron	203296278-203296929	302417	-	5'	ATP2B4
1	203619770	203619827	58	9	8.45e-48	FE	8.2783e-43	0.9	0.2019	0.6981	-24137	on_intron	203296278-203296929	323493	-	5'	ATP2B4
1	204159794	204159889	96	9	1.63e-14	FE	1.59688e-09	0.6216	0.2387	0.3829	-5819	on_exon	204346733-204347430	187542	CpGI_shore	3'	KISS1
1	204347220	204347329	110	7	1.84e-14	FE	1.80261e-09	0.7004	0.3717	0.3287	18177	-	204346733-204347430	102	CpGI_core	3'	PLEKHA6
1	204380414	204380483	70	7	2.78e-22	FE	2.72351e-17	0.3419	0.0346	0.3073	-530	on_exon	204380314-204381227	745	CpGI_core	3'	PPP1R15B
1	204653597	204653672	76	7	1.27e-60	FE	1.24419e-55	0.9524	0.2131	0.7393	-1263	on_intron	204654133-204654885	1214	CpGI_shore	3'	LRRN2
1	205312571	205312644	74	7	1.3e-50	FE	1.27358e-45	0.935	0.4038	0.5312	-13594	on_exon	205424830-205426556	113913	CpGI_shore	3'	KLHDC8A
1	205312671	205312751	81	7	6.99e-43	FE	6.84796e-38	0.9296	0.4716	0.458	-13494	on_exon	205424830-205426556	113806	CpGI_shore	3'	KLHDC8A
1	205312901	205312970	70	10	0	FE	0	0.5315	0.171	0.3605	-13264	exon_intron_boundary	205424830-205426556	113587	CpGI_shore	3'	KLHDC8A
1	205313347	205313447	101	10	5.77e-23	FE	5.65275e-18	0.4172	0.0714	0.3458	-12818	on_intron	205424830-205426556	113110	CpGI_shore	3'	KLHDC8A
1	205399791	205399847	57	5	3.35e-09	FE	0.000328193	0.3553	0.0675	0.2878	-25290	on_intron	205424830-205426556	26710	CpGI_shore	3'	LEMD1
1	205649193	205649308	116	15	3.24e-18	FE	3.17416e-13	0.299	0.019	0.28	-393	on_intron	205648976-205649903	596	CpGI_core	3'	SLC45A3
1	206680200	206680279	80	7	2.7e-21	FE	2.64514e-16	0.8488	0.4199	0.4289	9140	-	206680237-206681444	1166	CpGI_coreshore	3'	C1orf147
1	206680280	206680332	53	11	1.7e-15	FE	1.66546e-10	0.6667	0.3157	0.351	9220	-	206680237-206681444	1113	CpGI_core	3'	C1orf147
1	206728959	206729047	89	5	1.4e-30	FE	1.37155e-25	0.8756	0.4041	0.4715	-48167	on_intron	206680237-206681444	48723	-	5'	RASSF5
1	206859277	206859345	69	6	9.57e-21	FE	9.37554e-16	0.04	0.3697	-0.3297	-1055	on_intron	206858092-206859651	1186	CpGI_core	5'	MAPKAPK2
1	206859477	206859527	51	7	8.38e-16	FE	8.20972e-11	0.1134	0.3899	-0.2765	-1237	on_intron	206858092-206859651	1386	CpGI_core	5'	MAPKAPK2
1	207083018	207083058	41	6	3.88e-10	FE	3.80116e-05	0.0161	0.5	-0.4839	-13573	on_intron	207226282-207226842	143785	CpGI_shore	3'	FAIM3
1	207627578	207627636	59	8	5.73e-26	FE	5.61357e-21	0.4734	0.0885	0.3849	-60	on_exon	207627532-207628280	47	CpGI_core	5'	CR2
1	207627711	207627809	99	18	1.77e-64	FE	1.73403e-59	0.3098	0.0249	0.2849	-233	on_exon	207627532-207628280	180	CpGI_core	5'	CR2
1	207628010	207628069	60	5	5.18e-34	FE	5.07474e-29	0.5714	0.0582	0.5132	-493	on_intron	207627532-207628280	479	CpGI_core	5'	CR2
1	207628070	207628109	40	7	6.32e-48	FE	6.19158e-43	0.8696	0.098	0.7716	-533	on_intron	207627532-207628280	539	CpGI_core	5'	CR2
1	207669663	207669721	59	5	9.46e-08	FE	0.00926777	0.3113	0.0571	0.2542	-228	on_exon	207627532-207628280	42132	-	5'	CR1
1	207669835	207669876	42	8	2.09e-09	FE	0.000204753	0.3602	0.0449	0.3153	-383	on_intron	207627532-207628280	42304	-	5'	CR1
1	207818395	207818492	98	7	3.52e-29	FE	3.44847e-24	0.4819	0.0512	0.4307	-33	-	207818312-207818952	84	CpGI_core	5'	CR1L
1	207818548	207818617	70	11	2e-86	FE	1.95936e-81	0.6384	0.0552	0.5832	-158	on_exon	207818312-207818952	237	CpGI_core	5'	CR1L
1	207842840	207842898	59	7	3.2e-16	FE	3.13498e-11	0.457	0.1	0.357	-24439	on_intron	207818312-207818952	24529	-	5'	CR1L
1	207842899	207842940	42	5	6.63e-08	FE	0.00649528	0.3801	0.0208	0.3593	-24481	on_intron	207818312-207818952	24588	-	5'	CR1L
1	207842941	207843011	71	11	1.55e-37	FE	1.5185e-32	0.612	0.1631	0.4489	-24552	on_intron	207818312-207818952	24630	-	5'	CR1L
1	208132328	208132403	76	9	3.76e-29	FE	3.6836e-24	0.9122	0.5568	0.3554	47582	-	208132328-208133117	715	CpGI_core	3'	CD34
1	208132505	208132574	70	12	0	FE	0	0.8462	0.3662	0.48	47759	-	208132328-208133117	544	CpGI_core	3'	CD34
1	208132575	208132684	110	14	2.49e-75	FE	2.4394e-70	0.9479	0.2955	0.6524	47829	-	208132328-208133117	434	CpGI_core	3'	CD34
1	208132685	208132740	56	9	2.03e-39	FE	1.98875e-34	0.7987	0.3319	0.4668	47939	-	208132328-208133117	378	CpGI_core	3'	CD34
1	208132959	208133036	78	5	9.9e-51	FE	9.69883e-46	0.9974	0.461	0.5364	48213	-	208132328-208133117	82	CpGI_core	3'	CD34
1	208913045	208913120	76	6	9.79e-15	FE	9.59107e-10	0.8156	0.5391	0.2765	495381	-	208416490-208418016	-495103	-	3'	PLXNA2
1	209404910	209404959	50	10	3.07e-48	FE	3.00762e-43	0.9511	0.5341	0.417	352104	-	209404846-209405473	65	CpGI_core	5'	CAMK1G
1	209404960	209405049	90	13	0	FE	0	0.656	0.095	0.561	352014	-	209404846-209405473	115	CpGI_core	5'	CAMK1G
1	209405050	209405112	63	9	0	FE	0	0.6294	0.1307	0.4987	351951	-	209404846-209405473	205	CpGI_core	5'	CAMK1G
1	209405250	209405301	52	6	1.78e-38	FE	1.74383e-33	0.8915	0.2478	0.6437	351762	-	209404846-209405473	405	CpGI_core	5'	CAMK1G
1	209405302	209405371	70	12	0	FE	0	0.9801	0.3214	0.6587	351692	-	209404846-209405473	457	CpGI_core	5'	CAMK1G
1	209848465	209848549	85	12	0	FE	0	0.5226	0.0563	0.4663	217	-	209848444-209849428	22	CpGI_core	5'	G0S2
1	209848550	209848614	65	6	3.37e-53	FE	3.30152e-48	0.5569	0.0307	0.5262	152	-	209848444-209849428	107	CpGI_core	5'	G0S2
1	209979556	209979612	57	7	1.94e-16	FE	1.90058e-11	0.6471	0.2706	0.3765	92	-	210001130-210001909	22298	CpGI_shore	3'	IRF6
1	209979613	209979664	52	7	5.43e-26	FE	5.31966e-21	0.9155	0.2616	0.6539	149	-	210001130-210001909	22246	CpGI_shore	3'	IRF6
1	210426095	210426159	65	5	8.08e-26	FE	7.91581e-21	0.9728	0.5305	0.4423	18704	-	210424965-210425637	-521	CpGI_shore	3'	C1orf133
1	210426160	210426262	103	5	5.58e-13	FE	5.46661e-08	0.9355	0.4367	0.4988	18769	-	210424965-210425637	-624	CpGI_shore	3'	C1orf133
1	210465798	210465885	88	11	7.87e-29	FE	7.71008e-24	0.4685	0.0791	0.3894	58407	-	210424965-210425637	-40247	-	3'	C1orf133
1	210466114	210466171	58	8	1.38e-45	FE	1.35196e-40	0.9249	0.437	0.4879	58723	-	210424965-210425637	-40533	-	3'	C1orf133
1	210857394	210857469	76	6	3.8e-25	FE	3.72278e-20	0.98	0.7087	0.2713	-450062	on_exon	211306668-211307675	450207	CpGI_shore	3'	KCNH1
1	211306730	211306822	93	6	0	FE	0	0.6973	0.2485	0.4488	124898	-	211306668-211307675	63	CpGI_core	5'	RCOR3
1	211306823	211306883	61	9	2.67e-21	FE	2.61575e-16	0.5192	0.1626	0.3566	124837	-	211306668-211307675	156	CpGI_core	5'	RCOR3
1	211652664	211652726	63	5	1.42e-11	FE	1.39115e-06	0.9306	0.5057	0.4249	-13594	exon_intron_boundary	211688462-211689104	36379	CpGI_shore	3'	RD3
1	212780185	212780280	96	12	2.22e-53	FE	2.17489e-48	0.9318	0.3317	0.6001	-41603	on_intron	212731669-212732457	48517	-	5'	ATF3
1	212780420	212780516	97	11	2.35e-33	FE	2.30225e-28	0.752	0.2838	0.4682	-41839	on_intron	212731669-212732457	48752	-	5'	ATF3
1	213124890	213124944	55	7	1.44e-09	FE	0.000141074	0.5	0.1304	0.3696	-1081	on_intron	213123648-213125092	1243	CpGI_core	5'	VASH2
1	214153294	214153348	55	5	4.52e-27	FE	4.42815e-22	0.8906	0.1791	0.7115	3177	-	214156001-214156851	-2706	CpGI_shore	5'	PROX1
1	214153361	214153408	48	5	3.98e-51	FE	3.89913e-46	0.8994	0.1734	0.726	3117	-	214156001-214156851	-2639	CpGI_shore	5'	PROX1
1	214153409	214153474	66	10	6.34e-129	FE	6.21117e-124	0.921	0.1353	0.7857	3051	-	214156001-214156851	-2591	CpGI_shore	5'	PROX1
1	214153522	214153580	59	7	1.29e-28	FE	1.26379e-23	0.7642	0.2018	0.5624	2945	-	214156001-214156851	-2478	CpGI_shore	5'	PROX1
1	215255433	215255510	78	5	1.21e-12	FE	1.18541e-07	0.9438	0.5539	0.3899	-76391	on_intron	215042517-215044003	212917	-	5'	KCNK2
1	217310906	217310968	63	7	1.72e-16	FE	1.68505e-11	0.9366	0.5856	0.351	-190	on_intron	217310750-217311773	806	CpGI_core	3'	ESRRG
1	218098336	218098397	62	13	2.56e-38	FE	2.50798e-33	0.9942	0.6854	0.3088	360233	-	218458020-218458684	-359683	CpGI_shore	5'	RRP15
1	220640193	220640268	76	7	4.58e-19	FE	4.48693e-14	0.8975	0.6304	0.2671	32171	-	220639599-220640743	476	CpGI_core	3'	AC096644.1
1	220863934	220863994	61	9	5.58e-27	FE	5.46661e-22	0.3346	0.0459	0.2887	-806	on_exon	220701306-220702348	162629	-	5'	C1orf115
1	220959570	220959639	70	5	1.12e-34	FE	1.09724e-29	0.9589	0.375	0.5839	463	-	220960017-220960603	-446	CpGI_shore	5'	MOSC1
1	220959640	220959711	72	9	3.57e-41	FE	3.49746e-36	0.9011	0.4423	0.4588	391	-	220960017-220960603	-376	CpGI_shore	5'	MOSC1
1	220960165	220960232	68	5	1.22e-38	FE	1.19521e-33	1	0.1531	0.8469	-130	on_exon	220960017-220960603	149	CpGI_core	5'	MOSC1
1	220960251	220960297	47	8	3.53e-107	FE	3.45827e-102	0.9591	0.2492	0.7099	-195	on_exon	220960017-220960603	235	CpGI_core	5'	MOSC1
1	220960298	220960340	43	8	1.7e-57	FE	1.66546e-52	0.9417	0.2566	0.6851	-238	on_exon	220960017-220960603	282	CpGI_core	5'	MOSC1
1	220960346	220960430	85	15	0	FE	0	0.9969	0.3029	0.694	-328	on_exon	220960017-220960603	330	CpGI_core	5'	MOSC1
1	220960504	220960575	72	10	0	FE	0	0.9132	0.2736	0.6396	-473	exon_intron_boundary	220960017-220960603	488	CpGI_core	5'	MOSC1
1	221050686	221050751	66	5	3.45e-10	FE	3.3799e-05	0.9342	0.5766	0.3576	949	-	221050449-221050864	238	CpGI_core	5'	HLX
1	221052163	221052210	48	6	1.19e-58	FE	1.16582e-53	0.9336	0.2836	0.65	-510	on_exon	221050449-221050864	1715	CpGI_shore	5'	HLX
1	221052350	221052418	69	6	7.98e-23	FE	7.81785e-18	0.5873	0.1763	0.411	-718	on_exon	221050449-221050864	1902	CpGI_shore	5'	HLX
1	221060851	221060933	83	11	4.53e-14	FE	4.43795e-09	0.7554	0.4439	0.3115	452829	-	220639599-220640743	-420189	-	3'	AC096644.1
1	221067589	221067638	50	8	1.01e-45	FE	9.89477e-41	0.9014	0.2365	0.6649	459567	-	220639599-220640743	-426894	-	3'	AC096644.1
1	223538334	223538384	51	6	4.26e-26	FE	4.17344e-21	0.7	0.131	0.569	28332	-	223566643-223567268	-28308	CpGI_shore	5'	C1orf65
1	223538385	223538459	75	6	3.82e-13	FE	3.74238e-08	0.4454	0.0927	0.3527	28257	-	223566643-223567268	-28257	CpGI_shore	5'	C1orf65
1	223566649	223566722	74	7	3e-25	FE	2.93904e-20	0.623	0.1852	0.4378	-6	-	223566643-223567268	7	CpGI_core	5'	C1orf65
1	223567724	223567838	115	9	3.52e-11	FE	3.44847e-06	0.9127	0.4933	0.4194	-1122	on_exon	223566643-223567268	1082	CpGI_shore	5'	C1orf65
1	223574798	223574863	66	5	1.97e-26	FE	1.92997e-21	0.9906	0.6821	0.3085	37255	-	223536843-223538628	-36234	-	3'	SUSD4
1	225842495	225842550	56	5	1.55e-14	FE	1.5185e-09	0.5521	0.9252	-0.3731	122982	-	225965247-225965734	-122751	CpGI_shore	5'	SRP9
1	225865248	225865313	66	6	4.57e-23	FE	4.47714e-18	1	0.5692	0.4308	100219	-	225965247-225965734	-99998	CpGI_shore	5'	SRP9
1	226099167	226099249	83	13	3.62e-129	FE	3.54644e-124	0.9453	0.167	0.7783	-12810	on_intron	226111643-226112872	13624	CpGI_shore	3'	RP4-559A3.7
1	226127406	226127521	116	18	8e-14	FE	7.83744e-09	0.8892	0.6154	0.2738	-1782	intron_exon_boundary	226186804-226187336	59816	CpGI_shore	3'	LEFTY2
1	226271284	226271399	116	12	2.46e-16	FE	2.41001e-11	0.3425	0.0083	0.3342	84219	-	226186804-226187336	-84062	-	3'	C1orf55
1	226613284	226613400	117	9	1.83e-19	FE	1.79281e-14	0.9405	0.449	0.4915	123102	-	226736355-226737412	-123070	CpGI_shore	5'	C1orf95
1	226736883	226736953	71	12	7.41e-39	FE	7.25943e-34	0.0486	0.3405	-0.2919	-451	on_intron	226736355-226737412	529	CpGI_core	5'	C1orf95
1	226737044	226737083	40	6	4.21e-14	FE	4.12445e-09	0.0425	0.5	-0.4575	-581	on_intron	226736355-226737412	690	CpGI_core	5'	C1orf95
1	226924508	226924572	65	5	2.99e-41	FE	2.92924e-36	0.9422	0.4664	0.4758	-2515	on_exon	227058046-227058906	134335	CpGI_shore	3'	ITPKB
1	226924951	226925008	58	6	1.19e-52	FE	1.16582e-47	0.9474	0.0868	0.8606	-2072	on_exon	227058046-227058906	133899	CpGI_shore	3'	ITPKB
1	226925027	226925081	55	6	2.26e-42	FE	2.21408e-37	0.8174	0.1418	0.6756	-1996	on_exon	227058046-227058906	133826	CpGI_shore	3'	ITPKB
1	226925483	226925529	47	6	2.87e-96	FE	2.81168e-91	0.8964	0.168	0.7284	-1540	on_intron	227058046-227058906	133378	CpGI_shore	3'	ITPKB
1	226925650	226925721	72	7	6.52e-65	FE	6.38751e-60	0.7127	0.0833	0.6294	-1373	on_intron	227058046-227058906	133186	CpGI_shore	3'	ITPKB
1	226926372	226926425	54	8	5.73e-42	FE	5.61357e-37	0.307	0.0228	0.2842	-651	on_intron	227058046-227058906	132482	CpGI_shore	3'	ITPKB
1	227729981	227730044	64	10	2.53e-20	FE	2.47859e-15	0.4473	0.1332	0.3141	21193	-	227748424-227749378	-18442	CpGI_shore	5'	ZNF678
1	227746391	227746452	62	6	1.51e-19	FE	1.47932e-14	0.6768	0.3016	0.3752	4785	-	227748424-227749378	-2032	CpGI_shore	5'	ZNF678
1	227748424	227748476	53	6	1.18e-23	FE	1.15602e-18	0.9317	0.539	0.3927	2761	-	227748424-227749378	1	CpGI_core	5'	ZNF678
1	227748775	227748816	42	5	3.29e-09	FE	0.000322315	0.7647	0.3281	0.4366	2421	-	227748424-227749378	352	CpGI_core	5'	ZNF678
1	227749297	227749351	55	5	8.73e-24	FE	8.55261e-19	0.9558	0.4265	0.5293	1886	-	227748424-227749378	874	CpGI_core	5'	ZNF678
1	227974443	227974557	115	11	1.53e-10	FE	1.49891e-05	0.9536	0.697	0.2566	51332	-	227922644-227923431	-51125	-	3'	JMJD4
1	228112698	228112805	108	6	2.97e-10	FE	2.90965e-05	0.5825	0.2718	0.3107	-22932	on_intron	228134423-228136282	23478	CpGI_shore	3'	WNT9A
1	228112984	228113087	104	11	2.88e-14	FE	2.82148e-09	0.71	0.4253	0.2847	-22646	on_exon	228134423-228136282	23196	CpGI_shore	3'	WNT9A
1	228113134	228113247	114	8	1.88e-12	FE	1.8418e-07	0.7871	0.4	0.3871	-22496	exon_intron_boundary	228134423-228136282	23036	CpGI_shore	3'	WNT9A
1	228158373	228158447	75	7	1.13e-11	FE	1.10704e-06	0.9	0.6236	0.2764	22743	-	228134423-228136282	-22164	-	3'	WNT9A
1	228194097	228194152	56	6	3.11e-29	FE	3.0468e-24	0.6988	0.0998	0.599	601	-	228194097-228196512	1	CpGI_core	5'	WNT3A
1	228194665	228194764	100	18	0	FE	0	0.323	0.0281	0.2949	-11	-	228194097-228196512	569	CpGI_core	5'	WNT3A
1	228195291	228195411	121	8	3.18e-10	FE	3.11538e-05	0.4364	0.0303	0.4061	-658	on_intron	228194097-228196512	1195	CpGI_core	5'	WNT3A
1	228201122	228201236	115	10	1.35e-08	FE	0.00132257	0.6584	0.3214	0.337	-6483	on_intron	228194097-228196512	7026	-	5'	WNT3A
1	228225690	228225733	44	5	9.58e-10	FE	9.38533e-05	0.434	0.0423	0.3917	-30980	on_intron	228194097-228196512	31594	-	5'	WNT3A
1	228225901	228225967	67	6	1.57e-16	FE	1.5381e-11	0.6434	0.1868	0.4566	-31214	on_intron	228194097-228196512	31805	-	5'	WNT3A
1	228332970	228333029	60	5	1.47e-10	FE	1.44013e-05	1	0.7348	0.2652	-5365	on_intron	228327414-228328560	5557	-	5'	GUK1
1	228345278	228345377	100	6	1.73e-08	FE	0.00169485	0.6692	0.3745	0.2947	-7823	on_intron	228327414-228328560	17865	-	5'	GJC2
1	228401857	228401955	99	12	4.64e-20	FE	4.54572e-15	0.8671	0.5862	0.2809	493	-	228399472-228402037	83	CpGI_core	3'	C1orf145
1	228504459	228504547	89	10	3.28e-44	FE	3.21335e-39	0.2136	0.7268	-0.5132	-108715	on_exon	228353071-228353986	151389	-	5'	OBSCN
1	228558946	228559043	98	9	0	FE	0	0.4067	0.6827	-0.276	-163211	on_intron	228353071-228353986	205876	-	5'	OBSCN
1	228565989	228566044	56	6	1.56e-22	FE	1.5283e-17	0.6053	0.1719	0.4334	-170212	on_intron	228353071-228353986	212919	-	5'	OBSCN
1	228604452	228604535	84	6	8.1e-08	FE	0.00793541	0.6471	0.3119	0.3352	-109	on_intron	228603645-228604567	33	CpGI_core	3'	TRIM17
1	228633920	228634005	86	9	4.37e-24	FE	4.2812e-19	0.8729	0.3462	0.5267	11804	-	228645108-228646434	-11187	CpGI_shore	5'	HIST3H2BB
1	228743076	228743141	66	8	0	FE	0	0.972	0.3778	0.5942	43073	-	228742687-228784168	41028	CpGI_core	3'	RP5-915N17.9
1	228743347	228743442	96	15	0	FE	0	0.8625	0.4038	0.4587	43344	-	228742687-228784168	40727	CpGI_core	3'	RP5-915N17.9
1	228756749	228756846	98	8	0	FE	0	0.7755	0.5227	0.2528	56746	-	228742687-228784168	27323	CpGI_core	3'	RP5-915N17.9
1	228771163	228771217	55	5	0	FE	0	0.521	0.2386	0.2824	71160	-	228742687-228784168	12952	CpGI_core	3'	RP5-915N17.9
1	229568705	229568789	85	9	1.99e-18	FE	1.94956e-13	0.7807	0.3875	0.3932	-1139	intron_exon_boundary	229567207-229570684	1896	CpGI_core	3'	ACTA1
1	229568999	229569057	59	5	5.97e-10	FE	5.84869e-05	0.92	0.6098	0.3102	-845	on_intron	229567207-229570684	1628	CpGI_core	3'	ACTA1
1	229570052	229570114	63	6	1.79e-17	FE	1.75363e-12	0.7789	0.3981	0.3808	208	-	229567207-229570684	571	CpGI_core	3'	ACTA1
1	229570536	229570595	60	9	8.53e-11	FE	8.35667e-06	0.6897	0.413	0.2767	692	-	229567207-229570684	90	CpGI_core	3'	ACTA1
1	230561566	230561635	70	14	2.44e-55	FE	2.39042e-50	0.3253	0.0275	0.2978	92	-	230561104-230562702	1068	CpGI_core	3'	PGBD5
1	231114611	231114725	115	8	6.52e-11	FE	6.38751e-06	0.2976	0.01	0.2876	3	-	231113872-231114873	740	CpGI_core	5'	ARV1
1	231175633	231175733	101	11	1.11e-47	FE	1.08744e-42	0.2852	0.009	0.2762	-358	intron_exon_boundary	231175063-231177009	1277	CpGI_core	3'	FAM89A
1	231176368	231176423	56	6	4.62e-11	FE	4.52612e-06	0.4267	0.1459	0.2808	377	-	231175063-231177009	587	CpGI_core	3'	FAM89A
1	231176883	231176962	80	9	3.23e-19	FE	3.16437e-14	0.892	0.5181	0.3739	892	-	231175063-231177009	48	CpGI_core	3'	FAM89A
1	231299253	231299304	52	8	1.42e-10	FE	1.39115e-05	0.8571	0.4631	0.394	-1445	on_exon	231297813-231299777	1441	CpGI_core	5'	TRIM67
1	231299439	231299509	71	13	0	FE	0	0.9496	0.5669	0.3827	-1650	on_exon	231297813-231299777	1627	CpGI_core	5'	TRIM67
1	231299510	231299565	56	7	4.49e-18	FE	4.39876e-13	0.5837	0.2179	0.3658	-1706	on_exon	231297813-231299777	1698	CpGI_core	5'	TRIM67
1	231299566	231299676	111	12	2.91e-44	FE	2.85087e-39	0.8748	0.4315	0.4433	-1817	on_exon	231297813-231299777	1754	CpGI_core	5'	TRIM67
1	232941447	232941513	67	7	2.83e-40	FE	2.77249e-35	0.8095	0.2379	0.5716	-869	on_exon	232765089-232766530	176359	-	5'	KIAA1383
1	233463066	233463123	58	7	1.33e-14	FE	1.30297e-09	0.3059	0.0163	0.2896	392	-	233462998-233464511	69	CpGI_core	5'	RP5-862P8.2
1	233463425	233463507	83	12	1.17e-54	FE	1.14623e-49	0.6698	0.0137	0.6561	8	-	233462998-233464511	428	CpGI_core	5'	RP5-862P8.2
1	233463724	233463811	88	12	4.12e-110	FE	4.03628e-105	0.9505	0.0047	0.9458	-296	on_exon	233462998-233464511	727	CpGI_core	5'	RP5-862P8.2
1	233464121	233464243	123	15	3.72e-29	FE	3.64441e-24	0.6095	0.0333	0.5762	-728	on_exon	233462998-233464511	1124	CpGI_core	5'	RP5-862P8.2
1	233464446	233464557	112	14	7.52e-46	FE	7.36719e-41	0.6525	0.0478	0.6047	-1042	on_exon	233462998-233464511	1449	CpGI_coreshore	5'	RP5-862P8.2
1	233749588	233749656	69	8	1.01e-102	FE	9.89477e-98	0.8378	0.1351	0.7027	95	-	233749374-233750550	215	CpGI_core	5'	KCNK1
1	233749657	233749768	112	9	1.22e-15	FE	1.19521e-10	0.3915	0.036	0.3555	-17	-	233749374-233750550	284	CpGI_core	5'	KCNK1
1	233749769	233749825	57	12	4.61e-47	FE	4.51632e-42	0.4772	0.0195	0.4577	-74	on_exon	233749374-233750550	396	CpGI_core	5'	KCNK1
1	233749826	233749874	49	10	2.89e-40	FE	2.83128e-35	0.4458	0.0172	0.4286	-123	on_exon	233749374-233750550	453	CpGI_core	5'	KCNK1
1	233749879	233749934	56	7	2.33e-20	FE	2.28265e-15	0.5432	0.0214	0.5218	-183	on_exon	233749374-233750550	506	CpGI_core	5'	KCNK1
1	234040305	234040352	48	8	1.26e-104	FE	1.2344e-99	0.8942	0.0723	0.8219	328	-	234040299-234041457	7	CpGI_core	5'	SLC35F3
1	234040371	234040481	111	13	0	FE	0	0.5661	0.0547	0.5114	199	-	234040299-234041457	73	CpGI_core	5'	SLC35F3
1	234040482	234040564	83	17	4.63e-216	FE	4.53592e-211	0.9127	0.03	0.8827	116	-	234040299-234041457	184	CpGI_core	5'	SLC35F3
1	234040605	234040687	83	18	0	FE	0	0.8798	0.1311	0.7487	-7	-	234040299-234041457	307	CpGI_core	5'	SLC35F3
1	234040697	234040764	68	8	4.48e-126	FE	4.38897e-121	0.92	0.0732	0.8468	-84	on_exon	234040299-234041457	399	CpGI_core	5'	SLC35F3
1	234040802	234040889	88	7	1.7e-30	FE	1.66546e-25	0.5329	0.0372	0.4957	-209	exon_intron_boundary	234040299-234041457	504	CpGI_core	5'	SLC35F3
1	234041096	234041158	63	10	5.7e-164	FE	5.58418e-159	0.8591	0.0278	0.8313	-478	on_intron	234040299-234041457	798	CpGI_core	5'	SLC35F3
1	234041336	234041420	85	8	4.33e-33	FE	4.24201e-28	0.6573	0.0873	0.57	-740	on_exon	234040299-234041457	1038	CpGI_core	5'	SLC35F3
1	234492669	234492747	79	9	2.34e-11	FE	2.29245e-06	0.8417	0.5898	0.2519	16456	-	234508932-234509501	-16262	CpGI_shore	5'	C1orf31
1	235105806	235105871	66	8	0	FE	0	0.41	0.1452	0.2648	360536	-	234744277-234747024	-358846	-	3'	IRF2BP2
1	235756825	235756921	97	8	6.11e-09	FE	0.000598584	0.9016	0.6154	0.2862	-57228	on_intron	235811842-235814066	57146	CpGI_shore	3'	GNG4
1	235812037	235812100	64	8	6.38e-13	FE	6.25036e-08	0.9138	0.5654	0.3484	-2016	on_intron	235811842-235814066	1967	CpGI_core	3'	GNG4
1	235813961	235814008	48	8	2.67e-24	FE	2.61575e-19	0	0.3271	-0.3271	-92	on_exon	235811842-235814066	59	CpGI_core	3'	GNG4
1	236032628	236032695	68	8	0	FE	0	0.3326	0.8374	-0.5048	-14311	on_intron	236227683-236228817	196123	CpGI_shore	3'	LYST
1	236227280	236227349	70	5	2.51e-10	FE	2.459e-05	1	0.6321	0.3679	-1181	on_intron	236227683-236228817	1469	CpGI_shore	3'	NID1
1	236227745	236227789	45	6	3.1e-09	FE	0.000303701	0.7285	0.3333	0.3952	-716	on_intron	236227683-236228817	1029	CpGI_core	3'	NID1
1	236228625	236228674	50	8	6.33e-23	FE	6.20137e-18	0.7383	0.4186	0.3197	164	-	236227683-236228817	144	CpGI_core	3'	NID1
1	236228675	236228740	66	7	1.02e-23	FE	9.99274e-19	0.8287	0.3991	0.4296	214	-	236227683-236228817	78	CpGI_core	3'	NID1
1	236687230	236687289	60	8	1.05e-21	FE	1.02866e-16	0.35	0.0552	0.2948	-5988	intron_exon_boundary	236591885-236592309	95346	-	5'	LGALS8
1	237235509	237235607	99	5	6.39e-18	FE	6.26016e-13	0.1406	0.6515	-0.5109	467706	-	236767362-236767998	-467608	-	3'	HEATR1
1	239034683	239034750	68	7	7.67e-12	FE	7.51415e-07	0.4931	0.881	-0.3879	980590	-	238490378-238490837	-543912	-	3'	ZP4
1	239550835	239550897	63	8	1.09e-25	FE	1.06785e-20	0.3564	0.027	0.3294	-1031	on_intron	239549741-239551339	1095	CpGI_core	5'	CHRM3
1	239551160	239551203	44	6	7.55e-16	FE	7.39658e-11	0.3604	0.0095	0.3509	-1337	on_intron	239549741-239551339	1420	CpGI_core	5'	CHRM3
1	240160853	240160967	115	11	3.06e-17	FE	2.99782e-12	0.6235	0.1531	0.4704	16682	-	240160838-240161616	16	CpGI_core	5'	FMN2
1	240161035	240161086	52	8	4.06e-29	FE	3.9775e-24	0.4565	0.0697	0.3868	16563	-	240160838-240161616	198	CpGI_core	5'	FMN2
1	240161087	240161164	78	10	4.51e-110	FE	4.41836e-105	0.8501	0.1257	0.7244	16485	-	240160838-240161616	250	CpGI_core	5'	FMN2
1	240161382	240161472	91	16	0	FE	0	0.7318	0.0951	0.6367	16177	-	240160838-240161616	545	CpGI_core	5'	FMN2
1	240161473	240161545	73	14	4.82e-163	FE	4.72206e-158	0.9841	0.1879	0.7962	16104	-	240160838-240161616	636	CpGI_core	5'	FMN2
1	240255263	240255318	56	10	3.17e-31	FE	3.10559e-26	0.3089	0.0282	0.2807	-77669	on_intron	240160838-240161616	94426	-	5'	FMN2
1	240255793	240255834	42	5	5.47e-08	FE	0.00535885	0.5278	0.125	0.4028	-78185	on_intron	240160838-240161616	94956	-	5'	FMN2
1	240256749	240256802	54	5	2.21e-34	FE	2.16509e-29	0.6711	0.1085	0.5626	-79153	on_intron	240160838-240161616	95912	-	5'	FMN2
1	240256840	240256891	52	8	1.25e-23	FE	1.2246e-18	0.4688	0.104	0.3648	-79242	on_intron	240160838-240161616	96003	-	5'	FMN2
1	240673526	240673592	67	7	9.84e-08	FE	0.00964005	0.5517	0.8611	-0.3094	-101922	on_intron	241519940-241520790	847199	CpGI_shore	3'	GREM2
1	240934949	240934996	48	5	4.05e-33	FE	3.9677e-28	0.0293	0.4133	-0.384	-585580	on_intron	241519940-241520790	585795	CpGI_shore	3'	RGS7
1	240934997	240935047	51	5	9.58e-16	FE	9.38533e-11	0.2372	0.5156	-0.2784	-585532	on_intron	241519940-241520790	585744	CpGI_shore	3'	RGS7
1	240986770	240986810	41	10	3.46e-10	FE	3.38969e-05	0.872	0.5278	0.3442	-533759	on_intron	241519940-241520790	533981	CpGI_shore	3'	RGS7
1	241587339	241587413	75	9	1.05e-61	FE	1.02866e-56	0.5452	0.0455	0.4997	108022	-	241682474-241683112	-95134	CpGI_shore	5'	KMO
1	241587533	241587601	69	5	1.86e-85	FE	1.8222e-80	0.8816	0.0286	0.853	107834	-	241682474-241683112	-94940	CpGI_shore	5'	KMO
1	242687134	242687211	78	6	1.31e-11	FE	1.28338e-06	0.3451	0.0565	0.2886	-863	on_intron	242686917-242688682	1472	CpGI_core	3'	PLD5
1	243053775	243053850	76	10	3.77e-25	FE	3.69339e-20	0.4172	0.1244	0.2928	365471	-	243417742-243418775	-363966	CpGI_shore	5'	SDCCAG8
1	243646523	243646577	55	8	7.19e-33	FE	7.0439e-28	0.9414	0.5268	0.4146	-227256	on_intron	243417742-243418775	228782	-	5'	SDCCAG8
1	244615096	244615158	63	9	1.72e-31	FE	1.68505e-26	0.3265	0.0171	0.3094	-339	on_exon	244614453-244615601	444	CpGI_core	3'	ADSS
1	244624521	244624602	82	10	8.49e-15	FE	8.31748e-10	0.4104	0.0865	0.3239	9086	-	244614453-244615601	-9000	-	3'	ADSS
1	244624741	244624843	103	9	1.37e-31	FE	1.34216e-26	0.4803	0.0431	0.4372	9306	-	244614453-244615601	-9241	-	3'	ADSS
1	245317941	245318007	67	12	8.6e-20	FE	8.42525e-15	0.0418	0.3189	-0.2771	290098	-	245026185-245028020	-289986	-	3'	HNRNPU
1	245851365	245851426	62	10	2.64e-23	FE	2.58636e-18	0.9913	0.5667	0.4246	-533138	on_exon	245316548-245320247	534818	-	5'	KIF26B
1	246679567	246679627	61	6	3.2e-13	FE	3.13498e-08	0.475	0.8208	-0.3458	50120	-	246729208-246730276	-49640	CpGI_shore	5'	CNST
1	246887697	246887780	84	9	9.41e-118	FE	9.21879e-113	0.6257	0.0224	0.6033	-430	on_exon	246887265-246888028	433	CpGI_core	5'	SCCPDH
1	246887825	246887868	44	7	3.84e-30	FE	3.76197e-25	0.6327	0.0312	0.6015	-518	on_exon	246887265-246888028	561	CpGI_core	5'	SCCPDH
1	246887869	246887956	88	11	1.33e-94	FE	1.30297e-89	0.6151	0.0196	0.5955	-606	exon_intron_boundary	246887265-246888028	605	CpGI_core	5'	SCCPDH
1	246952342	246952405	64	10	1.12e-70	FE	1.09724e-65	0.9604	0.3494	0.611	-620	on_intron	247094486-247095667	143263	CpGI_shore	3'	RP11-439E19.8
1	246952406	246952502	97	12	1.94e-12	FE	1.90058e-07	0.6476	0.2809	0.3667	-556	on_intron	247094486-247095667	143166	CpGI_shore	3'	RP11-439E19.8
1	247155322	247155389	68	8	1.37e-22	FE	1.34216e-17	0.3851	0.881	-0.4959	-86790	on_intron	247241580-247242201	86813	CpGI_shore	3'	ZNF670
1	247171032	247171097	66	10	2.2e-54	FE	2.1553e-49	0.4829	0.0345	0.4484	-71080	on_intron	247241580-247242201	71105	CpGI_shore	3'	ZNF670
1	247171298	247171340	43	5	3.71e-30	FE	3.63461e-25	0.8551	0.0469	0.8082	-70814	on_intron	247241580-247242201	70862	CpGI_shore	3'	ZNF670
1	247274454	247274563	110	8	8.59e-11	FE	8.41545e-06	0.6394	0.2442	0.3952	-1264	on_exon	247274342-247275757	1195	CpGI_core	3'	C1orf229
1	247537192	247537237	46	6	6.56e-19	FE	6.4267e-14	0.7235	0.1143	0.6092	42222	-	247569316-247569802	-32123	CpGI_shore	5'	NLRP3
1	247681493	247681583	91	12	0	FE	0	0.7846	0.3046	0.48	-11222	on_intron	247569316-247569802	112178	-	5'	C1orf150
1	247681640	247681728	89	12	7.17e-42	FE	7.02431e-37	0.6393	0.177	0.4623	-11367	on_intron	247569316-247569802	112325	-	5'	C1orf150
1	247685483	247685540	58	5	1.38e-22	FE	1.35196e-17	0.85	0.4085	0.4415	-15179	on_intron	247569316-247569802	116168	-	5'	C1orf150
1	247694151	247694216	66	10	8.04e-44	FE	7.87663e-39	0.754	0.2463	0.5077	-2989	on_exon	247802739-247803141	108926	CpGI_shore	3'	OR2C3
1	247694275	247694391	117	12	4.97e-35	FE	4.86901e-30	0.7273	0.0714	0.6559	-2865	on_exon	247802739-247803141	108751	CpGI_shore	3'	OR2C3
1	247802827	247802879	53	9	8.3e-59	FE	8.13134e-54	0.6338	0.1375	0.4963	99039	-	247850495-247850921	-47667	CpGI_shore	5'	OR14K1
1	248020625	248020728	104	14	6.38e-163	FE	6.25036e-158	0.8413	0.0315	0.8098	15372	-	248020331-248021252	525	CpGI_core	3'	OR11L1
1	248020765	248020820	56	8	1.01e-96	FE	9.89477e-92	0.8323	0.0282	0.8041	15512	-	248020331-248021252	433	CpGI_core	3'	OR11L1
1	248020821	248020907	87	17	0	FE	0	0.7689	0.0258	0.7431	15568	-	248020331-248021252	346	CpGI_core	3'	OR11L1
1	248020908	248020955	48	9	2.67e-55	FE	2.61575e-50	0.5408	0.0243	0.5165	15655	-	248020331-248021252	298	CpGI_core	3'	OR11L1
2	45843	45938	96	15	1.08e-41	FE	1.05805e-36	0.4363	0.0478	0.3885	-1026	on_exon	45511-47196	1259	CpGI_core	3'	FAM110C
2	46230	46292	63	11	0	FE	0	0.8914	0.1971	0.6943	-639	on_exon	45511-47196	905	CpGI_core	3'	FAM110C
2	46333	46406	74	13	1.06e-82	FE	1.03846e-77	0.5275	0.0187	0.5088	-536	exon_intron_boundary	45511-47196	791	CpGI_core	3'	FAM110C
2	46415	46464	50	6	4.49e-59	FE	4.39876e-54	0.8472	0.0536	0.7936	-454	on_intron	45511-47196	733	CpGI_core	3'	FAM110C
2	46539	46627	89	11	5.34e-25	FE	5.23149e-20	0.3515	0.0409	0.3106	-330	on_intron	45511-47196	570	CpGI_core	3'	FAM110C
2	46636	46699	64	11	6.22e-23	FE	6.09361e-18	0.4227	0.0305	0.3922	-233	on_intron	45511-47196	498	CpGI_core	3'	FAM110C
2	46811	46914	104	10	7.11e-27	FE	6.96552e-22	0.3333	0.0311	0.3022	-58	-	45511-47196	283	CpGI_core	3'	FAM110C
2	126977	127024	48	5	1.02e-14	FE	9.99274e-10	0.8785	0.5423	0.3362	80108	-	45511-47196	-79827	-	3'	FAM110C
2	287553	287595	43	7	1.6e-09	FE	0.000156749	0.4134	0.0714	0.342	-1297	intron_exon_boundary	287354-290099	2505	CpGI_core	3'	FAM150B
2	288563	288627	65	11	0	FE	0	0.4715	0.0526	0.4189	-287	on_intron	287354-290099	1473	CpGI_core	3'	FAM150B
2	388333	388445	113	7	1.93e-11	FE	1.89078e-06	0.3263	0.809	-0.4827	99483	-	287354-290099	-98345	-	3'	FAM150B
2	443318	443437	120	8	1.53e-09	FE	0.000149891	0.1791	0.6222	-0.4431	154468	-	287354-290099	-153337	-	3'	FAM150B
2	468303	468365	63	8	1.75e-95	FE	1.71444e-90	0.7149	0.0303	0.6846	179453	-	287354-290099	-178265	-	3'	FAM150B
2	481501	481590	90	6	4.9e-09	FE	0.000480043	0.3	0.7692	-0.4692	192651	-	287354-290099	-191490	-	3'	FAM150B
2	496069	496125	57	5	3.62e-22	FE	3.54644e-17	0.2171	0.764	-0.5469	207219	-	287354-290099	-206025	-	3'	FAM150B
2	554663	554714	52	6	2.79e-10	FE	2.73331e-05	0.3043	0.7739	-0.4696	265813	-	287354-290099	-264614	-	3'	FAM150B
2	636430	636471	42	7	1.86e-13	FE	1.8222e-08	0.9608	0.5692	0.3916	347580	-	287354-290099	-346371	-	3'	FAM150B
2	636544	636652	109	14	2.2e-10	FE	2.1553e-05	0.8551	0.5647	0.2904	347694	-	287354-290099	-346552	-	3'	FAM150B
2	815086	815198	113	6	1.24e-09	FE	0.00012148	0.2031	0.6	-0.3969	137648	-	676652-677678	-137519	-	3'	TMEM18
2	817698	817780	83	6	1.22e-12	FE	1.19521e-07	0.1111	0.4407	-0.3296	140260	-	676652-677678	-140101	-	3'	TMEM18
2	875946	876006	61	6	6.86e-08	FE	0.0067206	0.1692	0.5215	-0.3523	198508	-	676652-677678	-198327	-	3'	TMEM18
2	945929	946009	81	10	3.21e-16	FE	3.14477e-11	0.3626	0.0687	0.2939	268491	-	676652-677678	-268330	-	3'	TMEM18
2	947089	947139	51	6	1.04e-10	FE	1.01887e-05	0.5895	0.2254	0.3641	269651	-	676652-677678	-269460	-	3'	TMEM18
2	1129547	1129632	86	7	7.42e-10	FE	7.26923e-05	0.6706	0.3464	0.3242	-183077	on_intron	945687-947286	183861	-	5'	SNTG2
2	1263683	1263778	96	7	3.72e-08	FE	0.00364441	0.2381	0.6733	-0.4352	-317223	on_intron	945687-947286	317997	-	5'	SNTG2
2	1266345	1266428	84	5	1.62e-12	FE	1.58708e-07	0.2981	0.7935	-0.4954	-319873	on_intron	945687-947286	320659	-	5'	SNTG2
2	1429223	1429300	78	5	3.41e-11	FE	3.34071e-06	0.1667	0.5769	-0.4102	-51304	on_intron	1051967-1052730	377257	-	5'	TPO
2	1480696	1480782	87	8	9.77e-21	FE	9.57147e-16	0.271	0.7015	-0.4305	-102786	on_intron	1051967-1052730	428730	-	5'	TPO
2	1480932	1481038	107	12	2.37e-11	FE	2.32184e-06	0.2292	0.4865	-0.2573	-103042	on_intron	1051967-1052730	428966	-	5'	TPO
2	1482163	1482251	89	5	4.2e-14	FE	4.11466e-09	0.2281	0.6574	-0.4293	-104255	on_intron	1051967-1052730	430197	-	5'	TPO
2	1506658	1506758	101	5	6.69e-10	FE	6.55406e-05	0.1111	0.5682	-0.4571	-128762	on_intron	1051967-1052730	454692	-	5'	TPO
2	1506759	1506855	97	7	1.4e-25	FE	1.37155e-20	0.2182	0.7805	-0.5623	-128859	on_intron	1051967-1052730	454793	-	5'	TPO
2	1588121	1588210	90	9	3.44e-13	FE	3.3701e-08	0.4319	0.7557	-0.3238	910683	-	676652-677678	-910531	-	3'	TMEM18
2	1605954	1606031	78	5	3.09e-14	FE	3.02721e-09	0.2135	0.7885	-0.575	928516	-	676652-677678	-928352	-	3'	TMEM18
2	1647163	1647243	81	8	7.08e-18	FE	6.93613e-13	0.5816	0.9388	-0.3572	-101460	on_exon	1746834-1748971	101729	CpGI_shore	3'	PXDN
2	1651959	1652063	105	8	1.22e-14	FE	1.19521e-09	0.4118	0.8013	-0.3895	-96664	on_exon	1746834-1748971	96909	CpGI_shore	3'	PXDN
2	1677391	1677462	72	5	8.27e-09	FE	0.000810195	0.1966	0.6176	-0.421	-71232	intron_exon_boundary	1746834-1748971	71510	CpGI_shore	3'	PXDN
2	1713288	1713397	110	5	3.14e-18	FE	3.0762e-13	0.1864	0.875	-0.6886	-35335	on_intron	1746834-1748971	35575	CpGI_shore	3'	PXDN
2	1717411	1717481	71	6	2.74e-19	FE	2.68432e-14	0.2872	0.7178	-0.4306	-31212	on_intron	1746834-1748971	31491	CpGI_shore	3'	PXDN
2	1743862	1743911	50	5	7.89e-12	FE	7.72968e-07	0.202	0.6351	-0.4331	-4761	on_intron	1746834-1748971	5061	CpGI_shore	3'	PXDN
2	1828372	1828481	110	9	4.88e-17	FE	4.78084e-12	0.1342	0.6087	-0.4745	-506659	on_intron	3174395-3174851	1346371	CpGI_shore	3'	MYT1L
2	1843072	1843128	57	8	6.72e-21	FE	6.58345e-16	0.3529	0.7909	-0.438	-491959	on_exon	3174395-3174851	1331724	CpGI_shore	3'	MYT1L
2	1896093	1896140	48	6	1.1e-22	FE	1.07765e-17	0.1319	0.738	-0.6061	-438938	on_intron	3174395-3174851	1278712	CpGI_shore	3'	MYT1L
2	1932959	1933021	63	7	6.09e-22	FE	5.96625e-17	0.044	0.6875	-0.6435	-402072	on_intron	3174395-3174851	1241831	CpGI_shore	3'	MYT1L
2	2471688	2471756	69	6	1.45e-17	FE	1.42054e-12	0.1333	0.7692	-0.6359	136657	-	3174395-3174851	703096	CpGI_shore	3'	MYT1L
2	2666095	2666165	71	5	1.43e-09	FE	0.000140094	0.2851	0.6627	-0.3776	717282	-	3383351-3383976	-717255	CpGI_shore	5'	TTC15
2	2725506	2725573	68	6	1.22e-19	FE	1.19521e-14	0.0556	0.7069	-0.6513	657874	-	3383351-3383976	-657844	CpGI_shore	5'	TTC15
2	3699331	3699414	84	9	9.47e-17	FE	9.27757e-12	0.7222	0.3158	0.4064	6372	-	3699126-3699725	206	CpGI_core	5'	ALLC
2	3750865	3750942	78	6	3.85e-23	FE	3.77177e-18	0.9487	0.2125	0.7362	512	-	3750829-3751927	37	CpGI_core	5'	DCDC2C
2	3751258	3751315	58	10	5.73e-28	FE	5.61357e-23	0.5706	0.1273	0.4433	139	-	3750829-3751927	430	CpGI_core	5'	DCDC2C
2	3751316	3751366	51	11	1.39e-40	FE	1.36176e-35	0.5688	0.135	0.4338	88	-	3750829-3751927	488	CpGI_core	5'	DCDC2C
2	4931937	4932010	74	7	1.06e-17	FE	1.03846e-12	0.9482	0.6259	0.3223	900790	-	5831188-5834208	-899250	CpGI_shore	5'	SOX11
2	5831206	5831257	52	9	1.42e-41	FE	1.39115e-36	0.7188	0.0743	0.6445	1543	-	5831188-5834208	19	CpGI_core	5'	SOX11
2	5831559	5831606	48	7	1.04e-39	FE	1.01887e-34	0.6027	0.102	0.5007	1194	-	5831188-5834208	372	CpGI_core	5'	SOX11
2	5831881	5831939	59	8	3.79e-45	FE	3.71299e-40	0.9351	0.1142	0.8209	861	-	5831188-5834208	694	CpGI_core	5'	SOX11
2	5832049	5832098	50	8	3.09e-99	FE	3.02721e-94	0.7761	0.1138	0.6623	702	-	5831188-5834208	862	CpGI_core	5'	SOX11
2	5832099	5832141	43	10	4.79e-94	FE	4.69267e-89	0.9303	0.1319	0.7984	659	-	5831188-5834208	912	CpGI_core	5'	SOX11
2	5832228	5832273	46	10	0	FE	0	0.8299	0.0741	0.7558	527	-	5831188-5834208	1041	CpGI_core	5'	SOX11
2	5832594	5832654	61	12	1.4e-57	FE	1.37155e-52	0.6424	0.0515	0.5909	146	-	5831188-5834208	1407	CpGI_core	5'	SOX11
2	5832823	5832898	76	6	7.79e-39	FE	7.63171e-34	0.8092	0.1496	0.6596	-98	on_exon	5831188-5834208	1636	CpGI_core	5'	SOX11
2	5832945	5833067	123	13	3.58e-31	FE	3.50725e-26	0.5499	0.0479	0.502	-267	on_exon	5831188-5834208	1758	CpGI_core	5'	SOX11
2	5833068	5833150	83	7	4.66e-31	FE	4.56531e-26	0.5318	0.0945	0.4373	-350	on_exon	5831188-5834208	1881	CpGI_core	5'	SOX11
2	5833214	5833281	68	6	5.9e-48	FE	5.78011e-43	0.9574	0.1202	0.8372	-481	on_exon	5831188-5834208	2027	CpGI_core	5'	SOX11
2	5833581	5833628	48	6	4.12e-32	FE	4.03628e-27	0.8727	0.0897	0.783	-828	on_exon	5831188-5834208	2394	CpGI_core	5'	SOX11
2	5833629	5833749	121	16	4.12e-37	FE	4.03628e-32	0.7805	0.0763	0.7042	-949	on_exon	5831188-5834208	2442	CpGI_core	5'	SOX11
[truncated: 11,921 more rows]

## Sheet: Table S7
Supplementary Table S7: Common differentially methylated fragments
[truncated: 784 more rows]

## Sheet: Table S8
Supplementary Table S8: Metascape GO enrichment of common gene promoter DMFs
[truncated: 264 more rows]

[truncated: 3 more sheets: Table S9, Table S10, Table S11]
